# Supplementary material for: Urinary proteomics reveals biological processes related to acute kidney injury in Bothrops atrox envenomings
Source: PLoS Negl Trop Dis. 2024 Mar 27;18(3):e0012072. doi: 10.1371/journal.pntd.0012072 (PMC11020875; doi:10.1371/journal.pntd.0012072)
Supplement: S1 File — (XLSX) [file pntd.0012072.s001.xlsx]

## Sheet: S1
Locus	Length	Unique Sequences	MolWt	Sequence Count	Spectrum Count	NSAF	Coverage	Protein Score	Description
P01344	180	11	20109.3	12	173	0.000427875	0.428	252.03	Insulin-like growth factor II OS=Homo sapiens OX=9606 GN=IGF2 PE=1 SV=1
O00187	686	34	75635.6	35	1428	0.000926717	0.194	2938.41	Mannan-binding lectin serine protease 2 OS=Homo sapiens OX=9606 GN=MASP2 PE=1 SV=4
P01011	423	98	47602.5	102	4462	0.00469605	0.797	10763.9	Alpha-1-antichymotrypsin OS=Homo sapiens OX=9606 GN=SERPINA3 PE=1 SV=2
A0A0A0MRZ8	115	0	12599.3	24	1264	0.00489319	0.53	3071.53	Immunoglobulin kappa variable 3D-11 OS=Homo sapiens OX=9606 GN=IGKV3D-11 PE=3 SV=6
P02768	609	479	69303.5	522	42867	0.0313364	0.954	103321	Albumin OS=Homo sapiens OX=9606 GN=ALB PE=1 SV=2
P68871	147	31	15970.3	76	1967	0.00595703	0.952	4833.93	Hemoglobin subunit beta OS=Homo sapiens OX=9606 GN=HBB PE=1 SV=2
P01859	326	20	35859.7	68	6169	0.00842442	0.819	13137	Immunoglobulin heavy constant gamma 2 OS=Homo sapiens OX=9606 GN=IGHG2 PE=1 SV=2
P02787	698	180	76995.6	183	11508	0.00733986	0.795	27767.9	Serotransferrin OS=Homo sapiens OX=9606 GN=TF PE=1 SV=3
B9A064	214	1	23030.6	32	2539	0.00528192	0.514	5547.47	Immunoglobulin lambda-like polypeptide 5 OS=Homo sapiens OX=9606 GN=IGLL5 PE=2 SV=2
P0DOY2	106	0	11268.5	33	3156	0.0132548	0.887	7272.19	Immunoglobulin lambda constant 2 OS=Homo sapiens OX=9606 GN=IGLC2 PE=1 SV=1
Q16819	746	11	84347.4	11	263	0.00015695	0.08	623.05	Meprin A subunit alpha OS=Homo sapiens OX=9606 GN=MEP1A PE=1 SV=2
Q08629	439	9	49074.5	9	89	9.02544e-05	0.139	193.56	Testican-1 OS=Homo sapiens OX=9606 GN=SPOCK1 PE=1 SV=1
P39059	1388	23	141614	23	801	0.000256913	0.189	1691.7	Collagen alpha-1(XV) chain OS=Homo sapiens OX=9606 GN=COL15A1 PE=1 SV=2
O95502	500	4	52795.2	4	110	9.79413e-05	0.082	216.62	Neuronal pentraxin receptor OS=Homo sapiens OX=9606 GN=NPTXR PE=3 SV=2
Q86Y38	959	4	107483	4	231	0.000107235	0.02	580.28	Xylosyltransferase 1 OS=Homo sapiens OX=9606 GN=XYLT1 PE=1 SV=1
Reverse_Q16720	1220	1	134094	2	3	1.09472e-06	0.015	3.78
Q9HCU0	757	23	80789.3	23	898	0.000528109	0.223	1604.91	Endosialin OS=Homo sapiens OX=9606 GN=CD248 PE=1 SV=1
P78324	504	5	54914.8	22	720	0.000635982	0.474	1355.73	Tyrosine-protein phosphatase non-receptor type substrate 1 OS=Homo sapiens OX=9606 GN=SIRPA PE=1 SV=2
P54710	66	8	7260.7	8	164	0.00110622	0.409	357.36	Sodium/potassium-transporting ATPase subunit gamma OS=Homo sapiens OX=9606 GN=FXYD2 PE=1 SV=3
P02766	147	61	15859	61	4107	0.012438	0.837	11688.9	Transthyretin OS=Homo sapiens OX=9606 GN=TTR PE=1 SV=1
P30047	84	6	9673.9	6	226	0.00119777	0.798	411.44	GTP cyclohydrolase 1 feedback regulatory protein OS=Homo sapiens OX=9606 GN=GCHFR PE=1 SV=3
O95159	310	6	34074.2	6	78	0.000112015	0.058	173.87	Zinc finger protein-like 1 OS=Homo sapiens OX=9606 GN=ZFPL1 PE=1 SV=2
P09603	554	31	60123.8	32	1172	0.000941805	0.357	2508.48	Macrophage colony-stimulating factor 1 OS=Homo sapiens OX=9606 GN=CSF1 PE=1 SV=2
Q15904	470	15	51974.6	15	352	0.000333417	0.287	731.54	V-type proton ATPase subunit S1 OS=Homo sapiens OX=9606 GN=ATP6AP1 PE=1 SV=2
P0DMQ5	153	5	15411.9	5	63	0.000183313	0.216	119.27	Putative transmembrane protein INAFM2 OS=Homo sapiens OX=9606 GN=INAFM2 PE=2 SV=1
P30086	187	17	21025.7	17	848	0.00201882	0.856	1978.77	Phosphatidylethanolamine-binding protein 1 OS=Homo sapiens OX=9606 GN=PEBP1 PE=1 SV=3
P12830	882	60	97377.8	60	1322	0.000667277	0.501	2675.62	Cadherin-1 OS=Homo sapiens OX=9606 GN=CDH1 PE=1 SV=3
P54802	743	39	82195.6	39	1408	0.00084364	0.499	2953.28	Alpha-N-acetylglucosaminidase OS=Homo sapiens OX=9606 GN=NAGLU PE=1 SV=2
P01772	117	0	13047.5	9	252	0.000958866	0.615	556.88	Immunoglobulin heavy variable 3-33 OS=Homo sapiens OX=9606 GN=IGHV3-33 PE=1 SV=2
P01767	116	2	12743.3	9	224	0.000859673	0.517	490.68	Immunoglobulin heavy variable 3-53 OS=Homo sapiens OX=9606 GN=IGHV3-53 PE=1 SV=2
P0DP02	117	0	12962.5	8	247	0.000939841	0.513	548.69	Immunoglobulin heavy variable 3-30-3 OS=Homo sapiens OX=9606 GN=IGHV3-30-3 PE=3 SV=1
P00734	622	60	69974.1	60	1309	0.000936898	0.654	2942.22	Prothrombin OS=Homo sapiens OX=9606 GN=F2 PE=1 SV=2
O00468	2068	21	217161	21	500	0.000107637	0.123	985.98	Agrin OS=Homo sapiens OX=9606 GN=AGRN PE=1 SV=6
P25325	297	14	33139.6	14	203	0.000304286	0.542	382.28	3-mercaptopyruvate sulfurtransferase OS=Homo sapiens OX=9606 GN=MPST PE=1 SV=3
P59666	94	0	10220.2	15	219	0.00103719	0.606	497.16	Neutrophil defensin 3 OS=Homo sapiens OX=9606 GN=DEFA3 PE=1 SV=1
Q08380	585	32	65271.3	32	1674	0.00127392	0.465	3550.77	Galectin-3-binding protein OS=Homo sapiens OX=9606 GN=LGALS3BP PE=1 SV=1
A0A0C4DH29	117	1	12981.4	6	43	0.000163616	0.376	86.9	Immunoglobulin heavy variable 1-3 OS=Homo sapiens OX=9606 GN=IGHV1-3 PE=3 SV=1
P07195	334	21	36597.1	21	493	0.000657118	0.536	955.78	L-lactate dehydrogenase B chain OS=Homo sapiens OX=9606 GN=LDHB PE=1 SV=2
P02790	462	84	51625.3	85	4330	0.00417243	0.758	9244.2	Hemopexin OS=Homo sapiens OX=9606 GN=HPX PE=1 SV=2
P07339	412	29	44505.6	29	1159	0.00125236	0.502	2142.95	Cathepsin D OS=Homo sapiens OX=9606 GN=CTSD PE=1 SV=1
P05154	406	35	45627.7	36	1250	0.00137065	0.589	2535.96	Plasma serine protease inhibitor OS=Homo sapiens OX=9606 GN=SERPINA5 PE=1 SV=3
P23083	117	3	13058.3	6	31	0.000117956	0.487	62.62	Immunoglobulin heavy variable 1-2 OS=Homo sapiens OX=9606 GN=IGHV1-2 PE=1 SV=2
P05451	166	10	18700.8	20	1294	0.00347032	0.699	2538.05	Lithostathine-1-alpha OS=Homo sapiens OX=9606 GN=REG1A PE=1 SV=3
Q6S8J3	1075	1	121268	29	781	0.000323434	0.168	1566.6	POTE ankyrin domain family member E OS=Homo sapiens OX=9606 GN=POTEE PE=2 SV=3
A0A087WW87	121	0	13283.6	11	298	0.00109641	0.636	584.35	Immunoglobulin kappa variable 2-40 OS=Homo sapiens OX=9606 GN=IGKV2-40 PE=3 SV=2
Q6ISS4	152	1	16251.9	3	121	0.000354393	0.178	264.52	Leukocyte-associated immunoglobulin-like receptor 2 OS=Homo sapiens OX=9606 GN=LAIR2 PE=1 SV=1
P60174	249	17	26634.7	17	330	0.000590008	0.783	642.03	Triosephosphate isomerase OS=Homo sapiens OX=9606 GN=TPI1 PE=1 SV=4
P02774	474	55	52864.9	55	2719	0.00255372	0.698	6162.68	Vitamin D-binding protein OS=Homo sapiens OX=9606 GN=GC PE=1 SV=2
Q15113	449	9	47924	9	370	0.000366858	0.227	771.78	Procollagen C-endopeptidase enhancer 1 OS=Homo sapiens OX=9606 GN=PCOLCE PE=1 SV=2
A0A087WSZ0	117	1	12810.3	13	244	0.000928425	0.316	563.29	Immunoglobulin kappa variable 1D-8 OS=Homo sapiens OX=9606 GN=IGKV1D-8 PE=3 SV=6
P25940	1745	4	171998	4	37	9.43951e-06	0.036	77.86	Collagen alpha-3(V) chain OS=Homo sapiens OX=9606 GN=COL5A3 PE=1 SV=3
P09467	338	12	36800.8	12	215	0.000283181	0.467	388.87	Fructose-1,6-bisphosphatase 1 OS=Homo sapiens OX=9606 GN=FBP1 PE=1 SV=5
Q5JS37	347	10	38240.5	10	144	0.000184746	0.262	268.66	NHL repeat-containing protein 3 OS=Homo sapiens OX=9606 GN=NHLRC3 PE=2 SV=1
Q5KU26	742	16	81446.7	16	673	0.000403789	0.123	1261.88	Collectin-12 OS=Homo sapiens OX=9606 GN=COLEC12 PE=1 SV=3
Q9Y2E5	1009	22	113890	22	180	7.9419e-05	0.272	346.17	Epididymis-specific alpha-mannosidase OS=Homo sapiens OX=9606 GN=MAN2B2 PE=1 SV=4
Q5VTE0	462	0	50135.1	14	163	0.000157068	0.344	311.16	Putative elongation factor 1-alpha-like 3 OS=Homo sapiens OX=9606 GN=EEF1A1P5 PE=5 SV=1
P05362	532	13	57770.9	13	251	0.000210042	0.274	423.04	Intercellular adhesion molecule 1 OS=Homo sapiens OX=9606 GN=ICAM1 PE=1 SV=2
P53990	364	16	39707.4	16	346	0.000423173	0.434	631.77	IST1 homolog OS=Homo sapiens OX=9606 GN=IST1 PE=1 SV=1
Q14315	2725	28	290823	31	343	5.60365e-05	0.147	684.6	Filamin-C OS=Homo sapiens OX=9606 GN=FLNC PE=1 SV=3
Q9Y624	299	10	32544.5	10	314	0.000467521	0.308	532.06	Junctional adhesion molecule A OS=Homo sapiens OX=9606 GN=F11R PE=1 SV=1
contaminant_FCG3_HUMAN	254	0	29052.7	13	564	0.000988527	0.311	1110.55	LOW AFFINITY IMMUNOGLOBULIN GAMMA FC RECEPTOR III-1 PRECURSOR...
P08758	320	15	35896.4	15	195	0.000271286	0.462	330.7	Annexin A5 OS=Homo sapiens OX=9606 GN=ANXA5 PE=1 SV=2
O60814	126	0	13863.6	6	79	0.000279126	0.413	141.07	Histone H2B type 1-K OS=Homo sapiens OX=9606 GN=H2BC12 PE=1 SV=3
P58876	126	0	13909.6	6	79	0.000279126	0.413	141.07	Histone H2B type 1-D OS=Homo sapiens OX=9606 GN=H2BC5 PE=1 SV=2
Q8N257	126	0	13881.5	6	72	0.000254393	0.413	131.35	Histone H2B type 3-B OS=Homo sapiens OX=9606 GN=H2BU1 PE=1 SV=3
Q99879	126	0	13962.6	6	79	0.000279126	0.413	141.07	Histone H2B type 1-M OS=Homo sapiens OX=9606 GN=H2BC14 PE=1 SV=3
P02461	1466	17	138461	17	197	5.9824e-05	0.131	370.34	Collagen alpha-1(III) chain OS=Homo sapiens OX=9606 GN=COL3A1 PE=1 SV=4
P31947	248	3	27738.7	8	79	0.000141814	0.319	128.44	14-3-3 protein sigma OS=Homo sapiens OX=9606 GN=SFN PE=1 SV=1
P52758	137	4	14466.6	4	71	0.000230718	0.409	133.32	2-iminobutanoate/2-iminopropanoate deaminase OS=Homo sapiens OX=9606 GN=RIDA PE=1 SV=1
P02792	175	13	19989.1	13	181	0.000460451	0.549	406.89	Ferritin light chain OS=Homo sapiens OX=9606 GN=FTL PE=1 SV=2
P29622	427	22	48493.1	23	501	0.00052234	0.602	1058.88	Kallistatin OS=Homo sapiens OX=9606 GN=SERPINA4 PE=1 SV=3
P48741	367	0	40201.6	3	92	0.0001116	0.109	177.96	Putative heat shock 70 kDa protein 7 OS=Homo sapiens OX=9606 GN=HSPA7 PE=5 SV=2
O43365	443	0	46321.7	2	13	1.30642e-05	0.016	19.66	Homeobox protein Hox-A3 OS=Homo sapiens OX=9606 GN=HOXA3 PE=1 SV=1
Q08345	913	12	101045	12	118	5.75379e-05	0.128	205.08	Epithelial discoidin domain-containing receptor 1 OS=Homo sapiens OX=9606 GN=DDR1 PE=1 SV=1
P09237	267	8	29639.9	8	92	0.000153398	0.292	131.96	Matrilysin OS=Homo sapiens OX=9606 GN=MMP7 PE=1 SV=1
Q06418	890	2	96825.4	2	37	1.85078e-05	0.047	90.59	Tyrosine-protein kinase receptor TYRO3 OS=Homo sapiens OX=9606 GN=TYRO3 PE=1 SV=1
O43432	1585	4	176524	5	120	3.37051e-05	0.041	229.81	Eukaryotic translation initiation factor 4 gamma 3 OS=Homo sapiens OX=9606 GN=EIF4G3 PE=1 SV=2
P01877	340	5	36550	20	839	0.00109857	0.374	1858.34	Immunoglobulin heavy constant alpha 2 OS=Homo sapiens OX=9606 GN=IGHA2 PE=1 SV=4
P0DUB6	511	0	57712.9	71	3701	0.00322434	0.787	8607.21	Alpha-amylase 1A OS=Homo sapiens OX=9606 GN=AMY1A PE=1 SV=1
P01861	327	16	35899.9	53	3219	0.00438244	0.817	7669.74	Immunoglobulin heavy constant gamma 4 OS=Homo sapiens OX=9606 GN=IGHG4 PE=1 SV=1
O60494	3623	96	398462	96	2580	0.000317026	0.276	5126.14	Cubilin OS=Homo sapiens OX=9606 GN=CUBN PE=1 SV=5
P22891	400	24	44696.7	24	677	0.00075348	0.42	1266.59	Vitamin K-dependent protein Z OS=Homo sapiens OX=9606 GN=PROZ PE=1 SV=2
P08571	375	57	40032.7	57	3090	0.00366835	0.616	7416.04	Monocyte differentiation antigen CD14 OS=Homo sapiens OX=9606 GN=CD14 PE=1 SV=2
P25311	298	92	34219.1	92	7799	0.0116511	0.789	18554.7	Zinc-alpha-2-glycoprotein OS=Homo sapiens OX=9606 GN=AZGP1 PE=1 SV=2
P02765	367	59	39297.7	59	3857	0.00467872	0.657	10176.8	Alpha-2-HS-glycoprotein OS=Homo sapiens OX=9606 GN=AHSG PE=1 SV=2
P22105	4244	63	458082	74	1755	0.000184096	0.271	3354.01	Tenascin-X OS=Homo sapiens OX=9606 GN=TNXB PE=1 SV=5
P98164	4655	134	521598	135	2876	0.00027505	0.287	5278.16	Low-density lipoprotein receptor-related protein 2 OS=Homo sapiens OX=9606 GN=LRP2 PE=1 SV=3
P05543	415	34	46276.6	35	1213	0.00130124	0.561	2536.82	Thyroxine-binding globulin OS=Homo sapiens OX=9606 GN=SERPINA7 PE=1 SV=2
P43251	543	14	61075.2	14	587	0.000481262	0.352	1291.72	Biotinidase OS=Homo sapiens OX=9606 GN=BTD PE=1 SV=2
P23142	703	19	77144.3	19	358	0.00022671	0.312	748.39	Fibulin-1 OS=Homo sapiens OX=9606 GN=FBLN1 PE=1 SV=4
P08174	381	24	41355.6	24	668	0.000780539	0.543	1116.59	Complement decay-accelerating factor OS=Homo sapiens OX=9606 GN=CD55 PE=1 SV=4
P06312	121	18	13353.6	22	1044	0.00384112	0.504	2286.86	Immunoglobulin kappa variable 4-1 OS=Homo sapiens OX=9606 GN=IGKV4-1 PE=1 SV=1
A0A0B4J2H0	117	1	12634.2	9	53	0.000201666	0.487	116.31	Immunoglobulin heavy variable 1-69D OS=Homo sapiens OX=9606 GN=IGHV1-69D PE=1 SV=1
Q08174	1060	17	114655	17	467	0.000196135	0.178	893.67	Protocadherin-1 OS=Homo sapiens OX=9606 GN=PCDH1 PE=1 SV=2
P13987	128	30	14149.8	30	1326	0.00461187	0.602	2769.41	CD59 glycoprotein OS=Homo sapiens OX=9606 GN=CD59 PE=1 SV=1
P14543	1247	48	136273	48	2115	0.00075507	0.342	5100.52	Nidogen-1 OS=Homo sapiens OX=9606 GN=NID1 PE=1 SV=3
P0CG39	1038	0	117297	18	416	0.000178418	0.099	840.11	POTE ankyrin domain family member J OS=Homo sapiens OX=9606 GN=POTEJ PE=3 SV=1
P62736	377	0	41963.8	35	1095	0.00129305	0.432	1988.72	Actin, aortic smooth muscle OS=Homo sapiens OX=9606 GN=ACTA2 PE=1 SV=1
A0A0A0MRZ7	120	0	13270.5	8	187	0.000693751	0.25	372.12	Immunoglobulin kappa variable 2D-26 OS=Homo sapiens OX=9606 GN=IGKV2D-26 PE=3 SV=1
P09619	1106	11	123871	11	251	0.000101033	0.107	518.51	Platelet-derived growth factor receptor beta OS=Homo sapiens OX=9606 GN=PDGFRB PE=1 SV=1
Q9HAT2	523	18	58259.1	18	469	0.000399222	0.507	937.12	Sialate O-acetylesterase OS=Homo sapiens OX=9606 GN=SIAE PE=1 SV=1
P04180	440	14	49528.1	15	363	0.00036728	0.341	714.69	Phosphatidylcholine-sterol acyltransferase OS=Homo sapiens OX=9606 GN=LCAT PE=1 SV=1
P0CG04	106	0	11322.6	30	2175	0.00913475	0.887	4942.35	Immunoglobulin lambda constant 1 OS=Homo sapiens OX=9606 GN=IGLC1 PE=1 SV=1
P04156	253	30	27625.2	30	542	0.000953722	0.49	1219.02	Major prion protein OS=Homo sapiens OX=9606 GN=PRNP PE=1 SV=1
P01599	117	3	12752.3	24	767	0.00291845	0.521	1976.29	Immunoglobulin kappa variable 1-17 OS=Homo sapiens OX=9606 GN=IGKV1-17 PE=1 SV=2
P01601	117	1	12704.2	19	681	0.00259122	0.427	1830.25	Immunoglobulin kappa variable 1D-16 OS=Homo sapiens OX=9606 GN=IGKV1D-16 PE=3 SV=2
P01624	115	0	12470.2	23	962	0.00372409	0.53	2188.85	Immunoglobulin kappa variable 3-15 OS=Homo sapiens OX=9606 GN=IGKV3-15 PE=1 SV=2
Q8TCZ2	262	13	27950.7	13	358	0.00060831	0.248	797.53	CD99 antigen-like protein 2 OS=Homo sapiens OX=9606 GN=CD99L2 PE=1 SV=1
P0DJD9	388	0	41948.6	20	823	0.000944303	0.152	1474.99	Pepsin A-5 OS=Homo sapiens OX=9606 GN=PGA5 PE=1 SV=1
A0A0C4DH42	116	2	12672.3	9	296	0.001136	0.517	664.5	Immunoglobulin heavy variable 3-66 OS=Homo sapiens OX=9606 GN=IGHV3-66 PE=3 SV=1
P19823	946	51	106379	51	538	0.000253183	0.462	1182.04	Inter-alpha-trypsin inhibitor heavy chain H2 OS=Homo sapiens OX=9606 GN=ITIH2 PE=1 SV=2
O00560	298	18	32405.9	18	331	0.000494487	0.587	796.1	Syntenin-1 OS=Homo sapiens OX=9606 GN=SDCBP PE=1 SV=1
O00391	747	36	82507.5	36	839	0.000500017	0.431	1737.31	Sulfhydryl oxidase 1 OS=Homo sapiens OX=9606 GN=QSOX1 PE=1 SV=3
Q16769	361	34	40832.8	34	1244	0.00153411	0.651	2640.56	Glutaminyl-peptide cyclotransferase OS=Homo sapiens OX=9606 GN=QPCT PE=1 SV=1
Q14767	1821	25	194905	26	253	6.1852e-05	0.147	472.72	Latent-transforming growth factor beta-binding protein 2 OS=Homo sapiens OX=9606 GN=LTBP2 PE=1 SV=3
A0A075B6S9	117	0	12662.5	14	201	0.00076481	0.462	459.13	Probable non-functional immunoglobulinn kappa variable 1-37 OS=Homo sapiens OX=9606 GN=IGKV1-37 PE=1 SV=7
A0A0B4J2D9	117	0	12543.3	15	308	0.00117195	0.496	714.58	Immunoglobulin kappa variable 1D-13 OS=Homo sapiens OX=9606 GN=IGKV1D-13 PE=3 SV=1
P0DP09	117	0	12543.3	15	308	0.00117195	0.496	714.58	Immunoglobulin kappa variable 1-13 OS=Homo sapiens OX=9606 GN=IGKV1-13 PE=3 SV=1
Q9Y3B3	224	3	25137.6	3	45	8.9435e-05	0.165	87.58	Transmembrane emp24 domain-containing protein 7 OS=Homo sapiens OX=9606 GN=TMED7 PE=1 SV=2
A0A0C4DH41	118	0	13039.6	6	42	0.000158457	0.407	83.96	Immunoglobulin heavy variable 4-61 OS=Homo sapiens OX=9606 GN=IGHV4-61 PE=3 SV=1
P35555	2871	40	312064	42	812	0.000125912	0.113	1470.01	Fibrillin-1 OS=Homo sapiens OX=9606 GN=FBN1 PE=1 SV=4
Q8WVN6	248	34	27003.7	34	1341	0.00240724	0.351	3583.58	Secreted and transmembrane protein 1 OS=Homo sapiens OX=9606 GN=SECTM1 PE=1 SV=2
P07998	156	27	17614.7	27	1245	0.00355294	0.654	2625.81	Ribonuclease pancreatic OS=Homo sapiens OX=9606 GN=RNASE1 PE=1 SV=4
P31431	198	11	21610	11	250	0.000562106	0.328	455.66	Syndecan-4 OS=Homo sapiens OX=9606 GN=SDC4 PE=1 SV=2
O95865	285	21	29607.4	21	502	0.000784155	0.723	939.38	N(G),N(G)-dimethylarginine dimethylaminohydrolase 2 OS=Homo sapiens OX=9606 GN=DDAH2 PE=1 SV=1
A0A0B4J1V1	117	1	12813.4	9	385	0.00146493	0.47	854.5	Immunoglobulin heavy variable 3-21 OS=Homo sapiens OX=9606 GN=IGHV3-21 PE=1 SV=1
P02649	317	27	36113.7	27	726	0.00101958	0.691	1430.12	Apolipoprotein E OS=Homo sapiens OX=9606 GN=APOE PE=1 SV=1
Q8NDA2	5059	13	541621	13	159	1.39919e-05	0.025	263.24	Hemicentin-2 OS=Homo sapiens OX=9606 GN=HMCN2 PE=2 SV=3
Q96AP7	390	8	41132.6	8	249	0.000284235	0.241	415.67	Endothelial cell-selective adhesion molecule OS=Homo sapiens OX=9606 GN=ESAM PE=1 SV=1
P11117	423	16	48295.4	16	539	0.000567272	0.348	927.48	Lysosomal acid phosphatase OS=Homo sapiens OX=9606 GN=ACP2 PE=1 SV=3
Q9UBX5	448	15	50128.7	15	400	0.000397489	0.261	744.94	Fibulin-5 OS=Homo sapiens OX=9606 GN=FBLN5 PE=1 SV=1
P0CG48	685	0	76973.5	11	574	0.000373048	0.88	1043.5	Polyubiquitin-C OS=Homo sapiens OX=9606 GN=UBC PE=1 SV=3
Q06830	199	13	22078.3	15	229	0.000512301	0.633	357.78	Peroxiredoxin-1 OS=Homo sapiens OX=9606 GN=PRDX1 PE=1 SV=1
O00244	68	4	7378.7	4	117	0.000765985	0.471	211.95	Copper transport protein ATOX1 OS=Homo sapiens OX=9606 GN=ATOX1 PE=1 SV=1
Q496F6	205	3	22885.6	3	59	0.000128127	0.093	108.8	CMRF35-like molecule 2 OS=Homo sapiens OX=9606 GN=CD300E PE=1 SV=2
Q13201	1228	5	138005	5	256	9.28078e-05	0.058	465.84	Multimerin-1 OS=Homo sapiens OX=9606 GN=MMRN1 PE=1 SV=3
Q05639	463	1	50420.3	8	97	9.32683e-05	0.186	175.88	Elongation factor 1-alpha 2 OS=Homo sapiens OX=9606 GN=EEF1A2 PE=1 SV=1
Q16651	343	13	36390.2	13	459	0.000595747	0.327	1232.22	Prostasin OS=Homo sapiens OX=9606 GN=PRSS8 PE=1 SV=1
P21810	368	17	41609.5	17	242	0.000292759	0.481	444.6	Biglycan OS=Homo sapiens OX=9606 GN=BGN PE=1 SV=2
P10599	105	8	11711.7	8	196	0.000831017	0.514	425.26	Thioredoxin OS=Homo sapiens OX=9606 GN=TXN PE=1 SV=3
Q7LBR1	199	7	22077.2	7	131	0.000293063	0.236	205.15	Charged multivesicular body protein 1b OS=Homo sapiens OX=9606 GN=CHMP1B PE=1 SV=1
Q9H756	370	3	42289.5	3	43	5.1738e-05	0.124	91.9	Leucine-rich repeat-containing protein 19 OS=Homo sapiens OX=9606 GN=LRRC19 PE=1 SV=1
P09668	335	14	37351	14	361	0.00047974	0.328	732.25	Pro-cathepsin H OS=Homo sapiens OX=9606 GN=CTSH PE=1 SV=4
P08473	750	28	85441.9	28	310	0.000184011	0.384	537.21	Neprilysin OS=Homo sapiens OX=9606 GN=MME PE=1 SV=2
Q01973	937	6	104197	6	82	3.89599e-05	0.069	127.58	Inactive tyrosine-protein kinase transmembrane receptor ROR1 OS=Homo sapiens OX=9606 GN=ROR1 PE=1 SV=2
P04216	161	11	17905.3	11	438	0.00121113	0.311	1065.66	Thy-1 membrane glycoprotein OS=Homo sapiens OX=9606 GN=THY1 PE=1 SV=2
Q9UJW2	476	1	54550.9	1	52	4.86339e-05	0.021	115.96	Tubulointerstitial nephritis antigen OS=Homo sapiens OX=9606 GN=TINAG PE=2 SV=3
P32119	198	8	21860.2	9	153	0.000344009	0.384	262.83	Peroxiredoxin-2 OS=Homo sapiens OX=9606 GN=PRDX2 PE=1 SV=5
P00747	810	63	90492.1	76	2348	0.00129049	0.62	5301.05	Plasminogen OS=Homo sapiens OX=9606 GN=PLG PE=1 SV=2
P17813	658	4	70515.1	4	77	5.20964e-05	0.085	151.44	Endoglin OS=Homo sapiens OX=9606 GN=ENG PE=1 SV=2
P11597	493	8	54703.2	8	129	0.000116489	0.225	202.75	Cholesteryl ester transfer protein OS=Homo sapiens OX=9606 GN=CETP PE=1 SV=2
Q93079	126	0	13865.5	6	79	0.000279126	0.413	141.07	Histone H2B type 1-H OS=Homo sapiens OX=9606 GN=H2BC9 PE=1 SV=3
P35613	385	5	42156	5	221	0.000255549	0.177	471.49	Basigin OS=Homo sapiens OX=9606 GN=BSG PE=1 SV=2
Q14982	345	6	37965.3	9	164	0.000211625	0.249	276.79	Opioid-binding protein/cell adhesion molecule OS=Homo sapiens OX=9606 GN=OPCML PE=1 SV=1
P15311	586	22	69351.7	30	439	0.000333511	0.451	734.22	Ezrin OS=Homo sapiens OX=9606 GN=EZR PE=1 SV=4
Q9UHL4	492	22	54289.2	22	651	0.000589059	0.528	1223.74	Dipeptidyl peptidase 2 OS=Homo sapiens OX=9606 GN=DPP7 PE=1 SV=3
P36268	569	0	61714.1	9	165	0.000129097	0.163	271.28	Inactive glutathione hydrolase 2 OS=Homo sapiens OX=9606 GN=GGT2 PE=1 SV=3
O43405	550	5	59427.2	5	145	0.000117368	0.105	262.46	Cochlin OS=Homo sapiens OX=9606 GN=COCH PE=1 SV=1
O75071	495	8	54979.2	8	176	0.000158289	0.176	393.1	EF-hand calcium-binding domain-containing protein 14 OS=Homo sapiens OX=9606 GN=EFCAB14 PE=1 SV=1
P17931	250	9	26118	9	288	0.000512856	0.368	611.49	Galectin-3 OS=Homo sapiens OX=9606 GN=LGALS3 PE=1 SV=5
P0DMV8	641	0	69991	18	180	0.000125014	0.307	332.18	Heat shock 70 kDa protein 1A OS=Homo sapiens OX=9606 GN=HSPA1A PE=1 SV=1
Q9UBX7	282	4	31020.8	4	25	3.9467e-05	0.184	50.41	Kallikrein-11 OS=Homo sapiens OX=9606 GN=KLK11 PE=1 SV=2
O00592	558	5	58581.1	5	43	3.43066e-05	0.084	61.1	Podocalyxin OS=Homo sapiens OX=9606 GN=PODXL PE=1 SV=2
Q9C0G6	4158	2	475661	2	4	4.28271e-07	0.002	3.95	Dynein axonemal heavy chain 6 OS=Homo sapiens OX=9606 GN=DNAH6 PE=2 SV=3
P00558	417	20	44568.1	23	362	0.00038647	0.624	728.44	Phosphoglycerate kinase 1 OS=Homo sapiens OX=9606 GN=PGK1 PE=1 SV=3
P10645	457	32	50639.6	32	781	0.000760813	0.676	1905.61	Chromogranin-A OS=Homo sapiens OX=9606 GN=CHGA PE=1 SV=7
P48551	515	4	57704.2	4	33	2.85266e-05	0.091	50.43	Interferon alpha/beta receptor 2 OS=Homo sapiens OX=9606 GN=IFNAR2 PE=1 SV=1
O00584	256	13	29443.8	13	401	0.000697345	0.414	775.58	Ribonuclease T2 OS=Homo sapiens OX=9606 GN=RNASET2 PE=1 SV=2
Q93088	406	16	44951.8	16	219	0.000240138	0.426	416.44	Betaine--homocysteine S-methyltransferase 1 OS=Homo sapiens OX=9606 GN=BHMT PE=1 SV=2
P78380	273	10	30921.4	10	109	0.000177749	0.297	210.47	Oxidized low-density lipoprotein receptor 1 OS=Homo sapiens OX=9606 GN=OLR1 PE=1 SV=1
Q66K74	1059	4	112124	4	37	1.55542e-05	0.024	51.23	Microtubule-associated protein 1S OS=Homo sapiens OX=9606 GN=MAP1S PE=1 SV=2
Q12907	356	88	40185.1	89	3623	0.00453066	0.652	8391.07	Vesicular integral-membrane protein VIP36 OS=Homo sapiens OX=9606 GN=LMAN2 PE=1 SV=1
P02751	2477	123	272132	123	2836	0.00050971	0.476	5624.54	Fibronectin OS=Homo sapiens OX=9606 GN=FN1 PE=1 SV=5
Q13510	395	21	44612.8	21	580	0.000653693	0.458	1178.8	Acid ceramidase OS=Homo sapiens OX=9606 GN=ASAH1 PE=1 SV=5
P02452	1464	35	138839	35	417	0.000126805	0.213	686.98	Collagen alpha-1(I) chain OS=Homo sapiens OX=9606 GN=COL1A1 PE=1 SV=5
P98160	4391	131	468514	131	6501	0.000659113	0.287	15727.5	Basement membrane-specific heparan sulfate proteoglycan core protein OS=Homo sapiens OX=9606 GN=HSPG2 PE=1 SV=4
P01871	453	25	49390.6	26	1631	0.00160287	0.424	2935.01	Immunoglobulin heavy constant mu OS=Homo sapiens OX=9606 GN=IGHM PE=1 SV=4
Q8N4F0	458	10	49123.7	10	27	2.62447e-05	0.271	41.28	BPI fold-containing family B member 2 OS=Homo sapiens OX=9606 GN=BPIFB2 PE=1 SV=2
Q86V85	440	4	49345.1	4	125	0.000126474	0.082	236.74	Integral membrane protein GPR180 OS=Homo sapiens OX=9606 GN=GPR180 PE=2 SV=1
P04004	478	51	54253.2	51	1227	0.00114277	0.552	2489.3	Vitronectin OS=Homo sapiens OX=9606 GN=VTN PE=1 SV=1
P07602	524	64	58055.8	64	2796	0.00237547	0.607	5663.61	Prosaposin OS=Homo sapiens OX=9606 GN=PSAP PE=1 SV=2
O75882	1429	36	158414	36	1007	0.000313719	0.222	2005.37	Attractin OS=Homo sapiens OX=9606 GN=ATRN PE=1 SV=2
P00450	1065	107	122110	107	3501	0.00146348	0.758	8555.15	Ceruloplasmin OS=Homo sapiens OX=9606 GN=CP PE=1 SV=1
Q9BQ51	273	5	30919.2	5	159	0.000259285	0.187	313.2	Programmed cell death 1 ligand 2 OS=Homo sapiens OX=9606 GN=PDCD1LG2 PE=1 SV=2
P51884	338	21	38386.8	21	1216	0.00160162	0.447	2426.04	Lumican OS=Homo sapiens OX=9606 GN=LUM PE=1 SV=2
Q8N114	240	4	25546.4	4	224	0.000415508	0.179	385.82	Protein shisa-5 OS=Homo sapiens OX=9606 GN=SHISA5 PE=1 SV=1
Q8IWU5	870	6	100372	6	448	0.000229246	0.025	971.3	Extracellular sulfatase Sulf-2 OS=Homo sapiens OX=9606 GN=SULF2 PE=1 SV=1
P01700	117	3	12257.9	15	434	0.00165138	0.53	875.62	Immunoglobulin lambda variable 1-47 OS=Homo sapiens OX=9606 GN=IGLV1-47 PE=1 SV=2
P62979	156	0	17935.5	11	574	0.00163806	0.429	1043.5	Ubiquitin-40S ribosomal protein S27a OS=Homo sapiens OX=9606 GN=RPS27A PE=1 SV=2
Q6ZMR3	332	0	36466.2	3	23	3.08413e-05	0.081	45.31	L-lactate dehydrogenase A-like 6A OS=Homo sapiens OX=9606 GN=LDHAL6A PE=2 SV=1
P02760	352	215	38956	216	20995	0.0265532	0.773	44329.9	Protein AMBP OS=Homo sapiens OX=9606 GN=AMBP PE=1 SV=1
P0DJD7	388	0	41932.5	20	823	0.000944303	0.152	1474.99	Pepsin A-4 OS=Homo sapiens OX=9606 GN=PGA4 PE=1 SV=1
Q02487	901	33	99880.7	33	872	0.000430859	0.316	1612.01	Desmocollin-2 OS=Homo sapiens OX=9606 GN=DSC2 PE=1 SV=1
P01780	117	2	12916.4	12	668	0.00254176	0.547	1529.73	Immunoglobulin heavy variable 3-7 OS=Homo sapiens OX=9606 GN=IGHV3-7 PE=1 SV=2
P41222	190	63	20997.3	64	7152	0.0167578	0.868	15895.2	Prostaglandin-H2 D-isomerase OS=Homo sapiens OX=9606 GN=PTGDS PE=1 SV=1
Q16473	311	0	33701	12	292	0.00041799	0.357	568.76	Putative tenascin-XA OS=Homo sapiens OX=9606 GN=TNXA PE=5 SV=2
P63261	375	0	41747.8	50	1570	0.00186385	0.685	3179.76	Actin, cytoplasmic 2 OS=Homo sapiens OX=9606 GN=ACTG1 PE=1 SV=1
P15289	507	18	53535.7	20	682	0.000598852	0.389	1486	Arylsulfatase A OS=Homo sapiens OX=9606 GN=ARSA PE=1 SV=3
Q12864	832	4	92143.9	4	65	3.47803e-05	0.046	116.88	Cadherin-17 OS=Homo sapiens OX=9606 GN=CDH17 PE=1 SV=3
P10643	843	25	93439.3	25	270	0.000142587	0.349	511.86	Complement component C7 OS=Homo sapiens OX=9606 GN=C7 PE=1 SV=2
P12111	3177	63	343439	63	966	0.000135364	0.237	1769.11	Collagen alpha-3(VI) chain OS=Homo sapiens OX=9606 GN=COL6A3 PE=1 SV=5
Q969P0	613	16	64975.5	16	729	0.000529432	0.194	1525.53	Immunoglobulin superfamily member 8 OS=Homo sapiens OX=9606 GN=IGSF8 PE=1 SV=1
P01019	485	56	53102.5	56	1984	0.00182114	0.73	4849.84	Angiotensinogen OS=Homo sapiens OX=9606 GN=AGT PE=1 SV=1
Q15828	149	26	16482.3	27	1089	0.00325375	0.738	2656.9	Cystatin-M OS=Homo sapiens OX=9606 GN=CST6 PE=1 SV=1
P01594	117	0	12822.3	23	1028	0.00391156	0.556	2595.3	Immunoglobulin kappa variable 1-33 OS=Homo sapiens OX=9606 GN=IGKV1-33 PE=1 SV=2
P04430	117	3	12592.2	15	646	0.00245804	0.496	1740.73	Immunoglobulin kappa variable 1-16 OS=Homo sapiens OX=9606 GN=IGKV1-16 PE=1 SV=2
P01619	116	14	12531.3	34	2080	0.00798267	0.69	5122.86	Immunoglobulin kappa variable 3-20 OS=Homo sapiens OX=9606 GN=IGKV3-20 PE=1 SV=2
A0A075B6P5	120	0	12930.4	20	474	0.00175849	0.758	1049.95	Immunoglobulin kappa variable 2-28 OS=Homo sapiens OX=9606 GN=IGKV2-28 PE=3 SV=1
P09564	240	8	25374.9	8	137	0.000254128	0.238	294.17	T-cell antigen CD7 OS=Homo sapiens OX=9606 GN=CD7 PE=1 SV=1
P60022	68	14	7396.6	14	370	0.00242234	0.588	730.84	Beta-defensin 1 OS=Homo sapiens OX=9606 GN=DEFB1 PE=1 SV=1
P01825	116	0	12909.6	6	42	0.000161189	0.414	83.96	Immunoglobulin heavy variable 4-59 OS=Homo sapiens OX=9606 GN=IGHV4-59 PE=1 SV=2
P07333	972	6	107897	6	87	3.9847e-05	0.083	189.7	Macrophage colony-stimulating factor 1 receptor OS=Homo sapiens OX=9606 GN=CSF1R PE=1 SV=2
P0DP57	97	5	10134.8	5	269	0.00123459	0.742	600.4	Secreted Ly-6/uPAR domain-containing protein 2 OS=Homo sapiens OX=9606 GN=SLURP2 PE=1 SV=1
O14773	563	31	61191.6	31	1257	0.000993962	0.51	2676.3	Tripeptidyl-peptidase 1 OS=Homo sapiens OX=9606 GN=TPP1 PE=1 SV=2
O15240	615	35	67199.6	35	683	0.000494412	0.61	1539.36	Neurosecretory protein VGF OS=Homo sapiens OX=9606 GN=VGF PE=1 SV=2
P02763	201	55	23478.7	76	9316	0.0206337	0.751	21298.9	Alpha-1-acid glycoprotein 1 OS=Homo sapiens OX=9606 GN=ORM1 PE=1 SV=1
P36957	453	6	48706.5	6	147	0.000144465	0.113	361.1	Dihydrolipoyllysine-residue succinyltransferase component of 2-oxoglutarate dehydrogenase complex, mitochondrial OS=Homo sapiens OX=9606 GN=DLST PE=1 SV=4
P49747	757	14	82789.6	14	130	7.64523e-05	0.238	293.29	Cartilage oligomeric matrix protein OS=Homo sapiens OX=9606 GN=COMP PE=1 SV=2
P10619	480	25	54413.1	25	584	0.000541645	0.396	1113.12	Lysosomal protective protein OS=Homo sapiens OX=9606 GN=CTSA PE=1 SV=2
P26842	260	4	29099.9	4	110	0.000188349	0.115	201.73	CD27 antigen OS=Homo sapiens OX=9606 GN=CD27 PE=1 SV=2
P01742	117	0	12633.3	8	52	0.000197861	0.427	113.86	Immunoglobulin heavy variable 1-69 OS=Homo sapiens OX=9606 GN=IGHV1-69 PE=1 SV=2
P13591	858	14	94497.1	14	358	0.000185754	0.21	596.85	Neural cell adhesion molecule 1 OS=Homo sapiens OX=9606 GN=NCAM1 PE=1 SV=3
Q12805	493	30	54586.2	30	1171	0.00105743	0.544	2242.13	EGF-containing fibulin-like extracellular matrix protein 1 OS=Homo sapiens OX=9606 GN=EFEMP1 PE=1 SV=2
P54760	987	14	108183	14	374	0.000168693	0.152	711.46	Ephrin type-B receptor 4 OS=Homo sapiens OX=9606 GN=EPHB4 PE=1 SV=2
Q9Y281	166	0	18706.8	3	36	9.65467e-05	0.169	69.75	Cofilin-2 OS=Homo sapiens OX=9606 GN=CFL2 PE=1 SV=1
P80188	198	14	22555.7	14	520	0.00116918	0.662	1114.02	Neutrophil gelatinase-associated lipocalin OS=Homo sapiens OX=9606 GN=LCN2 PE=1 SV=2
Q9UGN4	299	3	33161.9	3	103	0.000153359	0.114	203.01	CMRF35-like molecule 8 OS=Homo sapiens OX=9606 GN=CD300A PE=1 SV=2
P13727	222	13	25171.2	13	417	0.000836231	0.437	832.52	Bone marrow proteoglycan OS=Homo sapiens OX=9606 GN=PRG2 PE=1 SV=2
Q9BYX7	375	1	41970.8	18	604	0.000717049	0.221	1253.79	Putative beta-actin-like protein 3 OS=Homo sapiens OX=9606 GN=POTEKP PE=5 SV=1
O75369	2602	7	277972	9	223	3.81541e-05	0.038	392.2	Filamin-B OS=Homo sapiens OX=9606 GN=FLNB PE=1 SV=2
P08582	738	22	80145.3	23	306	0.00018459	0.421	491.79	Melanotransferrin OS=Homo sapiens OX=9606 GN=MELTF PE=1 SV=2
P07148	127	10	14181.4	10	412	0.00144423	0.646	813.56	Fatty acid-binding protein, liver OS=Homo sapiens OX=9606 GN=FABP1 PE=1 SV=1
A0A0A0MS15	119	3	13029.5	7	196	0.00073325	0.529	389.72	Immunoglobulin heavy variable 3-49 OS=Homo sapiens OX=9606 GN=IGHV3-49 PE=3 SV=1
P55285	790	12	88236.2	12	214	0.000120595	0.166	386.57	Cadherin-6 OS=Homo sapiens OX=9606 GN=CDH6 PE=1 SV=1
Q01974	943	3	104672	3	40	1.88839e-05	0.025	72.49	Tyrosine-protein kinase transmembrane receptor ROR2 OS=Homo sapiens OX=9606 GN=ROR2 PE=1 SV=2
Q7Z7M0	2845	18	302884	18	150	2.34721e-05	0.091	232.62	Multiple epidermal growth factor-like domains protein 8 OS=Homo sapiens OX=9606 GN=MEGF8 PE=1 SV=2
Q96J84	757	12	83465.8	12	117	6.88071e-05	0.168	217.63	Kin of IRRE-like protein 1 OS=Homo sapiens OX=9606 GN=KIRREL1 PE=1 SV=2
A6NGU5	568	0	61444.8	9	178	0.000139513	0.153	292.7	Putative glutathione hydrolase 3 proenzyme OS=Homo sapiens OX=9606 GN=GGT3P PE=5 SV=2
Q8TB96	612	11	68046.5	11	96	6.98334e-05	0.152	165.45	T-cell immunomodulatory protein OS=Homo sapiens OX=9606 GN=ITFG1 PE=1 SV=1
Q12913	1337	10	145833	10	177	5.89366e-05	0.117	353.24	Receptor-type tyrosine-protein phosphatase eta OS=Homo sapiens OX=9606 GN=PTPRJ PE=1 SV=3
Q5SZK8	3169	16	350919	16	82	1.15195e-05	0.073	137.4	FRAS1-related extracellular matrix protein 2 OS=Homo sapiens OX=9606 GN=FREM2 PE=1 SV=2
Q12860	1018	27	113231	27	404	0.000176676	0.354	624.76	Contactin-1 OS=Homo sapiens OX=9606 GN=CNTN1 PE=1 SV=1
P0DMV9	641	0	69991	18	180	0.000125014	0.307	332.18	Heat shock 70 kDa protein 1B OS=Homo sapiens OX=9606 GN=HSPA1B PE=1 SV=1
P15291	398	11	43874.3	11	264	0.0002953	0.379	491.65	Beta-1,4-galactosyltransferase 1 OS=Homo sapiens OX=9606 GN=B4GALT1 PE=1 SV=5
Q12794	435	6	48319	6	173	0.000177052	0.228	350.98	Hyaluronidase-1 OS=Homo sapiens OX=9606 GN=HYAL1 PE=1 SV=2
P06727	396	106	45326.4	106	3487	0.00392012	0.869	8175.98	Apolipoprotein A-IV OS=Homo sapiens OX=9606 GN=APOA4 PE=1 SV=4
Q8NHP8	589	11	65412	11	131	9.90146e-05	0.234	212.63	Putative phospholipase B-like 2 OS=Homo sapiens OX=9606 GN=PLBD2 PE=1 SV=2
Q13228	472	24	52339.6	24	344	0.000324459	0.619	631.6	Methanethiol oxidase OS=Homo sapiens OX=9606 GN=SELENBP1 PE=1 SV=2
Q9Y275	285	1	31185.1	1	3	4.68619e-06	0.053	5.02	Tumor necrosis factor ligand superfamily member 13B OS=Homo sapiens OX=9606 GN=TNFSF13B PE=1 SV=1
contaminant_GR78_MAIZE	467	1	51639.4	3	42	4.00383e-05	0.069	109.42	IMMUNOGLOBULIN BINDING PROTEIN HOMOLOG B70 (HEAT SHOCK PROTEIN...
Q9NZH0	403	7	44747.6	7	152	0.000167912	0.179	291.5	G-protein coupled receptor family C group 5 member B OS=Homo sapiens OX=9606 GN=GPRC5B PE=2 SV=2
P01699	117	3	12175.8	16	294	0.00111868	0.453	528	Immunoglobulin lambda variable 1-44 OS=Homo sapiens OX=9606 GN=IGLV1-44 PE=1 SV=2
P01857	330	19	36065.2	85	7266	0.00980222	0.906	16277.3	Immunoglobulin heavy constant gamma 1 OS=Homo sapiens OX=9606 GN=IGHG1 PE=1 SV=1
P07911	640	128	69696.4	129	5203	0.00361924	0.686	10215.8	Uromodulin OS=Homo sapiens OX=9606 GN=UMOD PE=1 SV=1
P22792	545	26	60500.1	27	568	0.000463975	0.422	1116.01	Carboxypeptidase N subunit 2 OS=Homo sapiens OX=9606 GN=CPN2 PE=1 SV=3
Q9P1W8	387	0	42452.9	6	150	0.000172553	0.098	246.85	Signal-regulatory protein gamma OS=Homo sapiens OX=9606 GN=SIRPG PE=1 SV=3
P01833	764	2	83213.6	66	2373	0.00138276	0.615	4864.45	Polymeric immunoglobulin receptor OS=Homo sapiens OX=9606 GN=PIGR PE=1 SV=4
P15586	552	37	62024	37	1294	0.00104361	0.455	2672.72	N-acetylglucosamine-6-sulfatase OS=Homo sapiens OX=9606 GN=GNS PE=1 SV=3
P01133	1207	91	133888	91	3302	0.0012179	0.508	6867.36	Pro-epidermal growth factor OS=Homo sapiens OX=9606 GN=EGF PE=1 SV=2
P19835	753	25	79253.7	25	697	0.000412079	0.376	1388.19	Bile salt-activated lipase OS=Homo sapiens OX=9606 GN=CEL PE=1 SV=3
P08637	254	0	29052.7	13	564	0.000988527	0.311	1110.55	Low affinity immunoglobulin gamma Fc region receptor III-A OS=Homo sapiens OX=9606 GN=FCGR3A PE=1 SV=2
P08572	1712	19	167431	19	307	7.98321e-05	0.104	495.3	Collagen alpha-2(IV) chain OS=Homo sapiens OX=9606 GN=COL4A2 PE=1 SV=4
A0A0C4DH38	117	6	12648.3	12	210	0.000799055	0.684	429.63	Immunoglobulin heavy variable 5-51 OS=Homo sapiens OX=9606 GN=IGHV5-51 PE=3 SV=1
Q92520	227	24	24646.6	24	588	0.00115317	0.687	1206.52	Protein FAM3C OS=Homo sapiens OX=9606 GN=FAM3C PE=1 SV=1
Q9Y646	472	17	51836.5	17	445	0.000419721	0.386	906.57	Carboxypeptidase Q OS=Homo sapiens OX=9606 GN=CPQ PE=1 SV=1
A0A0C4DH32	117	0	12647.2	4	186	0.000707734	0.154	361.25	Immunoglobulin heavy variable 3-20 OS=Homo sapiens OX=9606 GN=IGHV3-20 PE=3 SV=2
A0A0B4J1Y9	119	3	13176.5	9	417	0.00156003	0.462	1001.33	Immunoglobulin heavy variable 3-72 OS=Homo sapiens OX=9606 GN=IGHV3-72 PE=3 SV=1
A0A0B4J1V6	119	1	12831.4	4	77	0.000288063	0.277	121.48	Immunoglobulin heavy variable 3-73 OS=Homo sapiens OX=9606 GN=IGHV3-73 PE=3 SV=1
P11047	1609	11	177470	12	107	2.96054e-05	0.077	195.9	Laminin subunit gamma-1 OS=Homo sapiens OX=9606 GN=LAMC1 PE=1 SV=3
P16070	742	24	81469.4	24	926	0.000555585	0.205	1988.6	CD44 antigen OS=Homo sapiens OX=9606 GN=CD44 PE=1 SV=3
P19320	739	20	81206.3	21	730	0.000439766	0.29	1470.45	Vascular cell adhesion protein 1 OS=Homo sapiens OX=9606 GN=VCAM1 PE=1 SV=1
P61970	127	14	14451	14	425	0.0014898	0.843	853.36	Nuclear transport factor 2 OS=Homo sapiens OX=9606 GN=NUTF2 PE=1 SV=1
P10451	314	83	35383.2	83	3716	0.00526853	0.809	9345.85	Osteopontin OS=Homo sapiens OX=9606 GN=SPP1 PE=1 SV=1
P07288	261	33	28704.6	33	1234	0.00210483	0.854	3201.16	Prostate-specific antigen OS=Homo sapiens OX=9606 GN=KLK3 PE=1 SV=2
P12273	146	20	16543.8	20	563	0.00171672	0.767	1213.38	Prolactin-inducible protein OS=Homo sapiens OX=9606 GN=PIP PE=1 SV=1
P0DP06	118	0	13129.7	5	41	0.000154684	0.339	82.06	Immunoglobulin heavy variable 4-30-4 OS=Homo sapiens OX=9606 GN=IGHV4-30-4 PE=3 SV=1
P98172	346	11	37964.5	11	340	0.000437468	0.312	633.61	Ephrin-B1 OS=Homo sapiens OX=9606 GN=EFNB1 PE=1 SV=1
Q96MG2	331	8	36278.7	8	53	7.12838e-05	0.172	96.21	Junctional sarcoplasmic reticulum protein 1 OS=Homo sapiens OX=9606 GN=JSRP1 PE=1 SV=1
P23284	216	11	23709.5	12	164	0.000338013	0.505	267.71	Peptidyl-prolyl cis-trans isomerase B OS=Homo sapiens OX=9606 GN=PPIB PE=1 SV=2
P61769	119	76	13687.9	76	3068	0.0114776	0.807	7468.48	Beta-2-microglobulin OS=Homo sapiens OX=9606 GN=B2M PE=1 SV=1
Q9ULI3	1381	29	147351	29	551	0.000177624	0.227	1159.42	Protein HEG homolog 1 OS=Homo sapiens OX=9606 GN=HEG1 PE=1 SV=3
Q9HBB8	845	11	88150.7	11	245	0.000129078	0.178	477.58	Cadherin-related family member 5 OS=Homo sapiens OX=9606 GN=CDHR5 PE=1 SV=3
P07858	339	36	37778.8	36	1048	0.00137627	0.732	2284.98	Cathepsin B OS=Homo sapiens OX=9606 GN=CTSB PE=1 SV=3
P11279	417	7	44835.8	7	221	0.000235939	0.149	393.31	Lysosome-associated membrane glycoprotein 1 OS=Homo sapiens OX=9606 GN=LAMP1 PE=1 SV=3
P02753	201	83	22977.2	85	8071	0.0178762	0.851	22424.5	Retinol-binding protein 4 OS=Homo sapiens OX=9606 GN=RBP4 PE=1 SV=3
P04406	335	24	36012.4	24	489	0.000649841	0.603	1036.74	Glyceraldehyde-3-phosphate dehydrogenase OS=Homo sapiens OX=9606 GN=GAPDH PE=1 SV=3
Q99519	415	14	45420.6	14	271	0.000290713	0.369	475.39	Sialidase-1 OS=Homo sapiens OX=9606 GN=NEU1 PE=1 SV=1
P24821	2201	23	240682	23	310	6.27025e-05	0.154	548.06	Tenascin OS=Homo sapiens OX=9606 GN=TNC PE=1 SV=3
P00736	705	4	80048.8	8	147	9.28264e-05	0.119	283.29	Complement C1r subcomponent OS=Homo sapiens OX=9606 GN=C1R PE=1 SV=2
P30530	894	19	98256	19	630	0.000313723	0.215	1306.31	Tyrosine-protein kinase receptor UFO OS=Homo sapiens OX=9606 GN=AXL PE=1 SV=4
P00441	154	14	15907.9	15	237	0.000685126	0.818	547.79	Superoxide dismutase [Cu-Zn] OS=Homo sapiens OX=9606 GN=SOD1 PE=1 SV=2
P24855	282	17	31395.7	18	635	0.00100246	0.677	1512.98	Deoxyribonuclease-1 OS=Homo sapiens OX=9606 GN=DNASE1 PE=1 SV=1
P07108	87	12	10020	12	395	0.00202125	0.701	838.95	Acyl-CoA-binding protein OS=Homo sapiens OX=9606 GN=DBI PE=1 SV=2
P31997	349	10	38112.1	10	318	0.000405644	0.212	724.95	Carcinoembryonic antigen-related cell adhesion molecule 8 OS=Homo sapiens OX=9606 GN=CEACAM8 PE=1 SV=2
P06280	429	14	48716.9	14	274	0.000284339	0.392	522.45	Alpha-galactosidase A OS=Homo sapiens OX=9606 GN=GLA PE=1 SV=1
P02042	147	12	16027.3	57	1222	0.00370081	0.823	3075.24	Hemoglobin subunit delta OS=Homo sapiens OX=9606 GN=HBD PE=1 SV=2
P01834	107	61	11739.8	62	10002	0.0416146	1	24433.8	Immunoglobulin kappa constant OS=Homo sapiens OX=9606 GN=IGKC PE=1 SV=2
Q92820	318	22	35923.2	22	945	0.00132296	0.5	1901.31	Gamma-glutamyl hydrolase OS=Homo sapiens OX=9606 GN=GGH PE=1 SV=2
Q96RW7	5635	18	612983	18	541	4.27412e-05	0.03	1070.05	Hemicentin-1 OS=Homo sapiens OX=9606 GN=HMCN1 PE=1 SV=2
Q9P121	344	5	37929.5	7	79	0.000102238	0.256	136.6	Neurotrimin OS=Homo sapiens OX=9606 GN=NTM PE=1 SV=1
Q03403	129	6	14256.4	6	152	0.000524562	0.643	302.52	Trefoil factor 2 OS=Homo sapiens OX=9606 GN=TFF2 PE=1 SV=2
P16870	476	25	53099.1	26	667	0.000623824	0.5	1319.3	Carboxypeptidase E OS=Homo sapiens OX=9606 GN=CPE PE=1 SV=1
Q07075	957	32	109158	32	615	0.000286092	0.355	1067.33	Glutamyl aminopeptidase OS=Homo sapiens OX=9606 GN=ENPEP PE=1 SV=3
P01597	117	0	12711.3	27	1001	0.00380883	0.581	2496.11	Immunoglobulin kappa variable 1-39 OS=Homo sapiens OX=9606 GN=IGKV1-39 PE=1 SV=2
Q96IY4	423	6	48375.4	6	288	0.000303106	0.092	696.18	Carboxypeptidase B2 OS=Homo sapiens OX=9606 GN=CPB2 PE=1 SV=2
P01602	117	10	12755.3	18	561	0.00213462	0.496	1359.69	Immunoglobulin kappa variable 1-5 OS=Homo sapiens OX=9606 GN=IGKV1-5 PE=1 SV=2
Q9NPG4	1184	9	128897	9	100	3.76003e-05	0.131	182.19	Protocadherin-12 OS=Homo sapiens OX=9606 GN=PCDH12 PE=1 SV=1
O00264	195	8	21639.7	8	160	0.000365282	0.477	323.82	Membrane-associated progesterone receptor component 1 OS=Homo sapiens OX=9606 GN=PGRMC1 PE=1 SV=3
A0A0C4DH30	117	1	13043.6	6	320	0.00121761	0.222	870.87	Probable non-functional immunoglobulin heavy variable 3-16 OS=Homo sapiens OX=9606 GN=IGHV3-16 PE=1 SV=1
P08697	491	41	54513.1	41	1188	0.00107715	0.609	2659.29	Alpha-2-antiplasmin OS=Homo sapiens OX=9606 GN=SERPINF2 PE=1 SV=3
Q14247	550	8	61530.5	8	143	0.000115749	0.111	292.39	Src substrate cortactin OS=Homo sapiens OX=9606 GN=CTTN PE=1 SV=2
Q8N2S1	1624	17	173302	17	179	4.90693e-05	0.082	298.77	Latent-transforming growth factor beta-binding protein 4 OS=Homo sapiens OX=9606 GN=LTBP4 PE=1 SV=2
P14174	115	4	12450.2	4	50	0.00019356	0.174	109.36	Macrophage migration inhibitory factor OS=Homo sapiens OX=9606 GN=MIF PE=1 SV=4
A0A0C4DH55	119	3	13121.5	13	369	0.00138046	0.521	650.4	Immunoglobulin kappa variable 3D-7 OS=Homo sapiens OX=9606 GN=IGKV3D-7 PE=3 SV=5
Q7Z5L0	202	16	21502.3	16	606	0.00133556	0.673	1381.25	Vitelline membrane outer layer protein 1 homolog OS=Homo sapiens OX=9606 GN=VMO1 PE=1 SV=1
Q6UXB8	463	34	49421.5	34	1186	0.00114037	0.384	3055.76	Peptidase inhibitor 16 OS=Homo sapiens OX=9606 GN=PI16 PE=1 SV=1
Q9HCN6	339	12	36824.9	12	477	0.000626414	0.283	1033.4	Platelet glycoprotein VI OS=Homo sapiens OX=9606 GN=GP6 PE=1 SV=4
A0M8Q6	106	4	11228.6	21	2426	0.0101889	0.877	5677.49	Immunoglobulin lambda constant 7 OS=Homo sapiens OX=9606 GN=IGLC7 PE=1 SV=3
Q96NY8	510	17	55401.8	17	554	0.000483596	0.439	1142.66	Nectin-4 OS=Homo sapiens OX=9606 GN=NECTIN4 PE=1 SV=1
P80748	117	11	12420	17	459	0.00174651	0.65	1035.62	Immunoglobulin lambda variable 3-21 OS=Homo sapiens OX=9606 GN=IGLV3-21 PE=1 SV=2
P01034	146	48	15771.1	48	3780	0.0115261	0.733	8452.91	Cystatin-C OS=Homo sapiens OX=9606 GN=CST3 PE=1 SV=1
O43653	114	5	11932.9	5	161	0.00062873	0.307	328.16	Prostate stem cell antigen OS=Homo sapiens OX=9606 GN=PSCA PE=1 SV=2
P0DP01	117	1	12965.3	6	39	0.000148396	0.376	81.38	Immunoglobulin heavy variable 1-8 OS=Homo sapiens OX=9606 GN=IGHV1-8 PE=3 SV=1
A0A0C4DH31	117	4	12794.2	8	32	0.000121761	0.598	70.52	Immunoglobulin heavy variable 1-18 OS=Homo sapiens OX=9606 GN=IGHV1-18 PE=3 SV=1
P16444	411	16	45627	16	469	0.000508012	0.433	941.65	Dipeptidase 1 OS=Homo sapiens OX=9606 GN=DPEP1 PE=1 SV=3
A0A075B6S2	120	1	13116.6	16	253	0.000938604	0.758	486.97	Immunoglobulin kappa variable 2D-29 OS=Homo sapiens OX=9606 GN=IGKV2D-29 PE=3 SV=1
P17050	411	12	46515.9	12	303	0.000328204	0.35	623.25	Alpha-N-acetylgalactosaminidase OS=Homo sapiens OX=9606 GN=NAGA PE=1 SV=2
P43121	646	16	71544.6	16	287	0.000197785	0.286	571.63	Cell surface glycoprotein MUC18 OS=Homo sapiens OX=9606 GN=MCAM PE=1 SV=2
P23434	173	2	18854.6	2	33	8.49202e-05	0.173	71.65	Glycine cleavage system H protein, mitochondrial OS=Homo sapiens OX=9606 GN=GCSH PE=1 SV=2
P19256	250	4	28110.9	4	85	0.000151364	0.104	175.78	Lymphocyte function-associated antigen 3 OS=Homo sapiens OX=9606 GN=CD58 PE=1 SV=1
P13473	410	5	44914.3	5	213	0.00023128	0.11	401.87	Lysosome-associated membrane glycoprotein 2 OS=Homo sapiens OX=9606 GN=LAMP2 PE=1 SV=2
P09210	222	2	25629.6	12	182	0.000364974	0.459	278.04	Glutathione S-transferase A2 OS=Homo sapiens OX=9606 GN=GSTA2 PE=1 SV=4
P02652	100	21	11149.9	21	598	0.00266222	0.69	1239.34	Apolipoprotein A-II OS=Homo sapiens OX=9606 GN=APOA2 PE=1 SV=1
Q14019	142	16	15917	16	332	0.00104086	0.683	535.42	Coactosin-like protein OS=Homo sapiens OX=9606 GN=COTL1 PE=1 SV=3
Q8IUL8	1156	26	126193	26	231	8.89605e-05	0.24	423.85	Cartilage intermediate layer protein 2 OS=Homo sapiens OX=9606 GN=CILP2 PE=2 SV=2
Q53RD9	439	6	47326.7	6	165	0.000167326	0.13	255.65	Fibulin-7 OS=Homo sapiens OX=9606 GN=FBLN7 PE=2 SV=1
O95497	513	7	56957.1	7	90	7.81031e-05	0.195	164.07	Pantetheinase OS=Homo sapiens OX=9606 GN=VNN1 PE=1 SV=2
P05413	133	12	14830.7	13	229	0.000766526	0.782	455.02	Fatty acid-binding protein, heart OS=Homo sapiens OX=9606 GN=FABP3 PE=1 SV=4
contaminant_GR78_LYCES	666	2	73171.8	7	81	5.41444e-05	0.069	179.25	78 KD GLUCOSE REGULATED PROTEIN HOMOLOG PRECURSOR (GRP 78) (IMMUNOGLOBULIN...
Q9HC84	5762	10	595942	10	26	2.00883e-06	0.029	40.02	Mucin-5B OS=Homo sapiens OX=9606 GN=MUC5B PE=1 SV=3
Q15223	517	5	57104.5	5	74	6.37212e-05	0.126	126.95	Nectin-1 OS=Homo sapiens OX=9606 GN=NECTIN1 PE=1 SV=3
O00757	339	1	36701.9	2	60	7.87943e-05	0.062	96.39	Fructose-1,6-bisphosphatase isozyme 2 OS=Homo sapiens OX=9606 GN=FBP2 PE=1 SV=2
O14745	358	7	38826.6	7	90	0.000111919	0.26	156.96	Na(+)/H(+) exchange regulatory cofactor NHE-RF1 OS=Homo sapiens OX=9606 GN=SLC9A3R1 PE=1 SV=4
Q14137	746	3	83559.2	3	17	1.0145e-05	0.011	23.45	Ribosome biogenesis protein BOP1 OS=Homo sapiens OX=9606 GN=BOP1 PE=1 SV=2
Q9NU53	330	6	36799.2	6	98	0.000132207	0.188	202.85	Glycoprotein integral membrane protein 1 OS=Homo sapiens OX=9606 GN=GINM1 PE=1 SV=1
P01024	1663	196	187012	197	4368	0.00116932	0.798	10345.6	Complement C3 OS=Homo sapiens OX=9606 GN=C3 PE=1 SV=2
P35052	558	14	61623	14	236	0.000188287	0.292	511.4	Glypican-1 OS=Homo sapiens OX=9606 GN=GPC1 PE=1 SV=2
P15328	257	15	29781.2	15	304	0.000526603	0.319	557.61	Folate receptor alpha OS=Homo sapiens OX=9606 GN=FOLR1 PE=1 SV=3
Q9BYE9	1310	19	141437	19	433	0.00014715	0.16	865.07	Cadherin-related family member 2 OS=Homo sapiens OX=9606 GN=CDHR2 PE=1 SV=2
Q9UGT4	822	15	90131.7	16	392	0.000212304	0.254	763.95	Sushi domain-containing protein 2 OS=Homo sapiens OX=9606 GN=SUSD2 PE=1 SV=1
P55000	103	15	11160.1	16	304	0.00131395	0.68	630.35	Secreted Ly-6/uPAR-related protein 1 OS=Homo sapiens OX=9606 GN=SLURP1 PE=1 SV=2
Q13332	1948	22	216887	22	426	9.73562e-05	0.157	888.84	Receptor-type tyrosine-protein phosphatase S OS=Homo sapiens OX=9606 GN=PTPRS PE=1 SV=3
Q9BY67	442	22	48460.4	22	377	0.000379719	0.441	725.02	Cell adhesion molecule 1 OS=Homo sapiens OX=9606 GN=CADM1 PE=1 SV=2
P17066	643	0	70966.2	7	121	8.37756e-05	0.115	238.56	Heat shock 70 kDa protein 6 OS=Homo sapiens OX=9606 GN=HSPA6 PE=1 SV=2
P22223	829	7	91343.6	8	28	1.50365e-05	0.129	38.31	Cadherin-3 OS=Homo sapiens OX=9606 GN=CDH3 PE=1 SV=2
P00739	348	2	38986.7	25	883	0.0011296	0.457	1610.33	Haptoglobin-related protein OS=Homo sapiens OX=9606 GN=HPR PE=2 SV=2
P68133	377	0	42005.8	41	1209	0.00142767	0.462	2210.87	Actin, alpha skeletal muscle OS=Homo sapiens OX=9606 GN=ACTA1 PE=1 SV=1
P16112	2530	9	261151	9	86	1.51329e-05	0.03	121.3	Aggrecan core protein OS=Homo sapiens OX=9606 GN=ACAN PE=1 SV=3
Q92692	538	17	57687.9	17	553	0.0004576	0.234	1075.94	Nectin-2 OS=Homo sapiens OX=9606 GN=NECTIN2 PE=1 SV=1
P02750	347	66	38136.1	66	2920	0.00374625	0.772	6842.4	Leucine-rich alpha-2-glycoprotein OS=Homo sapiens OX=9606 GN=LRG1 PE=1 SV=2
P04746	511	6	57652	72	3916	0.00341165	0.798	9328.64	Pancreatic alpha-amylase OS=Homo sapiens OX=9606 GN=AMY2A PE=1 SV=2
P21926	228	5	25381	5	44	8.59134e-05	0.254	108.77	CD9 antigen OS=Homo sapiens OX=9606 GN=CD9 PE=1 SV=4
Q9BRK5	362	16	41762.5	16	244	0.000300071	0.492	430.83	45 kDa calcium-binding protein OS=Homo sapiens OX=9606 GN=SDF4 PE=1 SV=1
Q5TFQ8	398	0	43314.3	15	601	0.000672256	0.394	1132.22	Signal-regulatory protein beta-1 isoform 3 OS=Homo sapiens OX=9606 GN=SIRPB1 PE=1 SV=1
A0A0B4J1V0	119	3	12899.5	8	262	0.000980161	0.437	535.54	Immunoglobulin heavy variable 3-15 OS=Homo sapiens OX=9606 GN=IGHV3-15 PE=3 SV=1
P17900	193	23	20806.7	23	1092	0.00251889	0.575	2170.73	Ganglioside GM2 activator OS=Homo sapiens OX=9606 GN=GM2A PE=1 SV=4
contaminant_NRL_1MCOH	428	13	46804.8	66	6041	0.00628359	0.636	12143	Immunoglobulin g1 (igg1) (mcg) with a hinge deletion, chain H...
Q15746	1914	5	210565	6	142	3.30285e-05	0.028	274.17	Myosin light chain kinase, smooth muscle OS=Homo sapiens OX=9606 GN=MYLK PE=1 SV=4
P31249	432	0	45683.2	2	13	1.33968e-05	0.016	19.66	Homeobox protein Hox-D3 OS=Homo sapiens OX=9606 GN=HOXD3 PE=1 SV=3
P63104	245	7	27709.7	12	161	0.000292552	0.535	281.73	14-3-3 protein zeta/delta OS=Homo sapiens OX=9606 GN=YWHAZ PE=1 SV=1
P16278	677	27	76008.6	27	1030	0.000677316	0.468	2019.66	Beta-galactosidase OS=Homo sapiens OX=9606 GN=GLB1 PE=1 SV=2
contaminant_UBIQUITIN08	76	0	8541.6	11	574	0.00336234	0.882	1043.5
A0A087WSY6	115	1	12508.3	22	836	0.00323632	0.53	1997.06	Immunoglobulin kappa variable 3D-15 OS=Homo sapiens OX=9606 GN=IGKV3D-15 PE=3 SV=6
A0A0C4DH68	120	1	13052.6	6	217	0.000805048	0.683	406.66	Immunoglobulin kappa variable 2-24 OS=Homo sapiens OX=9606 GN=IGKV2-24 PE=3 SV=1
A0A075B6R9	120	0	13052.7	5	216	0.000801338	0.483	404.8	Probable non-functional immunoglobulin kappa variable 2D-24 OS=Homo sapiens OX=9606 GN=IGKV2D-24 PE=1 SV=1
P15144	967	62	109453	63	2608	0.00120067	0.507	5460.03	Aminopeptidase N OS=Homo sapiens OX=9606 GN=ANPEP PE=1 SV=4
P19961	511	3	57655	72	3839	0.00334457	0.787	9009.72	Alpha-amylase 2B OS=Homo sapiens OX=9606 GN=AMY2B PE=1 SV=1
P0DTE7	511	0	57712.9	71	3701	0.00322434	0.787	8607.21	Alpha-amylase 1B OS=Homo sapiens OX=9606 GN=AMY1B PE=1 SV=1
Q7Z3B1	354	17	38676.3	17	566	0.000711797	0.455	1110.2	Neuronal growth regulator 1 OS=Homo sapiens OX=9606 GN=NEGR1 PE=1 SV=3
P07359	652	4	71477.2	4	90	6.14523e-05	0.064	164.21	Platelet glycoprotein Ib alpha chain OS=Homo sapiens OX=9606 GN=GP1BA PE=1 SV=2
P55259	537	5	59423.6	6	68	5.63739e-05	0.151	117.81	Pancreatic secretory granule membrane major glycoprotein GP2 OS=Homo sapiens OX=9606 GN=GP2 PE=1 SV=3
Q92859	1461	14	159899	14	142	4.32694e-05	0.118	215.63	Neogenin OS=Homo sapiens OX=9606 GN=NEO1 PE=1 SV=2
Q08334	325	8	36952.8	8	84	0.000115064	0.243	155.94	Interleukin-10 receptor subunit beta OS=Homo sapiens OX=9606 GN=IL10RB PE=1 SV=2
P39060	1754	43	178059	43	1007	0.000255589	0.215	2298.36	Collagen alpha-1(XVIII) chain OS=Homo sapiens OX=9606 GN=COL18A1 PE=1 SV=5
Q15274	297	6	30808.1	6	42	6.29558e-05	0.185	73.43	Nicotinate-nucleotide pyrophosphorylase [carboxylating] OS=Homo sapiens OX=9606 GN=QPRT PE=1 SV=3
P42785	496	15	55745.9	15	573	0.000514299	0.321	1094.85	Lysosomal Pro-X carboxypeptidase OS=Homo sapiens OX=9606 GN=PRCP PE=1 SV=1
P50995	505	21	54337.1	22	228	0.000200996	0.394	475.1	Annexin A11 OS=Homo sapiens OX=9606 GN=ANXA11 PE=1 SV=1
P68104	462	0	50091.1	14	163	0.000157068	0.344	311.16	Elongation factor 1-alpha 1 OS=Homo sapiens OX=9606 GN=EEF1A1 PE=1 SV=1
P40189	918	14	103453	15	325	0.00015761	0.182	611.04	Interleukin-6 receptor subunit beta OS=Homo sapiens OX=9606 GN=IL6ST PE=1 SV=2
Q9UHG2	260	16	27337.8	17	808	0.00138351	0.485	2003.85	ProSAAS OS=Homo sapiens OX=9606 GN=PCSK1N PE=1 SV=1
P04433	115	0	12549.3	24	1264	0.00489319	0.53	3071.53	Immunoglobulin kappa variable 3-11 OS=Homo sapiens OX=9606 GN=IGKV3-11 PE=1 SV=1
P01766	116	0	12480.2	9	513	0.0019688	0.319	1244.89	Immunoglobulin heavy variable 3-13 OS=Homo sapiens OX=9606 GN=IGHV3-13 PE=1 SV=2
P01763	117	1	12786.2	12	555	0.00211179	0.504	1348.41	Immunoglobulin heavy variable 3-48 OS=Homo sapiens OX=9606 GN=IGHV3-48 PE=1 SV=2
P14625	803	4	92393.3	5	15	8.31608e-06	0.073	29.16	Endoplasmin OS=Homo sapiens OX=9606 GN=HSP90B1 PE=1 SV=1
P07306	291	4	33147	4	82	0.000125448	0.175	188.96	Asialoglycoprotein receptor 1 OS=Homo sapiens OX=9606 GN=ASGR1 PE=1 SV=2
P0DSN7	117	0	12662.5	14	201	0.00076481	0.462	459.13	Probable non-functional immunoglobulinn kappa variable 1D-37 OS=Homo sapiens OX=9606 GN=IGKV1D-37 PE=1 SV=1
P01824	125	0	13890.1	4	40	0.00014246	0.264	80.58	Immunoglobulin heavy variable 4-39 OS=Homo sapiens OX=9606 GN=IGHV4-39 PE=1 SV=2
P15814	213	0	22930.6	7	217	0.000453548	0.268	435.93	Immunoglobulin lambda-like polypeptide 1 OS=Homo sapiens OX=9606 GN=IGLL1 PE=1 SV=1
Q9NQS3	549	4	60946.2	4	105	8.51452e-05	0.073	266.43	Nectin-3 OS=Homo sapiens OX=9606 GN=NECTIN3 PE=1 SV=1
P15309	386	60	44519.5	60	2072	0.00238971	0.619	4835.9	Prostatic acid phosphatase OS=Homo sapiens OX=9606 GN=ACP3 PE=1 SV=3
O96009	420	9	45339.8	9	306	0.000324351	0.221	641.8	Napsin-A OS=Homo sapiens OX=9606 GN=NAPSA PE=1 SV=1
P55290	713	33	78219.9	33	1439	0.000898492	0.398	3163.83	Cadherin-13 OS=Homo sapiens OX=9606 GN=CDH13 PE=1 SV=1
P59665	94	1	10176.2	16	220	0.00104193	0.691	498.25	Neutrophil defensin 1 OS=Homo sapiens OX=9606 GN=DEFA1 PE=1 SV=1
P0DP03	117	0	12920.4	9	266	0.00101214	0.615	570.85	Immunoglobulin heavy variable 3-30-5 OS=Homo sapiens OX=9606 GN=IGHV3-30-5 PE=3 SV=1
Q13477	382	6	40112.5	6	188	0.000219098	0.288	395.58	Mucosal addressin cell adhesion molecule 1 OS=Homo sapiens OX=9606 GN=MADCAM1 PE=1 SV=2
P0CG38	1075	0	121186	25	641	0.000265456	0.105	1279.54	POTE ankyrin domain family member I OS=Homo sapiens OX=9606 GN=POTEI PE=3 SV=1
Q8NFZ8	388	14	42740.8	14	535	0.000613854	0.384	1029.92	Cell adhesion molecule 4 OS=Homo sapiens OX=9606 GN=CADM4 PE=1 SV=1
P51688	502	14	56641.4	14	286	0.000253633	0.335	532.75	N-sulphoglucosamine sulphohydrolase OS=Homo sapiens OX=9606 GN=SGSH PE=1 SV=1
P06310	120	0	13158.5	14	209	0.000775368	0.683	451.45	Immunoglobulin kappa variable 2-30 OS=Homo sapiens OX=9606 GN=IGKV2-30 PE=3 SV=2
P01614	121	0	13283.6	11	298	0.00109641	0.636	584.35	Immunoglobulin kappa variable 2D-40 OS=Homo sapiens OX=9606 GN=IGKV2D-40 PE=1 SV=2
P08294	240	10	25816.7	10	421	0.000780933	0.446	1018.36	Extracellular superoxide dismutase [Cu-Zn] OS=Homo sapiens OX=9606 GN=SOD3 PE=1 SV=2
O94910	1474	7	162596	7	129	3.89615e-05	0.061	196.07	Adhesion G protein-coupled receptor L1 OS=Homo sapiens OX=9606 GN=ADGRL1 PE=1 SV=1
Q9H299	93	17	10413.3	17	937	0.00448539	0.839	2005.41	SH3 domain-binding glutamic acid-rich-like protein 3 OS=Homo sapiens OX=9606 GN=SH3BGRL3 PE=1 SV=1
P11362	822	4	91790.9	4	44	2.383e-05	0.062	82.04	Fibroblast growth factor receptor 1 OS=Homo sapiens OX=9606 GN=FGFR1 PE=1 SV=3
P18827	310	5	32423.8	5	186	0.000267113	0.119	393.2	Syndecan-1 OS=Homo sapiens OX=9606 GN=SDC1 PE=1 SV=3
P36639	197	5	22487.1	5	84	0.000189826	0.244	147.1	7,8-dihydro-8-oxoguanine triphosphatase OS=Homo sapiens OX=9606 GN=NUDT1 PE=1 SV=3
P15941	1255	8	122011	8	340	0.000120609	0.065	708.62	Mucin-1 OS=Homo sapiens OX=9606 GN=MUC1 PE=1 SV=3
Q9GZX9	223	5	24981.3	5	193	0.000385297	0.274	448.91	Twisted gastrulation protein homolog 1 OS=Homo sapiens OX=9606 GN=TWSG1 PE=1 SV=1
Q969Z4	430	10	46044.3	10	189	0.000195675	0.186	362.79	Tumor necrosis factor receptor superfamily member 19L OS=Homo sapiens OX=9606 GN=RELT PE=1 SV=1
P57053	126	0	13917.6	6	79	0.000279126	0.413	141.07	Histone H2B type F-S OS=Homo sapiens OX=9606 GN=H2BS1 PE=1 SV=2
Q99877	126	0	13895.5	6	79	0.000279126	0.413	141.07	Histone H2B type 1-N OS=Homo sapiens OX=9606 GN=H2BC15 PE=1 SV=3
Q5QNW6	126	0	13893.6	6	79	0.000279126	0.413	141.07	Histone H2B type 2-F OS=Homo sapiens OX=9606 GN=H2BC18 PE=1 SV=3
P04196	525	20	59522.9	20	338	0.000286616	0.4	642.21	Histidine-rich glycoprotein OS=Homo sapiens OX=9606 GN=HRG PE=1 SV=1
O60888	179	5	19086.1	5	134	0.000333269	0.374	297.16	Protein CutA OS=Homo sapiens OX=9606 GN=CUTA PE=1 SV=2
P98095	1184	7	126471	7	195	7.33206e-05	0.076	365.17	Fibulin-2 OS=Homo sapiens OX=9606 GN=FBLN2 PE=1 SV=2
P36896	505	7	56751.6	7	143	0.000126063	0.087	255.82	Activin receptor type-1B OS=Homo sapiens OX=9606 GN=ACVR1B PE=1 SV=1
P0DP23	149	0	16808.8	6	135	0.000403358	0.376	303.7	Calmodulin-1 OS=Homo sapiens OX=9606 GN=CALM1 PE=1 SV=1
P30043	206	13	22087.4	13	302	0.000652654	0.587	715.77	Flavin reductase (NADPH) OS=Homo sapiens OX=9606 GN=BLVRB PE=1 SV=3
P12109	1028	60	108444	60	1755	0.000760024	0.468	3797.32	Collagen alpha-1(VI) chain OS=Homo sapiens OX=9606 GN=COL6A1 PE=1 SV=3
P06870	262	16	28852.9	16	614	0.0010433	0.58	1381.74	Kallikrein-1 OS=Homo sapiens OX=9606 GN=KLK1 PE=1 SV=2
P02671	866	524	94896.4	524	15112	0.00776868	0.797	37470.4	Fibrinogen alpha chain OS=Homo sapiens OX=9606 GN=FGA PE=1 SV=2
P01009	418	184	46689	188	10127	0.0107857	0.868	23823.9	Alpha-1-antitrypsin OS=Homo sapiens OX=9606 GN=SERPINA1 PE=1 SV=3
P06396	782	106	85626.2	106	4275	0.00243373	0.586	9912.57	Gelsolin OS=Homo sapiens OX=9606 GN=GSN PE=1 SV=1
contaminant_PIGR_HUMAN	764	2	83243.7	66	2341	0.00136412	0.615	4804.23	POLYMERIC-IMMUNOGLOBULIN RECEPTOR PRECURSOR (PLGR) (CONTAINS:...
P69905	142	68	15229.9	73	1469	0.0046055	0.915	3858.48	Hemoglobin subunit alpha OS=Homo sapiens OX=9606 GN=HBA1 PE=1 SV=2
Q16270	282	26	29093.4	27	1080	0.00170497	0.738	2473.31	Insulin-like growth factor-binding protein 7 OS=Homo sapiens OX=9606 GN=IGFBP7 PE=1 SV=1
P81172	84	17	9383.6	17	565	0.00299442	0.5	1275.16	Hepcidin OS=Homo sapiens OX=9606 GN=HAMP PE=1 SV=2
P23528	166	4	18472.6	5	120	0.000321822	0.337	296.21	Cofilin-1 OS=Homo sapiens OX=9606 GN=CFL1 PE=1 SV=3
Q9BXP8	1791	20	198393	20	261	6.48766e-05	0.149	456.93	Pappalysin-2 OS=Homo sapiens OX=9606 GN=PAPPA2 PE=1 SV=4
Q5ZPR3	534	5	57181.5	5	114	9.50401e-05	0.242	305.97	CD276 antigen OS=Homo sapiens OX=9606 GN=CD276 PE=1 SV=1
Q6GTX8	287	6	31374.7	7	465	0.000721297	0.199	1038.02	Leukocyte-associated immunoglobulin-like receptor 1 OS=Homo sapiens OX=9606 GN=LAIR1 PE=1 SV=1
P08185	405	25	45093.9	28	678	0.000745277	0.607	1488.2	Corticosteroid-binding globulin OS=Homo sapiens OX=9606 GN=SERPINA6 PE=1 SV=1
P14209	185	54	18818.3	54	1484	0.00357113	0.497	3492.32	CD99 antigen OS=Homo sapiens OX=9606 GN=CD99 PE=1 SV=1
A0A075B6S5	117	3	12685.4	25	879	0.00334461	0.496	2291.49	Immunoglobulin kappa variable 1-27 OS=Homo sapiens OX=9606 GN=IGKV1-27 PE=3 SV=1
P04432	117	0	12711.3	27	1001	0.00380883	0.581	2496.11	Immunoglobulin kappa variable 1D-39 OS=Homo sapiens OX=9606 GN=IGKV1D-39 PE=3 SV=2
P0DJD8	388	3	41931.6	23	1074	0.0012323	0.168	1876.79	Pepsin A-3 OS=Homo sapiens OX=9606 GN=PGA3 PE=1 SV=1
A0A0C4DH35	117	2	12784.3	7	323	0.00122902	0.333	878.68	Probable non-functional immunoglobulin heavy variable 3-35 OS=Homo sapiens OX=9606 GN=IGHV3-35 PE=1 SV=1
A0A0B4J1X5	117	4	12813.4	13	597	0.0022716	0.667	1423.52	Immunoglobulin heavy variable 3-74 OS=Homo sapiens OX=9606 GN=IGHV3-74 PE=3 SV=1
contaminant_INT-STD1	607	36	69207.4	80	3849	0.00282294	0.446	8005.79	BSA
A0A0C4DH73	117	0	12619.2	20	460	0.00175031	0.521	1038.29	Immunoglobulin kappa variable 1-12 OS=Homo sapiens OX=9606 GN=IGKV1-12 PE=3 SV=1
P01611	117	0	12594.2	20	460	0.00175031	0.521	1038.29	Immunoglobulin kappa variable 1D-12 OS=Homo sapiens OX=9606 GN=IGKV1D-12 PE=1 SV=2
Q9GZM5	350	6	38204.6	6	534	0.000679229	0.054	813.42	Protein YIPF3 OS=Homo sapiens OX=9606 GN=YIPF3 PE=1 SV=1
Q8WZ42	34350	111	3.81363e+06	115	500	6.48017e-06	0.04	868.94	Titin OS=Homo sapiens OX=9606 GN=TTN PE=1 SV=4
Q9UNN8	238	18	26636.6	18	928	0.00173586	0.437	2084.36	Endothelial protein C receptor OS=Homo sapiens OX=9606 GN=PROCR PE=1 SV=1
Q9NZZ3	219	5	24537.3	5	103	0.00020938	0.297	227.14	Charged multivesicular body protein 5 OS=Homo sapiens OX=9606 GN=CHMP5 PE=1 SV=1
P06331	123	0	13788	5	41	0.000148396	0.325	82.89	Immunoglobulin heavy variable 4-34 OS=Homo sapiens OX=9606 GN=IGHV4-34 PE=1 SV=2
P0DP08	117	0	12989.6	4	40	0.000152201	0.282	80.58	Immunoglobulin heavy variable 4-38-2 OS=Homo sapiens OX=9606 GN=IGHV4-38-2 PE=3 SV=1
A0A0J9YVY3	117	0	12822.3	2	37	0.000140786	0.154	95.86	Immunoglobulin heavy variable 7-4-1 OS=Homo sapiens OX=9606 GN=IGHV7-4-1 PE=3 SV=1
A0A075B6K5	115	3	12306.1	10	309	0.0011962	0.496	713.1	Immunoglobulin lambda variable 3-9 OS=Homo sapiens OX=9606 GN=IGLV3-9 PE=3 SV=1
P05452	202	12	22504.3	12	401	0.000883764	0.559	826.32	Tetranectin OS=Homo sapiens OX=9606 GN=CLEC3B PE=1 SV=3
P05062	364	23	39430	24	391	0.00047821	0.497	814.29	Fructose-bisphosphate aldolase B OS=Homo sapiens OX=9606 GN=ALDOB PE=1 SV=2
P19022	906	29	99729.3	29	659	0.000323817	0.328	1287.03	Cadherin-2 OS=Homo sapiens OX=9606 GN=CDH2 PE=1 SV=4
Q13508	389	17	43877.2	17	413	0.000472654	0.368	900.39	Ecto-ADP-ribosyltransferase 3 OS=Homo sapiens OX=9606 GN=ART3 PE=1 SV=2
P26992	372	11	40589.5	11	518	0.000619912	0.339	1129.64	Ciliary neurotrophic factor receptor subunit alpha OS=Homo sapiens OX=9606 GN=CNTFR PE=1 SV=2
A5A3E0	1075	2	121349	29	781	0.000323434	0.159	1567.51	POTE ankyrin domain family member F OS=Homo sapiens OX=9606 GN=POTEF PE=1 SV=2
P33908	653	41	72904.3	41	627	0.000427462	0.536	1155.1	Mannosyl-oligosaccharide 1,2-alpha-mannosidase IA OS=Homo sapiens OX=9606 GN=MAN1A1 PE=1 SV=3
A2NJV5	120	3	13058.6	16	277	0.00102764	0.758	547.7	Immunoglobulin kappa variable 2-29 OS=Homo sapiens OX=9606 GN=IGKV2-29 PE=3 SV=2
O94919	500	25	54963.3	25	1038	0.00092421	0.454	2148.84	Endonuclease domain-containing 1 protein OS=Homo sapiens OX=9606 GN=ENDOD1 PE=1 SV=2
Q5VSP4	162	0	17889	4	202	0.000555111	0.284	387.74	Putative lipocalin 1-like protein 1 OS=Homo sapiens OX=9606 GN=LCN1P1 PE=5 SV=1
O75503	358	6	41451.6	6	111	0.000138033	0.148	185.92	Ceroid-lipofuscinosis neuronal protein 5 OS=Homo sapiens OX=9606 GN=CLN5 PE=1 SV=2
Q03154	408	22	45838	22	393	0.00042882	0.564	709.39	Aminoacylase-1 OS=Homo sapiens OX=9606 GN=ACY1 PE=1 SV=1
P13598	275	7	30616.6	7	130	0.000210452	0.265	238.95	Intercellular adhesion molecule 2 OS=Homo sapiens OX=9606 GN=ICAM2 PE=1 SV=2
P01210	267	12	30749	12	111	0.000185078	0.33	190.1	Proenkephalin-A OS=Homo sapiens OX=9606 GN=PENK PE=1 SV=1
A0A0C4DH69	117	3	12688.4	18	310	0.00117956	0.496	739.08	Immunoglobulin kappa variable 1-9 OS=Homo sapiens OX=9606 GN=IGKV1-9 PE=3 SV=1
Q96KV6	586	1	65652.9	5	175	0.000132949	0.078	316.04	Putative butyrophilin subfamily 2 member A3 OS=Homo sapiens OX=9606 GN=BTN2A3P PE=5 SV=2
P62987	128	0	14700.9	11	574	0.00199639	0.523	1043.5	Ubiquitin-60S ribosomal protein L40 OS=Homo sapiens OX=9606 GN=UBA52 PE=1 SV=2
Q14118	895	29	97362.7	29	932	0.000463592	0.223	1983.1	Dystroglycan OS=Homo sapiens OX=9606 GN=DAG1 PE=1 SV=2
Q6UVK1	2322	20	250364	20	326	6.25027e-05	0.11	585.89	Chondroitin sulfate proteoglycan 4 OS=Homo sapiens OX=9606 GN=CSPG4 PE=1 SV=2
A0A075B6H7	116	5	12757.4	11	333	0.001278	0.474	553.37	Probable non-functional immunoglobulin kappa variable 3-7 OS=Homo sapiens OX=9606 GN=IGKV3-7 PE=1 SV=1
P06733	434	28	47121.3	31	527	0.000540585	0.641	1004	Alpha-enolase OS=Homo sapiens OX=9606 GN=ENO1 PE=1 SV=2
Q86UN3	420	9	46058.5	9	243	0.000257573	0.214	388.49	Reticulon-4 receptor-like 2 OS=Homo sapiens OX=9606 GN=RTN4RL2 PE=1 SV=1
P21333	2647	21	280546	23	176	2.96007e-05	0.12	301.66	Filamin-A OS=Homo sapiens OX=9606 GN=FLNA PE=1 SV=4
Q9Y6R7	5405	25	571621	25	198	1.63084e-05	0.086	326.41	IgGFc-binding protein OS=Homo sapiens OX=9606 GN=FCGBP PE=1 SV=3
Q2M2H8	2515	0	277798	8	245	4.33682e-05	0.025	438.71	Probable maltase-glucoamylase 2 OS=Homo sapiens OX=9606 GN=MGAM2 PE=2 SV=3
O43291	252	2	28191.8	2	94	0.000166062	0.087	165.04	Kunitz-type protease inhibitor 2 OS=Homo sapiens OX=9606 GN=SPINT2 PE=1 SV=2
Q16778	126	0	13893.6	6	72	0.000254393	0.413	131.35	Histone H2B type 2-E OS=Homo sapiens OX=9606 GN=H2BC21 PE=1 SV=3
Q99880	126	0	13925.6	6	79	0.000279126	0.413	141.07	Histone H2B type 1-L OS=Homo sapiens OX=9606 GN=H2BC13 PE=1 SV=3
P22352	226	13	25518.9	13	568	0.00111888	0.394	1080.41	Glutathione peroxidase 3 OS=Homo sapiens OX=9606 GN=GPX3 PE=1 SV=2
P27487	766	26	88204.5	26	565	0.000328369	0.33	1078.96	Dipeptidyl peptidase 4 OS=Homo sapiens OX=9606 GN=DPP4 PE=1 SV=2
Q99715	3063	31	332922	31	831	0.000120781	0.126	1554.65	Collagen alpha-1(XII) chain OS=Homo sapiens OX=9606 GN=COL12A1 PE=1 SV=2
P06865	529	21	60646.3	23	407	0.000342517	0.459	632.88	Beta-hexosaminidase subunit alpha OS=Homo sapiens OX=9606 GN=HEXA PE=1 SV=2
Q9BUN1	341	2	36728.3	2	42	5.48325e-05	0.065	81.34	Protein MENT OS=Homo sapiens OX=9606 GN=MENT PE=1 SV=1
P34931	641	2	70313.3	13	154	0.000106956	0.207	276.01	Heat shock 70 kDa protein 1-like OS=Homo sapiens OX=9606 GN=HSPA1L PE=1 SV=2
Q9Y653	693	8	77670.1	8	143	9.18641e-05	0.137	300.32	Adhesion G-protein coupled receptor G1 OS=Homo sapiens OX=9606 GN=ADGRG1 PE=1 SV=2
Reverse_P30622	1438	1	162129	3	14	4.33423e-06	0.019	20.29
P14651	431	0	44294.3	2	13	1.34279e-05	0.016	19.66	Homeobox protein Hox-B3 OS=Homo sapiens OX=9606 GN=HOXB3 PE=2 SV=2
Q9ULW6	460	2	52491.1	2	2	1.9356e-06	0.059	2.14	Nucleosome assembly protein 1-like 2 OS=Homo sapiens OX=9606 GN=NAP1L2 PE=1 SV=1
Reverse_Q6ZRV2	1179	2	127026	2	5	1.88799e-06	0.031	8.55
P0DP25	149	0	16808.8	6	135	0.000403358	0.376	303.7	Calmodulin-3 OS=Homo sapiens OX=9606 GN=CALM3 PE=1 SV=1
P27797	417	16	48093.8	16	172	0.000183627	0.46	359.96	Calreticulin OS=Homo sapiens OX=9606 GN=CALR PE=1 SV=1
O75309	829	9	89848.6	9	107	5.74609e-05	0.169	185.38	Cadherin-16 OS=Homo sapiens OX=9606 GN=CDH16 PE=1 SV=1
P10109	184	3	19362.6	3	6	1.4517e-05	0.239	8.38	Adrenodoxin, mitochondrial OS=Homo sapiens OX=9606 GN=FDX1 PE=1 SV=1
Q6EMK4	673	43	71649.5	43	1600	0.0010584	0.428	3711.4	Vasorin OS=Homo sapiens OX=9606 GN=VASN PE=1 SV=1
Q9NZP8	487	22	53446.3	25	1064	0.000972648	0.464	2320.69	Complement C1r subcomponent-like protein OS=Homo sapiens OX=9606 GN=C1RL PE=1 SV=2
Q8NBJ4	401	23	45287.8	23	675	0.000749381	0.461	1350.82	Golgi membrane protein 1 OS=Homo sapiens OX=9606 GN=GOLM1 PE=1 SV=1
P14384	443	19	50463.5	20	582	0.000584874	0.442	1126.56	Carboxypeptidase M OS=Homo sapiens OX=9606 GN=CPM PE=1 SV=2
Q96FE7	263	30	28211.9	30	1156	0.00195679	0.43	2689.99	Phosphoinositide-3-kinase-interacting protein 1 OS=Homo sapiens OX=9606 GN=PIK3IP1 PE=1 SV=2
Q96IU4	210	12	22313.5	12	488	0.00103453	0.6	1012.14	Protein ABHD14B OS=Homo sapiens OX=9606 GN=ABHD14B PE=1 SV=1
O75015	233	5	26181.2	13	490	0.000936231	0.283	940.97	Low affinity immunoglobulin gamma Fc region receptor III-B OS=Homo sapiens OX=9606 GN=FCGR3B PE=1 SV=2
P0DTE8	511	0	57712.9	71	3701	0.00322434	0.787	8607.21	Alpha-amylase 1C OS=Homo sapiens OX=9606 GN=AMY1C PE=1 SV=1
P60709	375	0	41691.7	50	1570	0.00186385	0.685	3179.76	Actin, cytoplasmic 1 OS=Homo sapiens OX=9606 GN=ACTB PE=1 SV=1
O43451	1857	47	209702	56	1499	0.000359363	0.342	2777.49	Maltase-glucoamylase, intestinal OS=Homo sapiens OX=9606 GN=MGAM PE=1 SV=5
P55287	796	30	87892.8	30	764	0.000427291	0.361	1430.42	Cadherin-11 OS=Homo sapiens OX=9606 GN=CDH11 PE=2 SV=2
P48304	166	3	18634.7	13	534	0.00143211	0.47	1105.83	Lithostathine-1-beta OS=Homo sapiens OX=9606 GN=REG1B PE=1 SV=1
P10253	952	79	105239	79	3803	0.00177841	0.524	8176.48	Lysosomal alpha-glucosidase OS=Homo sapiens OX=9606 GN=GAA PE=1 SV=4
P0C0L4	1744	11	192646	147	3397	0.000867146	0.667	8535.49	Complement C4-A OS=Homo sapiens OX=9606 GN=C4A PE=1 SV=2
Q10588	318	5	35683.1	5	67	9.37974e-05	0.164	118.97	ADP-ribosyl cyclase/cyclic ADP-ribose hydrolase 2 OS=Homo sapiens OX=9606 GN=BST1 PE=1 SV=2
P53634	463	27	51802.3	27	1035	0.000995182	0.592	2256.01	Dipeptidyl peptidase 1 OS=Homo sapiens OX=9606 GN=CTSC PE=1 SV=2
P11142	646	11	70836.2	21	255	0.000175732	0.359	505.11	Heat shock cognate 71 kDa protein OS=Homo sapiens OX=9606 GN=HSPA8 PE=1 SV=1
P54652	639	1	69959.9	11	166	0.000115651	0.174	330.9	Heat shock-related 70 kDa protein 2 OS=Homo sapiens OX=9606 GN=HSPA2 PE=1 SV=1
P43652	599	32	69006	33	1167	0.000867335	0.496	2426.94	Afamin OS=Homo sapiens OX=9606 GN=AFM PE=1 SV=1
P19652	201	36	23569.6	58	3940	0.00872656	0.736	8135.58	Alpha-1-acid glycoprotein 2 OS=Homo sapiens OX=9606 GN=ORM2 PE=1 SV=2
P0CF74	106	2	11251.5	21	2695	0.0113187	0.726	6356.78	Immunoglobulin lambda constant 6 OS=Homo sapiens OX=9606 GN=IGLC6 PE=1 SV=1
P0DOY3	106	0	11240.5	32	3152	0.013238	0.858	7266.29	Immunoglobulin lambda constant 3 OS=Homo sapiens OX=9606 GN=IGLC3 PE=1 SV=1
P05155	500	75	55101.4	75	3872	0.00344753	0.55	8735.43	Plasma protease C1 inhibitor OS=Homo sapiens OX=9606 GN=SERPING1 PE=1 SV=2
Q8WVV5	523	0	59014.2	10	443	0.00037709	0.088	829.18	Butyrophilin subfamily 2 member A2 OS=Homo sapiens OX=9606 GN=BTN2A2 PE=1 SV=2
Q7KYR7	527	2	59576.5	13	462	0.000390278	0.116	857.62	Butyrophilin subfamily 2 member A1 OS=Homo sapiens OX=9606 GN=BTN2A1 PE=1 SV=3
Q9NY97	397	6	45974.5	6	52	5.83117e-05	0.214	98.66	N-acetyllactosaminide beta-1,3-N-acetylglucosaminyltransferase 2 OS=Homo sapiens OX=9606 GN=B3GNT2 PE=1 SV=2
P02008	142	0	15609.2	5	157	0.000492214	0.162	271.45	Hemoglobin subunit zeta OS=Homo sapiens OX=9606 GN=HBZ PE=1 SV=2
P17844	614	1	69086.7	1	6	4.35037e-06	0.011	12.13	Probable ATP-dependent RNA helicase DDX5 OS=Homo sapiens OX=9606 GN=DDX5 PE=1 SV=1
A0A0C4DH25	116	6	12489.2	24	1187	0.0045555	0.621	3017.47	Immunoglobulin kappa variable 3D-20 OS=Homo sapiens OX=9606 GN=IGKV3D-20 PE=3 SV=1
P01593	117	0	12822.3	23	1028	0.00391156	0.556	2595.3	Immunoglobulin kappa variable 1D-33 OS=Homo sapiens OX=9606 GN=IGKV1D-33 PE=1 SV=2
Q6UXG3	332	15	36019.2	15	484	0.000649008	0.377	1072.4	CMRF35-like molecule 9 OS=Homo sapiens OX=9606 GN=CD300LG PE=1 SV=2
A0A0C4DH72	117	2	12671.3	23	662	0.00251892	0.556	1527.59	Immunoglobulin kappa variable 1-6 OS=Homo sapiens OX=9606 GN=IGKV1-6 PE=3 SV=1
P01764	117	1	12556.2	14	552	0.00210037	0.581	1357.64	Immunoglobulin heavy variable 3-23 OS=Homo sapiens OX=9606 GN=IGHV3-23 PE=1 SV=2
A0A0J9YX35	117	1	12796.3	10	387	0.00147254	0.444	987.21	Immunoglobulin heavy variable 3-64D OS=Homo sapiens OX=9606 GN=IGHV3-64D PE=3 SV=1
P08118	114	10	12838.1	10	204	0.000796652	0.719	391.93	Beta-microseminoprotein OS=Homo sapiens OX=9606 GN=MSMB PE=1 SV=1
P08123	1366	26	129217	26	456	0.000148613	0.185	958.12	Collagen alpha-2(I) chain OS=Homo sapiens OX=9606 GN=COL1A2 PE=1 SV=7
P78332	1123	1	128547	2	3	1.18928e-06	0.026	3.45	RNA-binding protein 6 OS=Homo sapiens OX=9606 GN=RBM6 PE=1 SV=5
Q6UWI2	310	6	32250.8	6	53	7.61127e-05	0.058	108.34	Prostate androgen-regulated mucin-like protein 1 OS=Homo sapiens OX=9606 GN=PARM1 PE=1 SV=1
P0DP07	118	1	13068.7	6	43	0.000162229	0.356	85.17	Immunoglobulin heavy variable 4-31 OS=Homo sapiens OX=9606 GN=IGHV4-31 PE=3 SV=1
Q14508	124	11	12965.9	11	194	0.000696503	0.452	354.17	WAP four-disulfide core domain protein 2 OS=Homo sapiens OX=9606 GN=WFDC2 PE=1 SV=2
Q96PD5	576	37	62159.9	37	1422	0.00109906	0.689	3466.86	N-acetylmuramoyl-L-alanine amidase OS=Homo sapiens OX=9606 GN=PGLYRP2 PE=1 SV=1
Q9UHI8	967	14	105272	14	294	0.000135352	0.15	799.28	A disintegrin and metalloproteinase with thrombospondin motifs 1 OS=Homo sapiens OX=9606 GN=ADAMTS1 PE=1 SV=4
P54108	245	4	27594	4	36	6.54153e-05	0.216	106.82	Cysteine-rich secretory protein 3 OS=Homo sapiens OX=9606 GN=CRISP3 PE=1 SV=1
P01762	117	2	12882.3	9	297	0.00113009	0.479	618.14	Immunoglobulin heavy variable 3-11 OS=Homo sapiens OX=9606 GN=IGHV3-11 PE=1 SV=2
P01876	353	14	37612.6	29	1561	0.00196866	0.609	3606.24	Immunoglobulin heavy constant alpha 1 OS=Homo sapiens OX=9606 GN=IGHA1 PE=1 SV=2
P23470	1445	12	161883	12	406	0.000125084	0.088	799.33	Receptor-type tyrosine-protein phosphatase gamma OS=Homo sapiens OX=9606 GN=PTPRG PE=1 SV=4
P01591	159	9	18069	9	313	0.000876376	0.44	557.89	Immunoglobulin J chain OS=Homo sapiens OX=9606 GN=JCHAIN PE=1 SV=4
Q92874	299	0	32814.6	1	64	9.5291e-05	0.033	155.11	Deoxyribonuclease-1-like 2 OS=Homo sapiens OX=9606 GN=DNASE1L2 PE=1 SV=1
O75144	302	8	33309.7	9	195	0.000287456	0.235	330.12	ICOS ligand OS=Homo sapiens OX=9606 GN=ICOSLG PE=1 SV=2
A0A075B6S6	120	0	13188.5	14	209	0.000775368	0.683	451.45	Immunoglobulin kappa variable 2D-30 OS=Homo sapiens OX=9606 GN=IGKV2D-30 PE=3 SV=1
P08519	4548	28	500977	33	286	2.79955e-05	0.475	514.43	Apolipoprotein(a) OS=Homo sapiens OX=9606 GN=LPA PE=1 SV=1
P19827	911	41	101308	41	417	0.00020378	0.496	1044.23	Inter-alpha-trypsin inhibitor heavy chain H1 OS=Homo sapiens OX=9606 GN=ITIH1 PE=1 SV=3
O14498	428	9	45950.4	9	509	0.00052944	0.252	1052.41	Immunoglobulin superfamily containing leucine-rich repeat protein OS=Homo sapiens OX=9606 GN=ISLR PE=2 SV=1
P50895	628	17	67344.6	17	399	0.00028285	0.328	772.57	Basal cell adhesion molecule OS=Homo sapiens OX=9606 GN=BCAM PE=1 SV=2
P01033	207	8	23137.5	8	69	0.000148396	0.478	160.2	Metalloproteinase inhibitor 1 OS=Homo sapiens OX=9606 GN=TIMP1 PE=1 SV=1
Q9HB40	452	13	50779.7	13	209	0.00020585	0.314	397.37	Retinoid-inducible serine carboxypeptidase OS=Homo sapiens OX=9606 GN=SCPEP1 PE=1 SV=1
Q9UKU9	493	22	57050.4	25	608	0.000549035	0.355	1057.8	Angiopoietin-related protein 2 OS=Homo sapiens OX=9606 GN=ANGPTL2 PE=1 SV=1
A0A0C4DH67	115	1	12511.2	15	252	0.000975542	0.478	597.29	Immunoglobulin kappa variable 1-8 OS=Homo sapiens OX=9606 GN=IGKV1-8 PE=3 SV=1
Q13421	630	20	68924.2	20	388	0.000274179	0.348	745.54	Mesothelin OS=Homo sapiens OX=9606 GN=MSLN PE=1 SV=2
P0CG47	229	0	25727.8	11	574	0.00111589	0.878	1043.5	Polyubiquitin-B OS=Homo sapiens OX=9606 GN=UBB PE=1 SV=1
A0A0B4J1X8	118	0	13050.4	7	194	0.000731919	0.415	373.18	Immunoglobulin heavy variable 3-43 OS=Homo sapiens OX=9606 GN=IGHV3-43 PE=3 SV=1
P0DP04	118	1	12990.4	13	233	0.000879057	0.669	447.46	Immunoglobulin heavy variable 3-43D OS=Homo sapiens OX=9606 GN=IGHV3-43D PE=3 SV=1
P20827	205	8	23753.9	8	210	0.000456046	0.215	363.72	Ephrin-A1 OS=Homo sapiens OX=9606 GN=EFNA1 PE=1 SV=2
P05060	677	31	78211.2	31	471	0.000309724	0.446	948.86	Secretogranin-1 OS=Homo sapiens OX=9606 GN=CHGB PE=1 SV=2
Q9H0W9	315	10	35076.6	10	111	0.000156876	0.371	195.72	Ester hydrolase C11orf54 OS=Homo sapiens OX=9606 GN=C11orf54 PE=1 SV=1
Q7RTV2	222	1	25687.6	6	88	0.000176471	0.225	126.11	Glutathione S-transferase A5 OS=Homo sapiens OX=9606 GN=GSTA5 PE=1 SV=1
P08263	222	1	25596.7	11	201	0.000403075	0.428	296.67	Glutathione S-transferase A1 OS=Homo sapiens OX=9606 GN=GSTA1 PE=1 SV=3
Q16772	222	0	25267.5	8	143	0.000286765	0.27	205.35	Glutathione S-transferase A3 OS=Homo sapiens OX=9606 GN=GSTA3 PE=1 SV=3
Q9H6X2	564	16	62731	16	341	0.000269165	0.28	673.15	Anthrax toxin receptor 1 OS=Homo sapiens OX=9606 GN=ANTXR1 PE=1 SV=2
P51170	649	5	74204.1	5	77	5.28189e-05	0.071	167.47	Amiloride-sensitive sodium channel subunit gamma OS=Homo sapiens OX=9606 GN=SCNN1G PE=1 SV=4
O75339	1184	16	132462	16	180	6.76806e-05	0.167	287.21	Cartilage intermediate layer protein 1 OS=Homo sapiens OX=9606 GN=CILP PE=1 SV=4
P07737	140	15	15026.5	15	472	0.00150092	0.843	1002.93	Profilin-1 OS=Homo sapiens OX=9606 GN=PFN1 PE=1 SV=2
Q02747	115	8	12362.2	8	497	0.00192398	0.583	1061.05	Guanylin OS=Homo sapiens OX=9606 GN=GUCA2A PE=1 SV=2
O96033	88	5	9731.2	5	97	0.000490718	0.466	150.32	Molybdopterin synthase sulfur carrier subunit OS=Homo sapiens OX=9606 GN=MOCS2 PE=1 SV=1
P62807	126	0	13879.5	6	79	0.000279126	0.413	141.07	Histone H2B type 1-C/E/F/G/I OS=Homo sapiens OX=9606 GN=H2BC4 PE=1 SV=4
P33778	126	0	13923.6	6	72	0.000254393	0.413	131.35	Histone H2B type 1-B OS=Homo sapiens OX=9606 GN=H2BC3 PE=1 SV=2
O95460	622	7	68424.7	7	83	5.94061e-05	0.132	191.67	Matrilin-4 OS=Homo sapiens OX=9606 GN=MATN4 PE=1 SV=3
P05937	261	10	29988	10	150	0.000255855	0.444	314.55	Calbindin OS=Homo sapiens OX=9606 GN=CALB1 PE=1 SV=2
P31946	246	4	28046.8	12	152	0.000275075	0.467	246.01	14-3-3 protein beta/alpha OS=Homo sapiens OX=9606 GN=YWHAB PE=1 SV=3
P61981	247	2	28266.9	9	83	0.000149597	0.267	136.86	14-3-3 protein gamma OS=Homo sapiens OX=9606 GN=YWHAG PE=1 SV=2
P27348	245	2	27728.8	8	83	0.000150819	0.278	132.17	14-3-3 protein theta OS=Homo sapiens OX=9606 GN=YWHAQ PE=1 SV=1
P05156	583	30	65688.6	30	673	0.000513913	0.42	1468.18	Complement factor I OS=Homo sapiens OX=9606 GN=CFI PE=1 SV=2
P19440	569	2	61353.8	12	242	0.000189342	0.246	408.93	Glutathione hydrolase 1 proenzyme OS=Homo sapiens OX=9606 GN=GGT1 PE=1 SV=2
P09972	364	0	39413.2	3	35	4.28065e-05	0.074	52.64	Fructose-bisphosphate aldolase C OS=Homo sapiens OX=9606 GN=ALDOC PE=1 SV=2
P02675	491	167	55874.3	167	5241	0.00475199	0.9	13050	Fibrinogen beta chain OS=Homo sapiens OX=9606 GN=FGB PE=1 SV=2
Q6UX15	382	3	43063.1	3	29	3.3797e-05	0.094	50.21	Layilin OS=Homo sapiens OX=9606 GN=LAYN PE=1 SV=1
Q6UX71	529	10	59527.5	10	109	9.17305e-05	0.231	178.98	Plexin domain-containing protein 2 OS=Homo sapiens OX=9606 GN=PLXDC2 PE=1 SV=1
P01008	464	65	52550.9	65	2836	0.00272102	0.67	6147.44	Antithrombin-III OS=Homo sapiens OX=9606 GN=SERPINC1 PE=1 SV=1
P01860	377	12	41242.4	56	5409	0.00638732	0.706	11105.6	Immunoglobulin heavy constant gamma 3 OS=Homo sapiens OX=9606 GN=IGHG3 PE=1 SV=2
P10909	449	72	52443	73	3421	0.00339195	0.648	7632.34	Clusterin OS=Homo sapiens OX=9606 GN=CLU PE=1 SV=1
Q01459	385	20	43713.6	20	930	0.00107539	0.452	1951.89	Di-N-acetylchitobiase OS=Homo sapiens OX=9606 GN=CTBS PE=1 SV=1
P13284	250	5	27927	5	145	0.000258209	0.204	281.74	Gamma-interferon-inducible lysosomal thiol reductase OS=Homo sapiens OX=9606 GN=IFI30 PE=1 SV=3
Q14515	664	47	75143.3	47	883	0.000592019	0.53	1823.57	SPARC-like protein 1 OS=Homo sapiens OX=9606 GN=SPARCL1 PE=1 SV=2
O95336	258	16	27511.5	16	769	0.00132694	0.64	1569.39	6-phosphogluconolactonase OS=Homo sapiens OX=9606 GN=PGLS PE=1 SV=2
Q96DA0	208	11	22706.6	11	491	0.0010509	0.567	988.55	Zymogen granule protein 16 homolog B OS=Homo sapiens OX=9606 GN=ZG16B PE=1 SV=3
P00738	406	26	45158.6	49	1795	0.00196826	0.788	3623.87	Haptoglobin OS=Homo sapiens OX=9606 GN=HP PE=1 SV=1
Q9UIB8	345	11	38739.6	11	353	0.000455511	0.249	798.53	SLAM family member 5 OS=Homo sapiens OX=9606 GN=CD84 PE=1 SV=1
Q8IYS5	282	12	30443.6	12	447	0.00070567	0.532	941.99	Osteoclast-associated immunoglobulin-like receptor OS=Homo sapiens OX=9606 GN=OSCAR PE=1 SV=3
Q14624	930	133	103275	133	4788	0.002292	0.705	11841.1	Inter-alpha-trypsin inhibitor heavy chain H4 OS=Homo sapiens OX=9606 GN=ITIH4 PE=1 SV=4
P05090	189	33	21243.8	33	2984	0.00702878	0.503	5990.65	Apolipoprotein D OS=Homo sapiens OX=9606 GN=APOD PE=1 SV=1
O75594	196	29	21698.7	29	918	0.00208511	0.704	2053.96	Peptidoglycan recognition protein 1 OS=Homo sapiens OX=9606 GN=PGLYRP1 PE=1 SV=1
P02749	345	21	38254.6	21	1431	0.00184656	0.525	2827.86	Beta-2-glycoprotein 1 OS=Homo sapiens OX=9606 GN=APOH PE=1 SV=3
P54753	998	11	110241	12	63	2.8103e-05	0.152	100.87	Ephrin type-B receptor 3 OS=Homo sapiens OX=9606 GN=EPHB3 PE=1 SV=2
P09211	210	10	23323	10	324	0.000686861	0.69	720.38	Glutathione S-transferase P OS=Homo sapiens OX=9606 GN=GSTP1 PE=1 SV=2
Q07507	201	8	23970.8	8	316	0.000699897	0.368	595.77	Dermatopontin OS=Homo sapiens OX=9606 GN=DPT PE=1 SV=2
P08195	630	14	67933.7	14	414	0.000292552	0.31	776.45	4F2 cell-surface antigen heavy chain OS=Homo sapiens OX=9606 GN=SLC3A2 PE=1 SV=3
P11684	91	24	9969.1	24	1219	0.00596356	0.582	2792.41	Uteroglobin OS=Homo sapiens OX=9606 GN=SCGB1A1 PE=1 SV=1
P04217	495	67	54201.5	67	3056	0.00274847	0.685	7065.63	Alpha-1B-glycoprotein OS=Homo sapiens OX=9606 GN=A1BG PE=1 SV=4
P31025	176	6	19219.8	10	285	0.0007209	0.591	534.07	Lipocalin-1 OS=Homo sapiens OX=9606 GN=LCN1 PE=1 SV=1
contaminant_NRL_1MCOL	216	5	22783	38	2521	0.00519592	0.639	5462.11	Immunoglobulin g1 (igg1) (mcg) with a hinge deletion, chain L...
O00241	398	11	43165.9	16	560	0.000626395	0.412	1078	Signal-regulatory protein beta-1 OS=Homo sapiens OX=9606 GN=SIRPB1 PE=1 SV=5
contaminant_I141_HUMAN	213	0	22930.6	7	217	0.000453548	0.268	435.93	IMMUNOGLOBULIN-RELATED 14.1 PROTEIN PRECURSOR. - HOMO SAPIENS...
P06702	114	38	13215.5	38	409	0.00159721	0.895	863.09	Protein S100-A9 OS=Homo sapiens OX=9606 GN=S100A9 PE=1 SV=1
Q8WZ75	1007	42	107372	42	1141	0.000504428	0.269	2235.3	Roundabout homolog 4 OS=Homo sapiens OX=9606 GN=ROBO4 PE=1 SV=1
Q9BRK3	442	21	49083.1	22	751	0.000756416	0.385	1659.8	Matrix remodeling-associated protein 8 OS=Homo sapiens OX=9606 GN=MXRA8 PE=1 SV=1
P68032	377	0	41973.9	41	1209	0.00142767	0.462	2210.87	Actin, alpha cardiac muscle 1 OS=Homo sapiens OX=9606 GN=ACTC1 PE=1 SV=1
Q562R1	376	0	41958	14	459	0.00054346	0.162	833.96	Beta-actin-like protein 2 OS=Homo sapiens OX=9606 GN=ACTBL2 PE=1 SV=2
P63267	376	0	41831.8	35	1095	0.00129649	0.434	1988.72	Actin, gamma-enteric smooth muscle OS=Homo sapiens OX=9606 GN=ACTG2 PE=1 SV=1
P01782	118	0	12918.4	10	318	0.00119974	0.542	666.47	Immunoglobulin heavy variable 3-9 OS=Homo sapiens OX=9606 GN=IGHV3-9 PE=1 SV=2
P01768	117	0	12920.4	9	266	0.00101214	0.615	570.85	Immunoglobulin heavy variable 3-30 OS=Homo sapiens OX=9606 GN=IGHV3-30 PE=1 SV=2
Q9H8L6	949	19	104326	19	390	0.000182954	0.154	790.76	Multimerin-2 OS=Homo sapiens OX=9606 GN=MMRN2 PE=1 SV=2
P0C0L5	1744	13	192612	149	3714	0.000948066	0.653	9514.05	Complement C4-B OS=Homo sapiens OX=9606 GN=C4B PE=1 SV=2
P02647	267	152	30740.9	153	4516	0.00752984	0.951	9766.51	Apolipoprotein A-I OS=Homo sapiens OX=9606 GN=APOA1 PE=1 SV=1
A0A075B6J9	118	3	12385.9	7	178	0.000671554	0.288	290.84	Immunoglobulin lambda variable 2-18 OS=Homo sapiens OX=9606 GN=IGLV2-18 PE=3 SV=2
P00749	431	19	48457.7	19	299	0.000308842	0.473	546.73	Urokinase-type plasminogen activator OS=Homo sapiens OX=9606 GN=PLAU PE=1 SV=2
Q9UN70	934	22	100998	22	198	9.4376e-05	0.244	339.37	Protocadherin gamma-C3 OS=Homo sapiens OX=9606 GN=PCDHGC3 PE=1 SV=1
P02730	911	2	101709	2	3	1.46604e-06	0.036	4.55	Band 3 anion transport protein OS=Homo sapiens OX=9606 GN=SLC4A1 PE=1 SV=3
O95998	194	13	21067.8	13	185	0.000424535	0.428	314.39	Interleukin-18-binding protein OS=Homo sapiens OX=9606 GN=IL18BP PE=1 SV=2
Q9Y5Y7	322	16	35172.9	16	484	0.000669164	0.252	855.91	Lymphatic vessel endothelial hyaluronic acid receptor 1 OS=Homo sapiens OX=9606 GN=LYVE1 PE=1 SV=2
O43633	222	10	25069.8	10	116	0.000232621	0.257	211.98	Charged multivesicular body protein 2a OS=Homo sapiens OX=9606 GN=CHMP2A PE=1 SV=1
P01714	112	6	12016.8	8	232	0.000922174	0.527	459	Immunoglobulin lambda variable 3-19 OS=Homo sapiens OX=9606 GN=IGLV3-19 PE=1 SV=2
A0A0J9YXX1	117	3	12746.3	9	168	0.000639244	0.427	350.16	Immunoglobulin heavy variable 5-10-1 OS=Homo sapiens OX=9606 GN=IGHV5-10-1 PE=3 SV=1
P01042	644	121	71894.1	122	5333	0.00368662	0.573	11051.4	Kininogen-1 OS=Homo sapiens OX=9606 GN=KNG1 PE=1 SV=2
P01615	120	0	12930.4	20	474	0.00175849	0.758	1049.95	Immunoglobulin kappa variable 2D-28 OS=Homo sapiens OX=9606 GN=IGKV2D-28 PE=1 SV=2
P20138	364	7	39782.1	7	38	4.64756e-05	0.242	69.56	Myeloid cell surface antigen CD33 OS=Homo sapiens OX=9606 GN=CD33 PE=1 SV=2
O43692	258	3	29028	3	139	0.000239849	0.081	259.85	Peptidase inhibitor 15 OS=Homo sapiens OX=9606 GN=PI15 PE=1 SV=1
P10153	161	33	18324.1	33	2077	0.0057432	0.484	5683.81	Non-secretory ribonuclease OS=Homo sapiens OX=9606 GN=RNASE2 PE=1 SV=2
Q9HBJ8	222	6	25201	6	78	0.000156417	0.167	154.95	Collectrin OS=Homo sapiens OX=9606 GN=CLTRN PE=1 SV=1
Q86TD4	473	4	54378.1	4	81	7.62372e-05	0.044	156.52	Sarcalumenin OS=Homo sapiens OX=9606 GN=SRL PE=1 SV=3
P01743	117	1	12906.2	5	37	0.000140786	0.376	75.77	Immunoglobulin heavy variable 1-46 OS=Homo sapiens OX=9606 GN=IGHV1-46 PE=1 SV=2
P08138	427	5	45136.3	5	101	0.000105302	0.164	224.62	Tumor necrosis factor receptor superfamily member 16 OS=Homo sapiens OX=9606 GN=NGFR PE=1 SV=1
Q8TDQ0	301	10	33354.9	10	482	0.000712892	0.279	862.42	Hepatitis A virus cellular receptor 2 OS=Homo sapiens OX=9606 GN=HAVCR2 PE=1 SV=3
P15151	417	12	45255.8	12	534	0.000570096	0.199	1176.45	Poliovirus receptor OS=Homo sapiens OX=9606 GN=PVR PE=1 SV=2
P56537	245	8	26564.2	8	272	0.000494249	0.42	619.95	Eukaryotic translation initiation factor 6 OS=Homo sapiens OX=9606 GN=EIF6 PE=1 SV=1
Reverse_P05093	508	1	57316.2	4	41	3.59305e-05	0.049	71.24
Q8IV08	490	8	54652.5	8	173	0.000157178	0.176	282.3	5'-3' exonuclease PLD3 OS=Homo sapiens OX=9606 GN=PLD3 PE=1 SV=1
contaminant_NRL_1INDL	211	5	22733.2	6	517	0.00109082	0.185	923.38	immunoglobulin fab' fragment (igg1-lambda) complex With...
P06899	126	0	13877.6	6	72	0.000254393	0.413	131.35	Histone H2B type 1-J OS=Homo sapiens OX=9606 GN=H2BC11 PE=1 SV=3
P23527	126	0	13879.5	6	72	0.000254393	0.413	131.35	Histone H2B type 1-O OS=Homo sapiens OX=9606 GN=H2BC17 PE=1 SV=3
P35241	583	3	68503.4	12	196	0.000149669	0.173	316.14	Radixin OS=Homo sapiens OX=9606 GN=RDX PE=1 SV=1
P26038	577	19	67759.8	28	269	0.000207548	0.39	443.63	Moesin OS=Homo sapiens OX=9606 GN=MSN PE=1 SV=3
P62258	255	9	29137.4	13	118	0.000206008	0.475	205.72	14-3-3 protein epsilon OS=Homo sapiens OX=9606 GN=YWHAE PE=1 SV=1
Q04917	246	2	28183	7	72	0.000130299	0.244	115.91	14-3-3 protein eta OS=Homo sapiens OX=9606 GN=YWHAH PE=1 SV=4
Q96S96	227	13	25698.8	13	674	0.00132183	0.515	1532.61	Phosphatidylethanolamine-binding protein 4 OS=Homo sapiens OX=9606 GN=PEBP4 PE=1 SV=3
P14151	372	4	42140.9	4	35	4.18859e-05	0.129	45.1	L-selectin OS=Homo sapiens OX=9606 GN=SELL PE=1 SV=2
O75787	350	13	38965.3	13	164	0.000208602	0.334	338.91	Renin receptor OS=Homo sapiens OX=9606 GN=ATP6AP2 PE=1 SV=2
P00918	260	15	29209.9	16	284	0.000486282	0.619	614.64	Carbonic anhydrase 2 OS=Homo sapiens OX=9606 GN=CA2 PE=1 SV=2
P61916	151	11	16541.5	11	442	0.00130313	0.517	817.63	NPC intracellular cholesterol transporter 2 OS=Homo sapiens OX=9606 GN=NPC2 PE=1 SV=1
P0DP24	149	0	16808.8	6	135	0.000403358	0.376	303.7	Calmodulin-2 OS=Homo sapiens OX=9606 GN=CALM2 PE=1 SV=1
Q70SY1	520	2	57361.2	3	21	1.79787e-05	0.058	43.51	Cyclic AMP-responsive element-binding protein 3-like protein 2 OS=Homo sapiens OX=9606 GN=CREB3L2 PE=1 SV=3
Q96B49	74	2	7979	2	22	0.000132353	0.122	43.23	Mitochondrial import receptor subunit TOM6 homolog OS=Homo sapiens OX=9606 GN=TOMM6 PE=1 SV=1
Q149M9	1564	1	174423	2	6	1.70788e-06	0.009	6.8	NACHT domain- and WD repeat-containing protein 1 OS=Homo sapiens OX=9606 GN=NWD1 PE=1 SV=3
P35318	185	6	20389.6	6	118	0.000283958	0.254	212.91	Pro-adrenomedullin OS=Homo sapiens OX=9606 GN=ADM PE=1 SV=1
Q9H9P2	273	2	30392.8	2	21	3.42452e-05	0.062	38.16	Chondrolectin OS=Homo sapiens OX=9606 GN=CHODL PE=1 SV=2
Q6UX06	510	16	57225.8	16	344	0.000300283	0.28	605.46	Olfactomedin-4 OS=Homo sapiens OX=9606 GN=OLFM4 PE=1 SV=1
Q16832	855	6	96655.8	6	51	2.65551e-05	0.071	93.67	Discoidin domain-containing receptor 2 OS=Homo sapiens OX=9606 GN=DDR2 PE=1 SV=2
P09228	141	3	16416.2	6	85	0.000268376	0.482	145.17	Cystatin-SA OS=Homo sapiens OX=9606 GN=CST2 PE=1 SV=1
Q03591	330	1	37608	7	175	0.000236084	0.276	361.59	Complement factor H-related protein 1 OS=Homo sapiens OX=9606 GN=CFHR1 PE=1 SV=2
P28300	417	10	46896.5	10	112	0.000119571	0.199	223.23	Protein-lysine 6-oxidase OS=Homo sapiens OX=9606 GN=LOX PE=1 SV=2
Q9UMX5	172	6	18826.8	6	54	0.000139768	0.424	105.5	Neudesin OS=Homo sapiens OX=9606 GN=NENF PE=1 SV=1
Q969E1	77	12	8789.6	12	196	0.0011332	0.338	333.13	Liver-expressed antimicrobial peptide 2 OS=Homo sapiens OX=9606 GN=LEAP2 PE=1 SV=1
P04066	466	9	53636.7	9	127	0.000121328	0.219	256.81	Tissue alpha-L-fucosidase OS=Homo sapiens OX=9606 GN=FUCA1 PE=1 SV=4
Q92673	2214	22	248249	22	94	1.89014e-05	0.15	156.13	Sortilin-related receptor OS=Homo sapiens OX=9606 GN=SORL1 PE=1 SV=2
P04279	462	187	52081.9	215	2780	0.00267883	0.903	7078.61	Semenogelin-1 OS=Homo sapiens OX=9606 GN=SEMG1 PE=1 SV=2
P02538	564	1	59990.3	24	160	0.000126294	0.363	296.84	Keratin, type II cytoskeletal 6A OS=Homo sapiens OX=9606 GN=KRT6A PE=1 SV=3
contaminant_GR78_HUMAN	653	0	72053.2	18	129	8.79467e-05	0.329	250.29	78 KD GLUCOSE REGULATED PROTEIN PRECURSOR (GRP 78) (IMMUNOGLOBULIN...
contaminant_GR78_MESAU	654	0	72316.4	18	129	8.78122e-05	0.329	250.29	78 KD GLUCOSE REGULATED PROTEIN PRECURSOR (GRP 78) (IMMUNOGLOBULIN...
contaminant_GR78_MOUSE	655	0	72358.5	18	129	8.76782e-05	0.328	250.29	78 KD GLUCOSE REGULATED PROTEIN PRECURSOR (GRP 78) (IMMUNOGLOBULIN...
contaminant_GR78_RAT	654	0	72284.4	18	129	8.78122e-05	0.329	250.29	78 KD GLUCOSE REGULATED PROTEIN PRECURSOR (GRP 78) (IMMUNOGLOBULIN...
Q6ZNJ1	2754	1	302308	2	4	6.46605e-07	0.005	4.69	Neurobeachin-like protein 2 OS=Homo sapiens OX=9606 GN=NBEAL2 PE=1 SV=2
Q8TBP5	190	3	19923.2	3	48	0.000112468	0.174	102.7	Membrane protein FAM174A OS=Homo sapiens OX=9606 GN=FAM174A PE=1 SV=1
P01717	112	3	11985.8	16	427	0.00169728	0.696	810.24	Immunoglobulin lambda variable 3-25 OS=Homo sapiens OX=9606 GN=IGLV3-25 PE=1 SV=2
P02788	710	64	78113.9	69	554	0.000347372	0.811	1238.72	Lactotransferrin OS=Homo sapiens OX=9606 GN=LTF PE=1 SV=6
Q96KP4	475	18	52826.9	18	146	0.000136837	0.467	285.54	Cytosolic non-specific dipeptidase OS=Homo sapiens OX=9606 GN=CNDP2 PE=1 SV=2
Q96NZ9	151	12	17178.9	12	302	0.000890375	0.649	698.6	Proline-rich acidic protein 1 OS=Homo sapiens OX=9606 GN=PRAP1 PE=1 SV=2
P08727	400	3	44061.1	19	94	0.000104619	0.48	161.95	Keratin, type I cytoskeletal 19 OS=Homo sapiens OX=9606 GN=KRT19 PE=1 SV=4
P01036	141	5	16186	7	270	0.000852487	0.603	496.18	Cystatin-S OS=Homo sapiens OX=9606 GN=CST4 PE=1 SV=3
P00915	261	46	28834.4	46	1581	0.00269671	0.904	3717.84	Carbonic anhydrase 1 OS=Homo sapiens OX=9606 GN=CA1 PE=1 SV=2
contaminant_KERATIN03	593	0	59464.9	28	287	0.000215462	0.405	488.81
Q86UD1	273	6	30650.6	6	60	9.78434e-05	0.3	95.59	Out at first protein homolog OS=Homo sapiens OX=9606 GN=OAF PE=2 SV=1
P01023	1474	48	163170	59	340	0.000102689	0.47	779.27	Alpha-2-macroglobulin OS=Homo sapiens OX=9606 GN=A2M PE=1 SV=3
P04439	365	3	40797.2	10	60	7.31815e-05	0.258	119	HLA class I histocompatibility antigen, A alpha chain OS=Homo sapiens OX=9606 GN=HLA-A PE=1 SV=2
P04264	644	19	65981	49	455	0.000314535	0.632	833.36	Keratin, type II cytoskeletal 1 OS=Homo sapiens OX=9606 GN=KRT1 PE=1 SV=6
contaminant_KERATIN08	469	0	50449.7	8	85	8.06843e-05	0.096	140
P02533	472	0	51511.4	9	86	8.11147e-05	0.117	141.66	Keratin, type I cytoskeletal 14 OS=Homo sapiens OX=9606 GN=KRT14 PE=1 SV=4
Q7Z3Y7	464	1	50517.9	5	72	6.90808e-05	0.091	114.98	Keratin, type I cytoskeletal 28 OS=Homo sapiens OX=9606 GN=KRT28 PE=1 SV=2
Q9UBG0	1479	2	166550	2	37	1.11372e-05	0.019	77.63	C-type mannose receptor 2 OS=Homo sapiens OX=9606 GN=MRC2 PE=1 SV=2
Q96KN2	507	12	56652.1	12	42	3.68794e-05	0.3	80.12	Beta-Ala-His dipeptidase OS=Homo sapiens OX=9606 GN=CNDP1 PE=1 SV=4
Q6UY14	1074	11	116453	11	209	8.66333e-05	0.082	392.18	ADAMTS-like protein 4 OS=Homo sapiens OX=9606 GN=ADAMTSL4 PE=1 SV=2
Q9NPH3	570	8	65358.7	8	54	4.21757e-05	0.105	81.91	Interleukin-1 receptor accessory protein OS=Homo sapiens OX=9606 GN=IL1RAP PE=1 SV=2
Q5T013	277	0	30368.6	2	133	0.000213754	0.025	176.7	Putative hydroxypyruvate isomerase OS=Homo sapiens OX=9606 GN=HYI PE=1 SV=2
contaminant_GR78_YEAST	682	0	74404.3	4	17	1.10971e-05	0.056	34.81	78 KD GLUCOSE REGULATED PROTEIN HOMOLOG PRECURSOR (GRP 78) (IMMUNOGLOBULIN...
Q02325	96	0	10945.5	10	257	0.0011918	0.365	503.28	Plasminogen-like protein B OS=Homo sapiens OX=9606 GN=PLGLB1 PE=3 SV=1
P29966	332	5	31517.9	5	44	5.90008e-05	0.262	95	Myristoylated alanine-rich C-kinase substrate OS=Homo sapiens OX=9606 GN=MARCKS PE=1 SV=4
P49418	695	1	76192	2	2	1.28112e-06	0.024	2.15	Amphiphysin OS=Homo sapiens OX=9606 GN=AMPH PE=1 SV=1
Q6PCB0	445	10	46757.3	10	100	0.000100042	0.33	189.04	von Willebrand factor A domain-containing protein 1 OS=Homo sapiens OX=9606 GN=VWA1 PE=1 SV=1
Q16581	482	2	53811.3	2	13	1.20071e-05	0.079	25.46	C3a anaphylatoxin chemotactic receptor OS=Homo sapiens OX=9606 GN=C3AR1 PE=1 SV=2
Q9UQV4	416	2	44300.5	2	20	2.14033e-05	0.053	43.08	Lysosome-associated membrane glycoprotein 3 OS=Homo sapiens OX=9606 GN=LAMP3 PE=1 SV=3
P02679	453	108	51460.9	117	2480	0.00243723	0.812	5962.26	Fibrinogen gamma chain OS=Homo sapiens OX=9606 GN=FGG PE=1 SV=3
Q9HCC6	221	2	23490.7	2	127	0.000255832	0.068	251.96	Transcription factor HES-4 OS=Homo sapiens OX=9606 GN=HES4 PE=1 SV=1
Q96DT5	4516	2	520020	2	3	2.9574e-07	0.005	3.95	Dynein axonemal heavy chain 11 OS=Homo sapiens OX=9606 GN=DNAH11 PE=1 SV=4
O00533	1208	19	134969	19	153	5.63855e-05	0.204	263.35	Neural cell adhesion molecule L1-like protein OS=Homo sapiens OX=9606 GN=CHL1 PE=1 SV=4
contaminant_KERATIN07	473	0	50864.8	6	56	5.27072e-05	0.076	87.95
contaminant_KERATIN13	643	0	65436.5	32	358	0.000247865	0.404	637.85
P02748	559	20	63114.7	21	349	0.000277944	0.403	664.84	Complement component C9 OS=Homo sapiens OX=9606 GN=C9 PE=1 SV=2
Q16661	112	6	12043.1	6	231	0.000918199	0.571	531.11	Guanylate cyclase activator 2B OS=Homo sapiens OX=9606 GN=GUCA2B PE=1 SV=1
P36955	418	50	46265.3	51	1521	0.00161993	0.83	3361.07	Pigment epithelium-derived factor OS=Homo sapiens OX=9606 GN=SERPINF1 PE=1 SV=4
Q02818	461	36	53828.3	36	502	0.000484781	0.681	989.8	Nucleobindin-1 OS=Homo sapiens OX=9606 GN=NUCB1 PE=1 SV=4
P01721	117	7	12539.8	9	208	0.000791445	0.496	411.33	Immunoglobulin lambda variable 6-57 OS=Homo sapiens OX=9606 GN=IGLV6-57 PE=1 SV=2
P05067	770	17	86870	18	203	0.000117368	0.27	384.41	Amyloid-beta precursor protein OS=Homo sapiens OX=9606 GN=APP PE=1 SV=3
P56159	465	3	51404.2	3	241	0.000230732	0.03	522.22	GDNF family receptor alpha-1 OS=Homo sapiens OX=9606 GN=GFRA1 PE=1 SV=2
P07996	1170	14	129282	14	120	4.56603e-05	0.162	233.05	Thrombospondin-1 OS=Homo sapiens OX=9606 GN=THBS1 PE=1 SV=2
P34059	522	13	57971.1	14	281	0.000239651	0.287	469.47	N-acetylgalactosamine-6-sulfatase OS=Homo sapiens OX=9606 GN=GALNS PE=1 SV=1
Q14210	128	4	13259.7	4	140	0.000486924	0.195	248.19	Lymphocyte antigen 6D OS=Homo sapiens OX=9606 GN=LY6D PE=1 SV=1
P35527	623	2	62008.8	15	62	4.43044e-05	0.316	96.55	Keratin, type I cytoskeletal 9 OS=Homo sapiens OX=9606 GN=KRT9 PE=1 SV=3
Q02383	582	196	65387.4	224	2610	0.00199646	0.926	6368.78	Semenogelin-2 OS=Homo sapiens OX=9606 GN=SEMG2 PE=1 SV=1
Q9UKU6	1024	9	116908	9	71	3.08675e-05	0.104	105.79	Thyrotropin-releasing hormone-degrading ectoenzyme OS=Homo sapiens OX=9606 GN=TRHDE PE=2 SV=1
contaminant_KERATIN17	590	0	62405.1	16	114	8.60193e-05	0.275	193.47
P07307	311	7	35052	7	233	0.000333533	0.238	476.82	Asialoglycoprotein receptor 2 OS=Homo sapiens OX=9606 GN=ASGR2 PE=1 SV=2
O75874	414	15	46611.5	15	153	0.000164526	0.442	246.38	Isocitrate dehydrogenase [NADP] cytoplasmic OS=Homo sapiens OX=9606 GN=IDH1 PE=1 SV=2
Q9ULC0	261	3	27417.3	3	48	8.18736e-05	0.123	95.71	Endomucin OS=Homo sapiens OX=9606 GN=EMCN PE=1 SV=2
P07711	333	12	37521.7	12	267	0.000356952	0.396	506.12	Procathepsin L OS=Homo sapiens OX=9606 GN=CTSL PE=1 SV=2
Q8WY54	755	3	83880.9	3	4	2.35861e-06	0.046	4.07	Protein phosphatase 1E OS=Homo sapiens OX=9606 GN=PPM1E PE=1 SV=3
P16234	1089	2	122574	2	58	2.37106e-05	0.033	158.58	Platelet-derived growth factor receptor alpha OS=Homo sapiens OX=9606 GN=PDGFRA PE=1 SV=1
Q96PX8	696	5	77667.6	5	29	1.85495e-05	0.092	54.87	SLIT and NTRK-like protein 1 OS=Homo sapiens OX=9606 GN=SLITRK1 PE=1 SV=2
P04075	364	16	39377.3	18	162	0.000198133	0.459	325	Fructose-bisphosphate aldolase A OS=Homo sapiens OX=9606 GN=ALDOA PE=1 SV=2
Q9UJ90	142	1	14965.6	1	6	1.88107e-05	0.056	11.7	Potassium voltage-gated channel subfamily E regulatory beta subunit 5 OS=Homo sapiens OX=9606 GN=KCNE5 PE=1 SV=1
P01703	118	5	12275.9	12	158	0.000596099	0.576	246.95	Immunoglobulin lambda variable 1-40 OS=Homo sapiens OX=9606 GN=IGLV1-40 PE=1 SV=2
P80723	227	8	22662	8	150	0.000294177	0.639	264.91	Brain acid soluble protein 1 OS=Homo sapiens OX=9606 GN=BASP1 PE=1 SV=2
P08236	651	20	74666.7	20	439	0.000300211	0.341	788.17	Beta-glucuronidase OS=Homo sapiens OX=9606 GN=GUSB PE=1 SV=2
P30626	198	6	21644.3	6	39	8.76885e-05	0.298	54.46	Sorcin OS=Homo sapiens OX=9606 GN=SRI PE=1 SV=1
Q99733	375	1	42778.9	1	14	1.66203e-05	0.027	27.54	Nucleosome assembly protein 1-like 4 OS=Homo sapiens OX=9606 GN=NAP1L4 PE=1 SV=1
Q9BYF1	805	10	92385.9	10	69	3.81589e-05	0.169	121.48	Angiotensin-converting enzyme 2 OS=Homo sapiens OX=9606 GN=ACE2 PE=1 SV=2
P20929	6669	13	772410	13	39	2.60344e-06	0.021	49.93	Nebulin OS=Homo sapiens OX=9606 GN=NEB PE=1 SV=5
Q12841	308	7	34944.8	7	125	0.000180677	0.224	205.6	Follistatin-related protein 1 OS=Homo sapiens OX=9606 GN=FSTL1 PE=1 SV=1
O43278	529	12	58342.2	12	146	0.000122868	0.212	243	Kunitz-type protease inhibitor 1 OS=Homo sapiens OX=9606 GN=SPINT1 PE=1 SV=2
P54826	345	6	35652	6	95	0.000122588	0.154	145.28	Growth arrest-specific protein 1 OS=Homo sapiens OX=9606 GN=GAS1 PE=2 SV=2
P18669	254	3	28767.8	7	75	0.000131453	0.437	133.06	Phosphoglycerate mutase 1 OS=Homo sapiens OX=9606 GN=PGAM1 PE=1 SV=2
Q9Y279	399	15	43941	15	368	0.000410599	0.298	726.27	V-set and immunoglobulin domain-containing protein 4 OS=Homo sapiens OX=9606 GN=VSIG4 PE=1 SV=1
Q9H3G5	476	15	54111.1	16	236	0.000220723	0.298	412.4	Probable serine carboxypeptidase CPVL OS=Homo sapiens OX=9606 GN=CPVL PE=1 SV=2
Q9H2M3	363	2	40310.2	4	36	4.41508e-05	0.096	59.17	S-methylmethionine--homocysteine S-methyltransferase BHMT2 OS=Homo sapiens OX=9606 GN=BHMT2 PE=1 SV=1
P13645	584	0	58773.7	28	287	0.000218782	0.411	488.81	Keratin, type I cytoskeletal 10 OS=Homo sapiens OX=9606 GN=KRT10 PE=1 SV=6
Q9UGM3	2413	1	260551	1	38	7.01083e-06	0.006	72.01	Deleted in malignant brain tumors 1 protein OS=Homo sapiens OX=9606 GN=DMBT1 PE=1 SV=2
Q9NRX4	125	7	13805.7	7	178	0.000633947	0.528	458.37	14 kDa phosphohistidine phosphatase OS=Homo sapiens OX=9606 GN=PHPT1 PE=1 SV=1
P09104	434	1	47221	3	47	4.82116e-05	0.085	99.18	Gamma-enolase OS=Homo sapiens OX=9606 GN=ENO2 PE=1 SV=3
P36980	270	6	30612.6	9	160	0.000263815	0.4	328.57	Complement factor H-related protein 2 OS=Homo sapiens OX=9606 GN=CFHR2 PE=1 SV=1
P69891	147	0	16112.3	7	58	0.000175652	0.367	110.75	Hemoglobin subunit gamma-1 OS=Homo sapiens OX=9606 GN=HBG1 PE=1 SV=2
P04080	98	13	11114.6	13	260	0.00118111	0.827	557.27	Cystatin-B OS=Homo sapiens OX=9606 GN=CSTB PE=1 SV=2
P18510	177	7	20023.9	7	58	0.000145881	0.345	110.98	Interleukin-1 receptor antagonist protein OS=Homo sapiens OX=9606 GN=IL1RN PE=1 SV=1
O43895	674	6	75558.8	6	24	1.58524e-05	0.119	38.51	Xaa-Pro aminopeptidase 2 OS=Homo sapiens OX=9606 GN=XPNPEP2 PE=1 SV=3
O00499	593	4	64641.4	5	14	1.05103e-05	0.094	28.32	Myc box-dependent-interacting protein 1 OS=Homo sapiens OX=9606 GN=BIN1 PE=1 SV=1
P00748	615	9	67729.9	9	264	0.000191105	0.141	746.13	Coagulation factor XII OS=Homo sapiens OX=9606 GN=F12 PE=1 SV=3
Q8WUT4	740	3	78775.8	3	27	1.62433e-05	0.053	58.77	Leucine-rich repeat neuronal protein 4 OS=Homo sapiens OX=9606 GN=LRRN4 PE=1 SV=3
contaminant_INT-STD4	259	0	28942.7	1	41	7.04737e-05	0.05	109.44	CAH-II
P37173	567	2	64507.9	2	76	5.96724e-05	0.062	176.68	TGF-beta receptor type-2 OS=Homo sapiens OX=9606 GN=TGFBR2 PE=1 SV=2
Q14574	896	3	99888.2	3	40	1.98744e-05	0.051	85.86	Desmocollin-3 OS=Homo sapiens OX=9606 GN=DSC3 PE=1 SV=3
P00746	253	22	26997.9	22	447	0.000786557	0.656	1073.48	Complement factor D OS=Homo sapiens OX=9606 GN=CFD PE=1 SV=5
Q6UWV6	458	4	51443.1	4	22	2.13846e-05	0.127	41.67	Ectonucleotide pyrophosphatase/phosphodiesterase family member 7 OS=Homo sapiens OX=9606 GN=ENPP7 PE=1 SV=3
contaminant_KERATIN12	431	0	47927	7	58	5.99092e-05	0.107	91.16
P13521	617	10	70879	10	152	0.000109673	0.178	329.82	Secretogranin-2 OS=Homo sapiens OX=9606 GN=SCG2 PE=1 SV=2
Q9BVM4	153	3	17299.8	3	59	0.000171674	0.294	109.16	Gamma-glutamylaminecyclotransferase OS=Homo sapiens OX=9606 GN=GGACT PE=1 SV=2
O95967	443	6	49354.3	6	35	3.51728e-05	0.165	57.95	EGF-containing fibulin-like extracellular matrix protein 2 OS=Homo sapiens OX=9606 GN=EFEMP2 PE=1 SV=3
P19801	751	23	85305.7	23	129	7.64703e-05	0.316	229.79	Amiloride-sensitive amine oxidase [copper-containing] OS=Homo sapiens OX=9606 GN=AOC1 PE=1 SV=4
Q9UBV8	284	4	30343.3	4	27	4.23242e-05	0.148	41.18	Peflin OS=Homo sapiens OX=9606 GN=PEF1 PE=1 SV=1
Q9Y490	2541	8	269581	8	113	1.97978e-05	0.067	284.53	Talin-1 OS=Homo sapiens OX=9606 GN=TLN1 PE=1 SV=3
O00115	360	6	39537.5	6	105	0.000129846	0.169	165.12	Deoxyribonuclease-2-alpha OS=Homo sapiens OX=9606 GN=DNASE2 PE=1 SV=2
Q9NQ84	441	11	48143.7	11	267	0.000269535	0.274	557.57	G-protein coupled receptor family C group 5 member C OS=Homo sapiens OX=9606 GN=GPRC5C PE=1 SV=2
Q96GW7	911	1	99038	1	53	2.59e-05	0.012	92.34	Brevican core protein OS=Homo sapiens OX=9606 GN=BCAN PE=1 SV=2
B5MD39	225	0	24069	3	31	6.1337e-05	0.151	66.9	Putative glutathione hydrolase light chain 3 OS=Homo sapiens OX=9606 GN=GGTLC3 PE=5 SV=1
P04259	564	0	60012.3	25	173	0.000136556	0.413	324.33	Keratin, type II cytoskeletal 6B OS=Homo sapiens OX=9606 GN=KRT6B PE=1 SV=5
P07686	556	18	63053.2	20	476	0.000381132	0.381	851.67	Beta-hexosaminidase subunit beta OS=Homo sapiens OX=9606 GN=HEXB PE=1 SV=3
Q7Z7D3	282	5	30840.8	5	45	7.10406e-05	0.138	83.71	V-set domain-containing T-cell activation inhibitor 1 OS=Homo sapiens OX=9606 GN=VTCN1 PE=1 SV=1
P35754	106	6	11750.2	6	250	0.00104997	0.698	525.06	Glutaredoxin-1 OS=Homo sapiens OX=9606 GN=GLRX PE=1 SV=2
contaminant_KERATIN21	357	0	39176.6	12	116	0.000144655	0.283	208.42
P48668	564	0	59970.3	25	163	0.000128662	0.395	304	Keratin, type II cytoskeletal 6C OS=Homo sapiens OX=9606 GN=KRT6C PE=1 SV=3
P11021	654	0	72270.4	18	129	8.78122e-05	0.329	250.29	Endoplasmic reticulum chaperone BiP OS=Homo sapiens OX=9606 GN=HSPA5 PE=1 SV=2
Q13443	819	6	90479.1	6	101	5.4901e-05	0.072	176.86	Disintegrin and metalloproteinase domain-containing protein 9 OS=Homo sapiens OX=9606 GN=ADAM9 PE=1 SV=1
P15259	253	2	28729.8	6	70	0.000123174	0.285	123.79	Phosphoglycerate mutase 2 OS=Homo sapiens OX=9606 GN=PGAM2 PE=1 SV=3
Q5VUB5	890	2	97775.1	2	5	2.50105e-06	0.026	8.74	Protein FAM171A1 OS=Homo sapiens OX=9606 GN=FAM171A1 PE=1 SV=1
O00754	1011	3	113654	3	21	9.24722e-06	0.052	53.64	Lysosomal alpha-mannosidase OS=Homo sapiens OX=9606 GN=MAN2B1 PE=1 SV=3
O94985	981	2	109706	2	36	1.63372e-05	0.03	83.7	Calsyntenin-1 OS=Homo sapiens OX=9606 GN=CLSTN1 PE=1 SV=1
O14672	748	1	84069.7	1	25	1.48793e-05	0.02	66.34	Disintegrin and metalloproteinase domain-containing protein 10 OS=Homo sapiens OX=9606 GN=ADAM10 PE=1 SV=1
O43570	354	2	39408	2	26	3.26974e-05	0.099	51.7	Carbonic anhydrase 12 OS=Homo sapiens OX=9606 GN=CA12 PE=1 SV=1
P37088	669	2	75636.7	2	19	1.26436e-05	0.03	30.46	Amiloride-sensitive sodium channel subunit alpha OS=Homo sapiens OX=9606 GN=SCNN1A PE=1 SV=1
O95428	1278	6	137594	6	47	1.63723e-05	0.08	95.9	Papilin OS=Homo sapiens OX=9606 GN=PAPLN PE=2 SV=4
P62937	165	12	17982.9	12	388	0.00104687	0.715	697.06	Peptidyl-prolyl cis-trans isomerase A OS=Homo sapiens OX=9606 GN=PPIA PE=1 SV=2
P19012	456	0	49163.1	11	66	6.44351e-05	0.204	102.96	Keratin, type I cytoskeletal 15 OS=Homo sapiens OX=9606 GN=KRT15 PE=1 SV=3
Q969H8	173	5	18765.3	5	214	0.000550695	0.306	430.67	Myeloid-derived growth factor OS=Homo sapiens OX=9606 GN=MYDGF PE=1 SV=1
O75531	89	1	10034	1	41	0.000205086	0.27	90.31	Barrier-to-autointegration factor OS=Homo sapiens OX=9606 GN=BANF1 PE=1 SV=1
O75022	631	0	69324.4	1	9	6.34974e-06	0.021	16.99	Leukocyte immunoglobulin-like receptor subfamily B member 3 OS=Homo sapiens OX=9606 GN=LILRB3 PE=1 SV=3
Q14390	218	0	23628.6	3	31	6.33065e-05	0.156	66.9	Glutathione hydrolase light chain 2 OS=Homo sapiens OX=9606 GN=GGTLC2 PE=1 SV=4
P40925	334	7	36385	7	62	8.26396e-05	0.275	111.93	Malate dehydrogenase, cytoplasmic OS=Homo sapiens OX=9606 GN=MDH1 PE=1 SV=4
P02100	147	0	16174.5	2	37	0.000112054	0.075	71.61	Hemoglobin subunit epsilon OS=Homo sapiens OX=9606 GN=HBE1 PE=1 SV=2
Q9BS26	406	2	46923.4	2	4	4.38609e-06	0.047	7.14	Endoplasmic reticulum resident protein 44 OS=Homo sapiens OX=9606 GN=ERP44 PE=1 SV=1
Q8WUM4	868	20	95945.1	20	120	6.15467e-05	0.266	206.21	Programmed cell death 6-interacting protein OS=Homo sapiens OX=9606 GN=PDCD6IP PE=1 SV=1
contaminant_KERATIN02	622	0	61931.8	13	58	4.15127e-05	0.283	92.02
Q8N307	709	11	71920.2	11	150	9.41864e-05	0.395	308.69	Mucin-20 OS=Homo sapiens OX=9606 GN=MUC20 PE=1 SV=3
P13647	590	2	62322	18	122	9.20557e-05	0.293	208.04	Keratin, type II cytoskeletal 5 OS=Homo sapiens OX=9606 GN=KRT5 PE=1 SV=3
Q6UX73	402	8	45344	8	23	2.54709e-05	0.204	36.6	UPF0764 protein C16orf89 OS=Homo sapiens OX=9606 GN=C16orf89 PE=1 SV=2
contaminant_GR78_SCHPO	663	1	73018.3	3	48	3.22308e-05	0.045	94.38	78 KD GLUCOSE REGULATED PROTEIN HOMOLOG PRECURSOR (GRP 78) (IMMUNOGLOBULIN...
Q8NHJ6	448	8	49306.7	8	74	7.35355e-05	0.221	125.78	Leukocyte immunoglobulin-like receptor subfamily B member 4 OS=Homo sapiens OX=9606 GN=LILRB4 PE=1 SV=3
P34741	201	3	22128.2	3	79	0.000174974	0.149	151.13	Syndecan-2 OS=Homo sapiens OX=9606 GN=SDC2 PE=1 SV=2
P24530	442	2	49593	2	31	3.12236e-05	0.027	58.56	Endothelin receptor type B OS=Homo sapiens OX=9606 GN=EDNRB PE=1 SV=1
Q68CJ9	461	3	49028.7	3	46	4.44222e-05	0.095	102.09	Cyclic AMP-responsive element-binding protein 3-like protein 3 OS=Homo sapiens OX=9606 GN=CREB3L3 PE=1 SV=2
contaminant_KERATIN10	400	0	44061.1	18	86	9.57153e-05	0.422	144.92
Q04695	432	0	48058	7	58	5.97706e-05	0.106	91.16	Keratin, type I cytoskeletal 17 OS=Homo sapiens OX=9606 GN=KRT17 PE=1 SV=2
Q92743	480	3	51236.6	3	31	2.87517e-05	0.065	83.76	Serine protease HTRA1 OS=Homo sapiens OX=9606 GN=HTRA1 PE=1 SV=1
Q96JQ0	3298	11	345953	11	155	2.0923e-05	0.048	286.82	Protocadherin-16 OS=Homo sapiens OX=9606 GN=DCHS1 PE=1 SV=1
Q6PK18	319	6	35605.9	6	49	6.83831e-05	0.238	84.88	2-oxoglutarate and iron-dependent oxygenase domain-containing protein 3 OS=Homo sapiens OX=9606 GN=OGFOD3 PE=1 SV=2
P17936	291	9	31635.7	9	134	0.000205	0.241	260.4	Insulin-like growth factor-binding protein 3 OS=Homo sapiens OX=9606 GN=IGFBP3 PE=1 SV=2
Q4G0I0	132	1	14976.5	1	36	0.000121415	0.091	84.05	Protein CCSMST1 OS=Homo sapiens OX=9606 GN=CCSMST1 PE=2 SV=1
Q8NG11	270	1	30652.6	1	50	8.24422e-05	0.03	86.84	Tetraspanin-14 OS=Homo sapiens OX=9606 GN=TSPAN14 PE=1 SV=1
P05026	303	1	35020.9	1	2	2.93853e-06	0.036	4.07	Sodium/potassium-transporting ATPase subunit beta-1 OS=Homo sapiens OX=9606 GN=ATP1B1 PE=1 SV=1
Q9UBR2	303	8	33828.2	8	269	0.000395233	0.261	509.81	Cathepsin Z OS=Homo sapiens OX=9606 GN=CTSZ PE=1 SV=1
Q9HD89	108	6	11393.5	6	127	0.000523508	0.593	254.36	Resistin OS=Homo sapiens OX=9606 GN=RETN PE=1 SV=1
Q99574	410	13	46379.1	13	180	0.000195448	0.259	304.7	Neuroserpin OS=Homo sapiens OX=9606 GN=SERPINI1 PE=1 SV=1
P00751	764	65	85460.5	65	991	0.000577462	0.606	2147.74	Complement factor B OS=Homo sapiens OX=9606 GN=CFB PE=1 SV=2
Q6ZSJ9	500	2	55711.1	2	34	3.02728e-05	0.044	64.74	Protein shisa-6 OS=Homo sapiens OX=9606 GN=SHISA6 PE=1 SV=2
P48061	93	3	10640.8	3	61	0.000292005	0.323	107.46	Stromal cell-derived factor 1 OS=Homo sapiens OX=9606 GN=CXCL12 PE=1 SV=1
Q6E0U4	476	14	47036.1	14	357	0.000333891	0.305	1051.48	Dermokine OS=Homo sapiens OX=9606 GN=DMKN PE=1 SV=3
Q5TZA2	2017	1	228370	2	18	3.97292e-06	0.01	34.36	Rootletin OS=Homo sapiens OX=9606 GN=CROCC PE=1 SV=1
A6NI73	299	5	32716.5	6	81	0.000120603	0.271	120.56	Leukocyte immunoglobulin-like receptor subfamily A member 5 OS=Homo sapiens OX=9606 GN=LILRA5 PE=1 SV=1
P80370	383	4	41254.4	4	75	8.71777e-05	0.07	128.64	Protein delta homolog 1 OS=Homo sapiens OX=9606 GN=DLK1 PE=1 SV=3
Q7Z4R8	191	3	20741.4	3	81	0.000188797	0.251	168.32	UPF0669 protein C6orf120 OS=Homo sapiens OX=9606 GN=C6orf120 PE=1 SV=1
Q02413	1049	7	113658	7	45	1.90977e-05	0.115	83.74	Desmoglein-1 OS=Homo sapiens OX=9606 GN=DSG1 PE=1 SV=2
P04275	2813	20	309040	20	102	1.61426e-05	0.092	171.88	von Willebrand factor OS=Homo sapiens OX=9606 GN=VWF PE=1 SV=4
P14784	551	4	61060.6	4	29	2.34309e-05	0.098	48.45	Interleukin-2 receptor subunit beta OS=Homo sapiens OX=9606 GN=IL2RB PE=1 SV=1
O15230	3695	7	399460	7	51	6.14467e-06	0.024	107.25	Laminin subunit alpha-5 OS=Homo sapiens OX=9606 GN=LAMA5 PE=1 SV=8
Q15485	313	11	33961.5	11	267	0.000379761	0.211	599.87	Ficolin-2 OS=Homo sapiens OX=9606 GN=FCN2 PE=1 SV=2
Q68D85	454	6	50776.6	6	98	9.60978e-05	0.176	162.36	Natural cytotoxicity triggering receptor 3 ligand 1 OS=Homo sapiens OX=9606 GN=NCR3LG1 PE=1 SV=1
Q8TF66	581	11	64307.2	11	48	3.67797e-05	0.267	78.56	Leucine-rich repeat-containing protein 15 OS=Homo sapiens OX=9606 GN=LRRC15 PE=2 SV=2
P49221	684	18	77078	18	94	6.11808e-05	0.355	147.43	Protein-glutamine gamma-glutamyltransferase 4 OS=Homo sapiens OX=9606 GN=TGM4 PE=1 SV=2
P09958	794	4	86605.7	4	28	1.56993e-05	0.043	40.5	Furin OS=Homo sapiens OX=9606 GN=FURIN PE=1 SV=2
Q8NI99	470	2	51644.1	4	67	6.34629e-05	0.109	135.76	Angiopoietin-related protein 6 OS=Homo sapiens OX=9606 GN=ANGPTL6 PE=1 SV=1
P08603	1231	36	138987	38	380	0.000137426	0.316	829.47	Complement factor H OS=Homo sapiens OX=9606 GN=CFH PE=1 SV=4
contaminant_KERATIN05	471	0	51481.4	9	86	8.12869e-05	0.117	141.66
contaminant_KERATIN06	456	0	49119	11	66	6.44351e-05	0.204	102.96
P08779	473	0	51218.2	8	85	8.0002e-05	0.095	140	Keratin, type I cytoskeletal 16 OS=Homo sapiens OX=9606 GN=KRT16 PE=1 SV=4
A0A075B6K4	115	2	12414.9	13	323	0.0012504	0.53	606.68	Immunoglobulin lambda variable 3-10 OS=Homo sapiens OX=9606 GN=IGLV3-10 PE=3 SV=2
Q9UMR5	302	4	34185.2	4	70	0.000103189	0.209	118.52	Lysosomal thioesterase PPT2 OS=Homo sapiens OX=9606 GN=PPT2 PE=1 SV=4
O43505	415	10	47070.9	10	159	0.000170566	0.369	288.82	Beta-1,4-glucuronyltransferase 1 OS=Homo sapiens OX=9606 GN=B4GAT1 PE=1 SV=1
P13929	434	1	46939.3	4	67	6.87271e-05	0.122	142.56	Beta-enolase OS=Homo sapiens OX=9606 GN=ENO3 PE=1 SV=5
Q6UWU2	654	0	74092.3	1	71	4.83308e-05	0.018	147.67	Beta-galactosidase-1-like protein OS=Homo sapiens OX=9606 GN=GLB1L PE=2 SV=1
contaminant_KERATIN22	645	0	65807.4	17	167	0.000115266	0.247	295.4
P35908	639	0	65375.2	17	167	0.000116348	0.249	295.4	Keratin, type II cytoskeletal 2 epidermal OS=Homo sapiens OX=9606 GN=KRT2 PE=1 SV=2
P69892	147	0	16098.3	7	58	0.000175652	0.367	110.75	Hemoglobin subunit gamma-2 OS=Homo sapiens OX=9606 GN=HBG2 PE=1 SV=2
P18065	325	14	34773.2	14	90	0.000123283	0.56	140.08	Insulin-like growth factor-binding protein 2 OS=Homo sapiens OX=9606 GN=IGFBP2 PE=1 SV=2
O95445	188	10	21221.4	10	137	0.000324419	0.601	236.22	Apolipoprotein M OS=Homo sapiens OX=9606 GN=APOM PE=1 SV=2
P52566	201	6	22955.6	6	107	0.00023699	0.214	250.12	Rho GDP-dissociation inhibitor 2 OS=Homo sapiens OX=9606 GN=ARHGDIB PE=1 SV=3
P20930	4061	13	434904	13	117	1.28261e-05	0.12	175.96	Filaggrin OS=Homo sapiens OX=9606 GN=FLG PE=1 SV=3
O95297	269	2	29046	2	7	1.15848e-05	0.082	11.48	Myelin protein zero-like protein 1 OS=Homo sapiens OX=9606 GN=MPZL1 PE=1 SV=1
Q15847	76	8	7832	8	91	0.000533054	0.803	213.45	Adipogenesis regulatory factor OS=Homo sapiens OX=9606 GN=ADIRF PE=1 SV=1
Q58EX2	2172	0	239230	2	4	8.19867e-07	0.006	5.18	Protein sidekick-2 OS=Homo sapiens OX=9606 GN=SDK2 PE=1 SV=3
P07355	339	5	38561.8	26	229	0.000300731	0.614	480.77	Annexin A2 OS=Homo sapiens OX=9606 GN=ANXA2 PE=1 SV=2
Q06481	763	14	86882.2	15	52	3.03404e-05	0.199	78.79	Amyloid-like protein 2 OS=Homo sapiens OX=9606 GN=APLP2 PE=1 SV=2
Q15517	529	6	51472.2	6	45	3.78704e-05	0.151	84.97	Corneodesmosin OS=Homo sapiens OX=9606 GN=CDSN PE=1 SV=3
P01704	120	3	12571	9	308	0.00114265	0.333	579.95	Immunoglobulin lambda variable 2-14 OS=Homo sapiens OX=9606 GN=IGLV2-14 PE=1 SV=2
Q7Z5N4	2213	10	241944	10	72	1.44842e-05	0.047	107.88	Protein sidekick-1 OS=Homo sapiens OX=9606 GN=SDK1 PE=2 SV=3
Q9UM47	2321	2	243450	2	10	1.91809e-06	0.009	15.83	Neurogenic locus notch homolog protein 3 OS=Homo sapiens OX=9606 GN=NOTCH3 PE=1 SV=2
A0A0B4J1U7	121	2	13454.8	2	16	5.88678e-05	0.165	29.67	Immunoglobulin heavy variable 6-1 OS=Homo sapiens OX=9606 GN=IGHV6-1 PE=3 SV=1
Q99878	128	0	13909.8	3	39	0.000135643	0.273	71.07	Histone H2A type 1-J OS=Homo sapiens OX=9606 GN=H2AC14 PE=1 SV=3
Q16777	129	0	13961.8	3	39	0.000134592	0.271	71.07	Histone H2A type 2-C OS=Homo sapiens OX=9606 GN=H2AC20 PE=1 SV=4
P16035	220	5	24365.1	5	55	0.000111297	0.15	108.46	Metalloproteinase inhibitor 2 OS=Homo sapiens OX=9606 GN=TIMP2 PE=1 SV=2
Reverse_Q8NHU6	1098	2	123488	2	12	4.86544e-06	0.014	14.09
P32926	999	7	107447	7	28	1.24777e-05	0.1	60.91	Desmoglein-3 OS=Homo sapiens OX=9606 GN=DSG3 PE=1 SV=2
Q13873	1038	3	115111	3	26	1.11511e-05	0.026	51.53	Bone morphogenetic protein receptor type-2 OS=Homo sapiens OX=9606 GN=BMPR2 PE=1 SV=2
Q09666	5890	115	628681	115	397	3.00067e-05	0.44	693.81	Neuroblast differentiation-associated protein AHNAK OS=Homo sapiens OX=9606 GN=AHNAK PE=1 SV=2
Q8NBS9	432	13	47580.7	13	115	0.000118511	0.329	238.75	Thioredoxin domain-containing protein 5 OS=Homo sapiens OX=9606 GN=TXNDC5 PE=1 SV=2
P14410	1827	1	209302	5	68	1.65697e-05	0.02	126.58	Sucrase-isomaltase, intestinal OS=Homo sapiens OX=9606 GN=SI PE=1 SV=6
P28799	593	13	63481.8	13	100	7.50738e-05	0.221	165.48	Progranulin OS=Homo sapiens OX=9606 GN=GRN PE=1 SV=2
A0A0G2JMI3	117	0	12844.2	2	41	0.000156006	0.103	99.48	Immunoglobulin heavy variable 1-69-2 OS=Homo sapiens OX=9606 GN=IGHV1-69-2 PE=3 SV=2
Q9NNX6	404	4	45728.3	4	42	4.62819e-05	0.111	70.91	CD209 antigen OS=Homo sapiens OX=9606 GN=CD209 PE=1 SV=1
Q14766	1721	7	186654	8	36	9.31247e-06	0.056	66.12	Latent-transforming growth factor beta-binding protein 1 OS=Homo sapiens OX=9606 GN=LTBP1 PE=1 SV=4
Q03167	851	4	93421.8	4	56	2.92955e-05	0.075	105.24	Transforming growth factor beta receptor type 3 OS=Homo sapiens OX=9606 GN=TGFBR3 PE=1 SV=3
P48745	357	4	39117.5	4	24	2.99286e-05	0.157	47.11	CCN family member 3 OS=Homo sapiens OX=9606 GN=CCN3 PE=1 SV=1
Q8N126	398	3	43254.7	3	88	9.84334e-05	0.093	170.08	Cell adhesion molecule 3 OS=Homo sapiens OX=9606 GN=CADM3 PE=1 SV=1
P16284	738	4	82451.8	4	48	2.89553e-05	0.053	94.12	Platelet endothelial cell adhesion molecule OS=Homo sapiens OX=9606 GN=PECAM1 PE=1 SV=2
P21802	821	3	91947.8	3	26	1.40985e-05	0.038	48.63	Fibroblast growth factor receptor 2 OS=Homo sapiens OX=9606 GN=FGFR2 PE=1 SV=1
O95196	566	1	59960.8	1	11	8.65206e-06	0.023	23.4	Chondroitin sulfate proteoglycan 5 OS=Homo sapiens OX=9606 GN=CSPG5 PE=1 SV=3
P20933	346	6	37166.3	6	72	9.26402e-05	0.165	130.7	N(4)-(beta-N-acetylglucosaminyl)-L-asparaginase OS=Homo sapiens OX=9606 GN=AGA PE=1 SV=2
Q6UXB3	125	1	13088.5	1	22	7.8353e-05	0.112	39.71	Ly6/PLAUR domain-containing protein 2 OS=Homo sapiens OX=9606 GN=LYPD2 PE=1 SV=1
P15086	417	1	47319.8	1	4	4.27038e-06	0.031	7.66	Carboxypeptidase B OS=Homo sapiens OX=9606 GN=CPB1 PE=1 SV=4
Q04756	655	13	70618.1	13	54	3.67025e-05	0.229	100.76	Hepatocyte growth factor activator OS=Homo sapiens OX=9606 GN=HGFAC PE=1 SV=1
P14314	528	7	59369.8	7	61	5.14327e-05	0.155	108.63	Glucosidase 2 subunit beta OS=Homo sapiens OX=9606 GN=PRKCSH PE=1 SV=2
Q93077	130	0	14078.9	3	39	0.000133556	0.269	71.07	Histone H2A type 1-C OS=Homo sapiens OX=9606 GN=H2AC6 PE=1 SV=3
Q6FI13	130	0	14068.9	3	39	0.000133556	0.269	71.07	Histone H2A type 2-A OS=Homo sapiens OX=9606 GN=H2AC18 PE=1 SV=3
Q8IUE6	130	0	13968.8	2	21	7.19149e-05	0.215	41.05	Histone H2A type 2-B OS=Homo sapiens OX=9606 GN=H2AC21 PE=1 SV=3
P20671	130	0	14080.9	3	39	0.000133556	0.269	71.07	Histone H2A type 1-D OS=Homo sapiens OX=9606 GN=H2AC7 PE=1 SV=2
Q9BXN2	247	1	27591.6	1	12	2.16285e-05	0.049	27.02	C-type lectin domain family 7 member A OS=Homo sapiens OX=9606 GN=CLEC7A PE=1 SV=1
Q7Z794	578	1	61845.5	4	42	3.23493e-05	0.076	92.37	Keratin, type II cytoskeletal 1b OS=Homo sapiens OX=9606 GN=KRT77 PE=1 SV=3
O76076	250	9	26788.7	9	149	0.000265332	0.348	268.83	CCN family member 5 OS=Homo sapiens OX=9606 GN=CCN5 PE=1 SV=1
Q13145	260	2	29070.3	2	11	1.88349e-05	0.146	17.02	BMP and activin membrane-bound inhibitor homolog OS=Homo sapiens OX=9606 GN=BAMBI PE=1 SV=1
P16402	221	1	22318.3	6	24	4.83462e-05	0.19	49.63	Histone H1.3 OS=Homo sapiens OX=9606 GN=H1-3 PE=1 SV=2
Q02539	215	0	21810.9	1	6	1.24238e-05	0.051	14.2	Histone H1.1 OS=Homo sapiens OX=9606 GN=H1-1 PE=1 SV=3
Q9BTM1	129	0	13992.9	3	39	0.000134592	0.271	71.07	Histone H2A.J OS=Homo sapiens OX=9606 GN=H2AJ PE=1 SV=1
P04908	130	0	14108.9	3	39	0.000133556	0.269	71.07	Histone H2A type 1-B/E OS=Homo sapiens OX=9606 GN=H2AC4 PE=1 SV=2
P23327	699	5	80177.5	5	25	1.59223e-05	0.083	29.86	Sarcoplasmic reticulum histidine-rich calcium-binding protein OS=Homo sapiens OX=9606 GN=HRC PE=1 SV=1
P05787	483	0	53653.1	25	132	0.000121666	0.482	241.78	Keratin, type II cytoskeletal 8 OS=Homo sapiens OX=9606 GN=KRT8 PE=1 SV=7
Q9NQ38	1064	29	120619	29	196	8.20082e-05	0.299	333.31	Serine protease inhibitor Kazal-type 5 OS=Homo sapiens OX=9606 GN=SPINK5 PE=1 SV=2
contaminant_I47175	342	1	36671.5	4	26	3.38447e-05	0.105	63.89	immunoglobulin alpha heavy chain constant region - pig (fragment)
P61626	148	19	16508.3	19	509	0.00153108	0.676	951.9	Lysozyme C OS=Homo sapiens OX=9606 GN=LYZ PE=1 SV=1
Q15375	998	3	112006	4	20	8.9216e-06	0.059	47.29	Ephrin type-A receptor 7 OS=Homo sapiens OX=9606 GN=EPHA7 PE=1 SV=3
P01709	118	2	12355.9	11	272	0.0010262	0.483	444.97	Immunoglobulin lambda variable 2-8 OS=Homo sapiens OX=9606 GN=IGLV2-8 PE=1 SV=2
P01701	117	9	12222.9	14	265	0.00100833	0.419	450.32	Immunoglobulin lambda variable 1-51 OS=Homo sapiens OX=9606 GN=IGLV1-51 PE=1 SV=2
A0A075B6I9	117	2	12442.1	4	122	0.000464213	0.308	182.55	Immunoglobulin lambda variable 7-46 OS=Homo sapiens OX=9606 GN=IGLV7-46 PE=3 SV=4
A0A075B6H8	117	2	12987.6	2	50	0.000190251	0.154	120.62	Probable non-functional immunoglobulin kappa variable 1D-42 OS=Homo sapiens OX=9606 GN=IGKV1D-42 PE=1 SV=6
P55957	195	7	21963	7	93	0.00021232	0.533	179.79	BH3-interacting domain death agonist OS=Homo sapiens OX=9606 GN=BID PE=1 SV=1
P08709	466	9	51542.4	9	63	6.01863e-05	0.221	120.79	Coagulation factor VII OS=Homo sapiens OX=9606 GN=F7 PE=1 SV=1
P13671	934	16	104700	16	106	5.05245e-05	0.203	214.17	Complement component C6 OS=Homo sapiens OX=9606 GN=C6 PE=1 SV=3
P10412	219	0	21834	5	23	4.67549e-05	0.155	48.28	Histone H1.4 OS=Homo sapiens OX=9606 GN=H1-4 PE=1 SV=2
Q8NI29	283	1	31585.1	1	17	2.67427e-05	0.06	28.31	F-box only protein 27 OS=Homo sapiens OX=9606 GN=FBXO27 PE=1 SV=2
Q96QV6	131	0	14206.9	3	39	0.000132537	0.267	71.07	Histone H2A type 1-A OS=Homo sapiens OX=9606 GN=H2AC1 PE=1 SV=3
P0C0S8	130	0	14064.9	3	39	0.000133556	0.269	71.07	Histone H2A type 1 OS=Homo sapiens OX=9606 GN=H2AC11 PE=1 SV=2
O43866	347	2	38044.9	2	4	5.13185e-06	0.084	4.11	CD5 antigen-like OS=Homo sapiens OX=9606 GN=CD5L PE=1 SV=1
P02743	223	8	25353.1	8	84	0.000167694	0.327	156.24	Serum amyloid P-component OS=Homo sapiens OX=9606 GN=APCS PE=1 SV=2
P58499	235	6	25947.2	6	66	0.000125031	0.26	99.47	Protein FAM3B OS=Homo sapiens OX=9606 GN=FAM3B PE=1 SV=2
P58400	472	0	50374.4	3	46	4.33869e-05	0.114	83.11	Neurexin-1-beta OS=Homo sapiens OX=9606 GN=NRXN1 PE=1 SV=3
Q9H2A7	254	2	27543.1	2	7	1.2269e-05	0.114	10.53	C-X-C motif chemokine 16 OS=Homo sapiens OX=9606 GN=CXCL16 PE=2 SV=4
Q9NQ36	999	3	109866	3	33	1.47059e-05	0.04	63.07	Signal peptide, CUB and EGF-like domain-containing protein 2 OS=Homo sapiens OX=9606 GN=SCUBE2 PE=1 SV=3
Q9NPF0	282	3	28954.1	3	33	5.20964e-05	0.131	52.77	CD320 antigen OS=Homo sapiens OX=9606 GN=CD320 PE=1 SV=1
P51654	580	13	65501.8	13	122	9.36429e-05	0.212	214.55	Glypican-3 OS=Homo sapiens OX=9606 GN=GPC3 PE=1 SV=1
P04155	84	4	9125.2	4	31	0.000164295	0.464	52.93	Trefoil factor 1 OS=Homo sapiens OX=9606 GN=TFF1 PE=1 SV=1
P01706	119	1	12618	9	237	0.000886634	0.378	395.8	Immunoglobulin lambda variable 2-11 OS=Homo sapiens OX=9606 GN=IGLV2-11 PE=1 SV=2
P30041	224	12	25001.2	12	140	0.000278242	0.585	280.62	Peroxiredoxin-6 OS=Homo sapiens OX=9606 GN=PRDX6 PE=1 SV=3
P49913	170	7	19271.1	7	32	8.38e-05	0.4	48.75	Cathelicidin antimicrobial peptide OS=Homo sapiens OX=9606 GN=CAMP PE=1 SV=1
P05546	499	30	57016.2	31	329	0.000293521	0.641	751.71	Heparin cofactor 2 OS=Homo sapiens OX=9606 GN=SERPIND1 PE=1 SV=3
P07204	575	4	60271.2	4	41	3.17438e-05	0.113	67.61	Thrombomodulin OS=Homo sapiens OX=9606 GN=THBD PE=1 SV=2
P41439	245	2	27847.9	3	32	5.8147e-05	0.131	69.27	Folate receptor gamma OS=Homo sapiens OX=9606 GN=FOLR3 PE=1 SV=2
P00995	79	5	8483.2	5	67	0.000377564	0.557	121.17	Serine protease inhibitor Kazal-type 1 OS=Homo sapiens OX=9606 GN=SPINK1 PE=1 SV=2
P02656	99	46	10827.5	46	950	0.004272	0.768	2405.73	Apolipoprotein C-III OS=Homo sapiens OX=9606 GN=APOC3 PE=1 SV=1
Q07654	94	9	10155.9	9	105	0.000497284	0.447	190.9	Trefoil factor 3 OS=Homo sapiens OX=9606 GN=TFF3 PE=1 SV=2
O43490	865	13	97122.1	13	112	5.76428e-05	0.214	202.36	Prominin-1 OS=Homo sapiens OX=9606 GN=PROM1 PE=1 SV=1
P41181	271	3	28801.2	3	37	6.07821e-05	0.089	71.23	Aquaporin-2 OS=Homo sapiens OX=9606 GN=AQP2 PE=1 SV=1
Q13683	1181	3	128848	3	31	1.16857e-05	0.014	50.64	Integrin alpha-7 OS=Homo sapiens OX=9606 GN=ITGA7 PE=1 SV=3
P04118	112	2	11927.8	2	17	6.75731e-05	0.196	26.2	Colipase OS=Homo sapiens OX=9606 GN=CLPS PE=1 SV=2
Q14314	439	8	50178.8	9	63	6.3888e-05	0.118	126.88	Fibroleukin OS=Homo sapiens OX=9606 GN=FGL2 PE=1 SV=1
Q16610	540	12	60617.3	12	109	8.98619e-05	0.244	177.62	Extracellular matrix protein 1 OS=Homo sapiens OX=9606 GN=ECM1 PE=1 SV=2
P52823	247	4	27585.8	4	14	2.52333e-05	0.13	23.39	Stanniocalcin-1 OS=Homo sapiens OX=9606 GN=STC1 PE=1 SV=1
P04211	117	0	12425	3	102	0.000388112	0.231	150.97	Immunoglobulin lambda variable 7-43 OS=Homo sapiens OX=9606 GN=IGLV7-43 PE=3 SV=2
P27930	398	6	45374.2	6	17	1.90156e-05	0.168	25.19	Interleukin-1 receptor type 2 OS=Homo sapiens OX=9606 GN=IL1R2 PE=1 SV=1
P06454	111	5	12178	5	28	0.0001123	0.414	48.87	Prothymosin alpha OS=Homo sapiens OX=9606 GN=PTMA PE=1 SV=2
P22492	207	0	21987.7	1	6	1.2904e-05	0.053	14.2	Histone H1t OS=Homo sapiens OX=9606 GN=H1-6 PE=2 SV=4
P16403	213	0	21333.7	5	23	4.80719e-05	0.16	48.28	Histone H1.2 OS=Homo sapiens OX=9606 GN=H1-2 PE=1 SV=2
P61026	200	1	22508.6	4	39	8.68116e-05	0.195	63.79	Ras-related protein Rab-10 OS=Homo sapiens OX=9606 GN=RAB10 PE=1 SV=1
P10721	976	3	109776	3	10	4.56135e-06	0.025	13.93	Mast/stem cell growth factor receptor Kit OS=Homo sapiens OX=9606 GN=KIT PE=1 SV=1
Q9ULB1	1477	1	161762	4	47	1.41664e-05	0.045	84.79	Neurexin-1 OS=Homo sapiens OX=9606 GN=NRXN1 PE=1 SV=1
Reverse_Q86SQ0	1253	1	142052	1	4	1.42119e-06	0.007	9.08
Reverse_P03973	132	2	14297.9	2	2	6.74527e-06	0.083	2.21
P02810	166	3	16988.3	3	27	7.241e-05	0.193	60.29	Salivary acidic proline-rich phosphoprotein 1/2 OS=Homo sapiens OX=9606 GN=PRH1 PE=1 SV=2
Reverse_Q6P9G0	228	0	26654.3	1	5	9.76289e-06	0.031	8.71
Q5JZY3	1008	0	109628	1	16	7.06647e-06	0.018	40.99	Ephrin type-A receptor 10 OS=Homo sapiens OX=9606 GN=EPHA10 PE=1 SV=2
A0A0C4DH24	114	2	12404.2	6	42	0.000164016	0.447	93.04	Immunoglobulin kappa variable 6-21 OS=Homo sapiens OX=9606 GN=IGKV6-21 PE=3 SV=1
A6NMY6	339	0	38616.8	21	183	0.000240323	0.487	373.97	Putative annexin A2-like protein OS=Homo sapiens OX=9606 GN=ANXA2P2 PE=5 SV=2
Q6DKI7	326	2	34304.5	2	6	8.19364e-06	0.064	11.44	Transmembrane protein PVRIG OS=Homo sapiens OX=9606 GN=PVRIG PE=1 SV=1
Q99497	189	12	19860.5	12	125	0.000294436	0.693	240.62	Parkinson disease protein 7 OS=Homo sapiens OX=9606 GN=PARK7 PE=1 SV=2
Q9UNZ2	370	2	40530.3	2	13	1.56417e-05	0.038	23.55	NSFL1 cofactor p47 OS=Homo sapiens OX=9606 GN=NSFL1C PE=1 SV=2
P06703	90	2	10155.3	2	38	0.000187968	0.167	53.78	Protein S100-A6 OS=Homo sapiens OX=9606 GN=S100A6 PE=1 SV=1
P61006	207	0	23635.2	3	35	7.52733e-05	0.135	58.29	Ras-related protein Rab-8A OS=Homo sapiens OX=9606 GN=RAB8A PE=1 SV=1
Q99523	831	6	91991.5	6	23	1.23217e-05	0.09	37.4	Sortilin OS=Homo sapiens OX=9606 GN=SORT1 PE=1 SV=3
Q86T13	490	7	51584.5	7	63	5.72384e-05	0.235	116.69	C-type lectin domain family 14 member A OS=Homo sapiens OX=9606 GN=CLEC14A PE=1 SV=1
P07205	417	0	44749.3	4	80	8.54077e-05	0.118	177.63	Phosphoglycerate kinase 2 OS=Homo sapiens OX=9606 GN=PGK2 PE=1 SV=3
Q9NP84	129	5	13884.2	5	40	0.000138043	0.364	72.24	Tumor necrosis factor receptor superfamily member 12A OS=Homo sapiens OX=9606 GN=TNFRSF12A PE=1 SV=1
P16104	143	0	15117.4	3	39	0.000121415	0.245	71.07	Histone H2AX OS=Homo sapiens OX=9606 GN=H2AX PE=1 SV=2
Q7L7L0	130	0	14094.9	3	39	0.000133556	0.269	71.07	Histone H2A type 3 OS=Homo sapiens OX=9606 GN=H2AW PE=1 SV=3
Q96KK5	128	0	13879.8	3	39	0.000135643	0.273	71.07	Histone H2A type 1-H OS=Homo sapiens OX=9606 GN=H2AC12 PE=1 SV=3
Q9NP90	201	0	22687	2	18	3.98675e-05	0.085	30.75	Ras-related protein Rab-9B OS=Homo sapiens OX=9606 GN=RAB9B PE=1 SV=1
Q8IUK5	500	8	55707	8	48	4.2738e-05	0.194	77.93	Plexin domain-containing protein 1 OS=Homo sapiens OX=9606 GN=PLXDC1 PE=1 SV=2
Q16849	979	5	105763	5	58	2.63748e-05	0.06	95.39	Receptor-type tyrosine-protein phosphatase-like N OS=Homo sapiens OX=9606 GN=PTPRN PE=1 SV=1
contaminant_KERATIN20	483	0	53697.1	25	132	0.000121666	0.482	241.78
P62328	44	12	5031.5	12	436	0.0044114	0.886	997.9	Thymosin beta-4 OS=Homo sapiens OX=9606 GN=TMSB4X PE=1 SV=2
O60635	241	2	26265.1	2	23	4.24868e-05	0.075	43.36	Tetraspanin-1 OS=Homo sapiens OX=9606 GN=TSPAN1 PE=1 SV=2
A0A075B6K2	115	1	12360.9	7	92	0.00035615	0.33	148.76	Immunoglobulin lambda variable 3-12 OS=Homo sapiens OX=9606 GN=IGLV3-12 PE=3 SV=2
P07864	332	2	36270.2	3	19	2.54776e-05	0.145	37.35	L-lactate dehydrogenase C chain OS=Homo sapiens OX=9606 GN=LDHC PE=1 SV=4
P00338	332	6	36647.4	9	54	7.241e-05	0.325	105.51	L-lactate dehydrogenase A chain OS=Homo sapiens OX=9606 GN=LDHA PE=1 SV=2
P31949	105	8	11714.8	8	97	0.000411269	0.562	165.6	Protein S100-A11 OS=Homo sapiens OX=9606 GN=S100A11 PE=1 SV=2
Q9BXR6	569	1	64359.1	2	16	1.25185e-05	0.042	30.44	Complement factor H-related protein 5 OS=Homo sapiens OX=9606 GN=CFHR5 PE=1 SV=1
P30740	379	22	42696.7	23	286	0.000335946	0.586	625.69	Leukocyte elastase inhibitor OS=Homo sapiens OX=9606 GN=SERPINB1 PE=1 SV=1
contaminant_KERATIN18	562	2	59767.2	24	111	8.79285e-05	0.379	209.04
P01040	98	13	10981.7	13	77	0.00034979	0.949	147.01	Cystatin-A OS=Homo sapiens OX=9606 GN=CSTA PE=1 SV=1
Q9UIV8	391	13	44230.1	13	41	4.66821e-05	0.368	73.14	Serpin B13 OS=Homo sapiens OX=9606 GN=SERPINB13 PE=1 SV=2
P35556	2912	4	314540	7	51	7.7969e-06	0.027	63.61	Fibrillin-2 OS=Homo sapiens OX=9606 GN=FBN2 PE=1 SV=3
Q14894	314	10	33736.4	10	22	3.11915e-05	0.433	42.18	Ketimine reductase mu-crystallin OS=Homo sapiens OX=9606 GN=CRYM PE=1 SV=1
Q9UI15	199	0	22440.1	1	1	2.23712e-06	0.07	2.29	Transgelin-3 OS=Homo sapiens OX=9606 GN=TAGLN3 PE=1 SV=2
O60361	137	0	15501	4	16	5.19927e-05	0.409	36.05	Putative nucleoside diphosphate kinase OS=Homo sapiens OX=9606 GN=NME2P1 PE=5 SV=1
P13688	526	2	57506.7	3	12	1.01564e-05	0.087	20.61	Carcinoembryonic antigen-related cell adhesion molecule 1 OS=Homo sapiens OX=9606 GN=CEACAM1 PE=1 SV=2
P22532	72	0	7881.6	3	14	8.65643e-05	0.486	23.93	Small proline-rich protein 2D OS=Homo sapiens OX=9606 GN=SPRR2D PE=2 SV=2
P15924	2871	6	331551	6	12	1.86076e-06	0.023	22.57	Desmoplakin OS=Homo sapiens OX=9606 GN=DSP PE=1 SV=3
P15121	316	6	35812.5	6	61	8.59381e-05	0.225	99.88	Aldo-keto reductase family 1 member B1 OS=Homo sapiens OX=9606 GN=AKR1B1 PE=1 SV=3
P11766	374	4	39680.4	4	16	1.90455e-05	0.155	31.01	Alcohol dehydrogenase class-3 OS=Homo sapiens OX=9606 GN=ADH5 PE=1 SV=4
P12429	323	5	36334.6	5	12	1.65395e-05	0.183	18.48	Annexin A3 OS=Homo sapiens OX=9606 GN=ANXA3 PE=1 SV=3
Q9Y5Z4	205	5	22843.2	5	54	0.000117269	0.288	119.88	Heme-binding protein 2 OS=Homo sapiens OX=9606 GN=HEBP2 PE=1 SV=1
P29323	1055	4	117399	5	19	8.0176e-06	0.048	27.74	Ephrin type-B receptor 2 OS=Homo sapiens OX=9606 GN=EPHB2 PE=1 SV=5
P12259	2224	17	251528	18	93	1.86162e-05	0.118	156.01	Coagulation factor V OS=Homo sapiens OX=9606 GN=F5 PE=1 SV=4
P52565	204	4	23174.7	4	38	8.29271e-05	0.225	74.03	Rho GDP-dissociation inhibitor 1 OS=Homo sapiens OX=9606 GN=ARHGDIA PE=1 SV=3
P55327	224	3	24294.2	3	4	7.94978e-06	0.147	7.19	Tumor protein D52 OS=Homo sapiens OX=9606 GN=TPD52 PE=1 SV=2
Reverse_A0A1B0GTQ4	84	0	9582.5	1	10	5.29985e-05	0.107	20.05
P05387	115	3	11639.8	3	18	6.96815e-05	0.252	34.86	60S acidic ribosomal protein P2 OS=Homo sapiens OX=9606 GN=RPLP2 PE=1 SV=1
P62857	69	3	7818.2	3	9	5.8068e-05	0.362	17	40S ribosomal protein S28 OS=Homo sapiens OX=9606 GN=RPS28 PE=1 SV=1
Q9UBQ7	328	2	35627.7	2	7	9.50096e-06	0.125	16.11	Glyoxylate reductase/hydroxypyruvate reductase OS=Homo sapiens OX=9606 GN=GRHPR PE=1 SV=1
Q9UBP4	350	6	38347.1	6	80	0.000101757	0.22	178.65	Dickkopf-related protein 3 OS=Homo sapiens OX=9606 GN=DKK3 PE=1 SV=2
Q07954	4544	3	504258	3	15	1.46959e-06	0.006	25.43	Prolow-density lipoprotein receptor-related protein 1 OS=Homo sapiens OX=9606 GN=LRP1 PE=1 SV=2
P34896	483	7	53031	7	14	1.2904e-05	0.188	22.3	Serine hydroxymethyltransferase, cytosolic OS=Homo sapiens OX=9606 GN=SHMT1 PE=1 SV=1
Q99816	390	8	43898.4	8	33	3.76697e-05	0.254	53.42	Tumor susceptibility gene 101 protein OS=Homo sapiens OX=9606 GN=TSG101 PE=1 SV=2
Q6IS14	154	0	16744.3	2	3	8.67249e-06	0.156	5.28	Eukaryotic translation initiation factor 5A-1-like OS=Homo sapiens OX=9606 GN=EIF5AL1 PE=2 SV=2
Q9UKY0	176	2	20262.4	2	12	3.03537e-05	0.097	19.82	Prion-like protein doppel OS=Homo sapiens OX=9606 GN=PRND PE=1 SV=2
Q9H159	772	4	86930.2	4	12	6.92001e-06	0.054	18.7	Cadherin-19 OS=Homo sapiens OX=9606 GN=CDH19 PE=2 SV=1
Q92928	201	0	21985	3	24	5.31567e-05	0.189	44.22	Putative Ras-related protein Rab-1C OS=Homo sapiens OX=9606 GN=RAB1C PE=5 SV=2
Q15286	201	1	22992.8	4	63	0.000139536	0.139	102.51	Ras-related protein Rab-35 OS=Homo sapiens OX=9606 GN=RAB35 PE=1 SV=1
P21399	889	4	98318.6	4	10	5.00773e-06	0.065	16.52	Cytoplasmic aconitate hydratase OS=Homo sapiens OX=9606 GN=ACO1 PE=1 SV=3
P13639	858	2	95258.9	2	4	2.07547e-06	0.042	7.6	Elongation factor 2 OS=Homo sapiens OX=9606 GN=EEF2 PE=1 SV=4
Q9BUL8	212	2	24667.8	2	4	8.39977e-06	0.108	5.36	Programmed cell death protein 10 OS=Homo sapiens OX=9606 GN=PDCD10 PE=1 SV=1
P32004	1257	12	139897	12	48	1.7e-05	0.108	72.2	Neural cell adhesion molecule L1 OS=Homo sapiens OX=9606 GN=L1CAM PE=1 SV=2
Q9NQR4	276	2	30570.5	2	4	6.45199e-06	0.058	5.36	Omega-amidase NIT2 OS=Homo sapiens OX=9606 GN=NIT2 PE=1 SV=1
Q03001	7570	2	860109	2	2	1.17619e-07	0.003	2.65	Dystonin OS=Homo sapiens OX=9606 GN=DST PE=1 SV=4
P61020	215	1	23673.9	3	11	2.2777e-05	0.163	18.21	Ras-related protein Rab-5B OS=Homo sapiens OX=9606 GN=RAB5B PE=1 SV=1
Q9H0W8	520	1	57596.1	2	19	1.62665e-05	0.015	26.06	Protein SMG9 OS=Homo sapiens OX=9606 GN=SMG9 PE=1 SV=1
Q01469	135	13	15136.5	15	105	0.000346257	0.704	199.02	Fatty acid-binding protein 5 OS=Homo sapiens OX=9606 GN=FABP5 PE=1 SV=3
contaminant_GR73_TOBAC	168	0	18809.2	2	3	7.94978e-06	0.054	3.93	78 KD GLUCOSE REGULATED PROTEIN HOMOLOG 3 (GRP 78-3) (IMMUNOGLOBULIN...
P17174	413	15	46200.5	15	117	0.000126119	0.54	206.47	Aspartate aminotransferase, cytoplasmic OS=Homo sapiens OX=9606 GN=GOT1 PE=1 SV=3
P31151	101	9	11445.6	12	49	0.000215982	0.554	87.53	Protein S100-A7 OS=Homo sapiens OX=9606 GN=S100A7 PE=1 SV=4
P27482	149	7	16861.9	9	22	6.57324e-05	0.745	33.02	Calmodulin-like protein 3 OS=Homo sapiens OX=9606 GN=CALML3 PE=1 SV=2
O94760	285	6	31083.9	6	37	5.77963e-05	0.295	64.48	N(G),N(G)-dimethylarginine dimethylaminohydrolase 1 OS=Homo sapiens OX=9606 GN=DDAH1 PE=1 SV=3
A8K2U0	1454	10	160986	10	18	5.51126e-06	0.085	32.72	Alpha-2-macroglobulin-like protein 1 OS=Homo sapiens OX=9606 GN=A2ML1 PE=1 SV=3
O43567	381	4	42768.5	4	32	3.73911e-05	0.11	66.45	E3 ubiquitin-protein ligase RNF13 OS=Homo sapiens OX=9606 GN=RNF13 PE=1 SV=1
P35326	72	1	7941.7	3	13	8.03811e-05	0.611	21.43	Small proline-rich protein 2A OS=Homo sapiens OX=9606 GN=SPRR2A PE=1 SV=1
A0A075B6K0	115	1	12440.1	7	203	0.000785853	0.27	363	Immunoglobulin lambda variable 3-16 OS=Homo sapiens OX=9606 GN=IGLV3-16 PE=3 SV=2
P00966	412	17	46483	17	61	6.59137e-05	0.425	92.79	Argininosuccinate synthase OS=Homo sapiens OX=9606 GN=ASS1 PE=1 SV=2
Q9HCY8	104	4	11636.8	4	8	3.42452e-05	0.442	12.94	Protein S100-A14 OS=Homo sapiens OX=9606 GN=S100A14 PE=1 SV=1
P09525	319	10	35842.1	11	44	6.14052e-05	0.357	79.2	Annexin A4 OS=Homo sapiens OX=9606 GN=ANXA4 PE=1 SV=4
Q9Y2S2	319	8	35378	8	28	3.9076e-05	0.266	45.06	Lambda-crystallin homolog OS=Homo sapiens OX=9606 GN=CRYL1 PE=1 SV=3
O60664	434	9	47027.9	9	33	3.38507e-05	0.353	76.46	Perilipin-3 OS=Homo sapiens OX=9606 GN=PLIN3 PE=1 SV=3
Q9BUT1	245	5	26688.7	5	31	5.63299e-05	0.29	57.45	3-hydroxybutyrate dehydrogenase type 2 OS=Homo sapiens OX=9606 GN=BDH2 PE=1 SV=2
P30044	214	7	22054.5	7	90	0.000187228	0.374	153.09	Peroxiredoxin-5, mitochondrial OS=Homo sapiens OX=9606 GN=PRDX5 PE=1 SV=4
P13798	732	5	81154.6	5	9	5.47362e-06	0.078	15.26	Acylamino-acid-releasing enzyme OS=Homo sapiens OX=9606 GN=APEH PE=1 SV=4
P61457	104	3	11974	3	5	2.14033e-05	0.288	7.07	Pterin-4-alpha-carbinolamine dehydratase OS=Homo sapiens OX=9606 GN=PCBD1 PE=1 SV=2
P20073	488	2	52687.7	2	9	8.21043e-06	0.066	17.52	Annexin A7 OS=Homo sapiens OX=9606 GN=ANXA7 PE=1 SV=3
P14618	531	31	57882	31	192	0.000160972	0.68	387.18	Pyruvate kinase PKM OS=Homo sapiens OX=9606 GN=PKM PE=1 SV=4
Q99988	308	4	34100.7	4	88	0.000127196	0.211	179.44	Growth/differentiation factor 15 OS=Homo sapiens OX=9606 GN=GDF15 PE=1 SV=3
Q8IUX7	1158	4	130829	4	24	9.22669e-06	0.022	46.02	Adipocyte enhancer-binding protein 1 OS=Homo sapiens OX=9606 GN=AEBP1 PE=1 SV=1
Q6EEV6	95	0	10660.4	1	19	8.90375e-05	0.126	46.45	Small ubiquitin-related modifier 4 OS=Homo sapiens OX=9606 GN=SUMO4 PE=1 SV=2
Q00796	357	6	38281.8	6	32	3.99048e-05	0.246	60.38	Sorbitol dehydrogenase OS=Homo sapiens OX=9606 GN=SORD PE=1 SV=4
P02654	83	6	9308.1	6	66	0.000354005	0.361	134.82	Apolipoprotein C-I OS=Homo sapiens OX=9606 GN=APOC1 PE=1 SV=1
Q9H444	224	9	24916.6	9	37	7.35355e-05	0.402	69.22	Charged multivesicular body protein 4b OS=Homo sapiens OX=9606 GN=CHMP4B PE=1 SV=1
Q5DX21	431	1	46073.3	1	14	1.44609e-05	0.032	30.06	Immunoglobulin superfamily member 11 OS=Homo sapiens OX=9606 GN=IGSF11 PE=1 SV=3
Q9UQN3	213	6	23873.2	6	29	6.06124e-05	0.244	39.66	Charged multivesicular body protein 2b OS=Homo sapiens OX=9606 GN=CHMP2B PE=1 SV=1
Q9ULV1	537	6	59823.3	6	29	2.40418e-05	0.076	43.18	Frizzled-4 OS=Homo sapiens OX=9606 GN=FZD4 PE=1 SV=2
Q96DG6	245	2	28012.2	2	11	1.9988e-05	0.082	18.67	Carboxymethylenebutenolidase homolog OS=Homo sapiens OX=9606 GN=CMBL PE=1 SV=1
P61106	215	7	23863.9	8	45	9.31788e-05	0.423	74.64	Ras-related protein Rab-14 OS=Homo sapiens OX=9606 GN=RAB14 PE=1 SV=4
P18054	663	3	75627.3	3	4	2.6859e-06	0.053	6.07	Polyunsaturated fatty acid lipoxygenase ALOX12 OS=Homo sapiens OX=9606 GN=ALOX12 PE=1 SV=4
P34913	555	4	62556.7	5	9	7.21926e-06	0.121	10.9	Bifunctional epoxide hydrolase 2 OS=Homo sapiens OX=9606 GN=EPHX2 PE=1 SV=2
Q96P63	405	2	46229.1	2	3	3.29769e-06	0.062	4.58	Serpin B12 OS=Homo sapiens OX=9606 GN=SERPINB12 PE=1 SV=1
P35579	1960	4	226374	5	6	1.36282e-06	0.034	10.37	Myosin-9 OS=Homo sapiens OX=9606 GN=MYH9 PE=1 SV=4
Q8IVF2	5795	4	616224	4	5	3.84114e-07	0.036	5.98	Protein AHNAK2 OS=Homo sapiens OX=9606 GN=AHNAK2 PE=1 SV=2
O00178	669	0	72390	1	36	2.39563e-05	0.01	67.15	GTP-binding protein 1 OS=Homo sapiens OX=9606 GN=GTPBP1 PE=1 SV=3
P50452	374	0	42721.2	2	14	1.66648e-05	0.048	30.03	Serpin B8 OS=Homo sapiens OX=9606 GN=SERPINB8 PE=1 SV=2
P02689	132	0	14881.9	4	60	0.000202358	0.189	129.37	Myelin P2 protein OS=Homo sapiens OX=9606 GN=PMP2 PE=1 SV=3
contaminant_KERATIN11	424	0	48438.9	2	5	5.24985e-06	0.026	10.7
Q8N1A0	295	0	34118.7	1	2	3.01822e-06	0.031	4.36	Keratin-like protein KRT222 OS=Homo sapiens OX=9606 GN=KRT222 PE=1 SV=1
P35900	424	0	48438.9	2	5	5.24985e-06	0.026	10.7	Keratin, type I cytoskeletal 20 OS=Homo sapiens OX=9606 GN=KRT20 PE=1 SV=1
Q8WW52	585	10	63969.1	10	59	4.48993e-05	0.188	105.73	Protein FAM151A OS=Homo sapiens OX=9606 GN=FAM151A PE=2 SV=2
P37802	199	13	22359.2	13	126	0.000281878	0.663	270.11	Transgelin-2 OS=Homo sapiens OX=9606 GN=TAGLN2 PE=1 SV=3
Q13449	338	5	37352.2	6	56	7.37589e-05	0.175	76.24	Limbic system-associated membrane protein OS=Homo sapiens OX=9606 GN=LSAMP PE=1 SV=2
Q96FQ6	103	4	11776	4	9	3.88999e-05	0.34	16.41	Protein S100-A16 OS=Homo sapiens OX=9606 GN=S100A16 PE=1 SV=1
P62424	266	5	29959	5	12	2.00837e-05	0.147	21.9	60S ribosomal protein L7a OS=Homo sapiens OX=9606 GN=RPL7A PE=1 SV=2
Q14914	329	8	35828.7	8	39	5.2773e-05	0.34	62.32	Prostaglandin reductase 1 OS=Homo sapiens OX=9606 GN=PTGR1 PE=1 SV=2
O75347	108	3	12828.7	3	13	5.35874e-05	0.352	24.15	Tubulin-specific chaperone A OS=Homo sapiens OX=9606 GN=TBCA PE=1 SV=3
P30039	288	4	31747.2	4	8	1.23663e-05	0.142	12.85	Phenazine biosynthesis-like domain-containing protein OS=Homo sapiens OX=9606 GN=PBLD PE=1 SV=2
Q6UXD5	910	3	97480.2	3	41	2.00579e-05	0.035	72.73	Seizure 6-like protein 2 OS=Homo sapiens OX=9606 GN=SEZ6L2 PE=1 SV=2
O43399	206	4	22206.3	4	7	1.51277e-05	0.306	13.42	Tumor protein D54 OS=Homo sapiens OX=9606 GN=TPD52L2 PE=1 SV=2
P55854	103	0	11611.7	1	19	8.2122e-05	0.117	46.45	Small ubiquitin-related modifier 3 OS=Homo sapiens OX=9606 GN=SUMO3 PE=1 SV=2
P29373	138	4	15665	4	9	2.9034e-05	0.232	15.72	Cellular retinoic acid-binding protein 2 OS=Homo sapiens OX=9606 GN=CRABP2 PE=1 SV=2
Q9BRA2	123	3	13913.8	3	14	5.06718e-05	0.268	21.18	Thioredoxin domain-containing protein 17 OS=Homo sapiens OX=9606 GN=TXNDC17 PE=1 SV=1
P47914	159	1	17723.1	1	2	5.59984e-06	0.094	3.8	60S ribosomal protein L29 OS=Homo sapiens OX=9606 GN=RPL29 PE=1 SV=2
Q96HC4	596	7	63886.5	7	22	1.64331e-05	0.129	67.34	PDZ and LIM domain protein 5 OS=Homo sapiens OX=9606 GN=PDLIM5 PE=1 SV=5
Q9H665	355	2	37852.2	2	27	3.38593e-05	0.059	43.51	IGF-like family receptor 1 OS=Homo sapiens OX=9606 GN=IGFLR1 PE=1 SV=1
Q9H6B4	373	4	41237.2	4	55	6.56443e-05	0.137	83.95	CXADR-like membrane protein OS=Homo sapiens OX=9606 GN=CLMP PE=1 SV=1
O00462	879	8	100813	8	19	9.62294e-06	0.097	27.87	Beta-mannosidase OS=Homo sapiens OX=9606 GN=MANBA PE=1 SV=3
Q92930	207	0	23551.1	2	20	4.30133e-05	0.106	36.07	Ras-related protein Rab-8B OS=Homo sapiens OX=9606 GN=RAB8B PE=1 SV=2
Q9H0U4	201	0	22139.2	3	24	5.31567e-05	0.189	44.22	Ras-related protein Rab-1B OS=Homo sapiens OX=9606 GN=RAB1B PE=1 SV=1
P09417	244	3	25755	3	4	7.29816e-06	0.18	6.98	Dihydropteridine reductase OS=Homo sapiens OX=9606 GN=QDPR PE=1 SV=2
Q8NES3	379	1	41728.6	1	15	1.76196e-05	0.069	29.77	Beta-1,3-N-acetylglucosaminyltransferase lunatic fringe OS=Homo sapiens OX=9606 GN=LFNG PE=1 SV=2
P41217	278	3	31226.2	3	28	4.4839e-05	0.147	49.23	OX-2 membrane glycoprotein OS=Homo sapiens OX=9606 GN=CD200 PE=1 SV=4
P12814	892	0	102975	6	34	1.6969e-05	0.082	59.24	Alpha-actinin-1 OS=Homo sapiens OX=9606 GN=ACTN1 PE=1 SV=2
Q5T1H1	3165	1	350547	1	1	1.4066e-07	0.006	2.05	Protein eyes shut homolog OS=Homo sapiens OX=9606 GN=EYS PE=1 SV=5
P20711	480	2	53873.3	2	8	7.41979e-06	0.052	13.98	Aromatic-L-amino-acid decarboxylase OS=Homo sapiens OX=9606 GN=DDC PE=1 SV=2
Reverse_Q5THK1	2151	3	237132	3	22	4.55329e-06	0.022	42.45
Q8WU39	189	2	20663.2	2	34	8.00867e-05	0.132	76.75	Marginal zone B- and B1-cell-specific protein OS=Homo sapiens OX=9606 GN=MZB1 PE=1 SV=1
Q56UQ5	140	0	15728.8	1	1	3.17991e-06	0.05	2.13	TPT1-like protein OS=Homo sapiens OX=9606 PE=2 SV=2
P20339	215	0	23625.8	2	6	1.24238e-05	0.098	10.76	Ras-related protein Rab-5A OS=Homo sapiens OX=9606 GN=RAB5A PE=1 SV=2
P04792	205	22	22750.5	22	183	0.000397411	0.839	399.04	Heat shock protein beta-1 OS=Homo sapiens OX=9606 GN=HSPB1 PE=1 SV=2
Q6UWP8	590	32	60486.6	32	414	0.000312386	0.79	887.81	Suprabasin OS=Homo sapiens OX=9606 GN=SBSN PE=1 SV=2
Q08188	693	15	76565.6	15	35	2.24842e-05	0.238	67.35	Protein-glutamine gamma-glutamyltransferase E OS=Homo sapiens OX=9606 GN=TGM3 PE=1 SV=4
P00352	501	14	54808.9	15	124	0.000110186	0.423	218.41	Retinal dehydrogenase 1 OS=Homo sapiens OX=9606 GN=ALDH1A1 PE=1 SV=2
contaminant_GR78_PIG	200	0	21677.4	4	10	2.22594e-05	0.26	20.19	78 KD GLUCOSE REGULATED PROTEIN (GRP 78) (IMMUNOGLOBULIN HEAVY...
Q7Z3Z0	450	0	49269.4	2	46	4.55081e-05	0.04	77.05	Keratin, type I cytoskeletal 25 OS=Homo sapiens OX=9606 GN=KRT25 PE=1 SV=1
Q9UKR3	277	6	30532.5	7	17	2.7322e-05	0.274	27.33	Kallikrein-13 OS=Homo sapiens OX=9606 GN=KLK13 PE=2 SV=1
P10321	366	6	40604.9	14	112	0.000136232	0.292	236.84	HLA class I histocompatibility antigen, C alpha chain OS=Homo sapiens OX=9606 GN=HLA-C PE=1 SV=3
P10586	1907	4	212726	4	9	2.10104e-06	0.034	15.65	Receptor-type tyrosine-protein phosphatase F OS=Homo sapiens OX=9606 GN=PTPRF PE=1 SV=2
Q92876	244	4	26820.3	4	10	1.82454e-05	0.201	19.9	Kallikrein-6 OS=Homo sapiens OX=9606 GN=KLK6 PE=1 SV=1
Q9BW04	601	2	63907.4	2	5	3.70372e-06	0.063	11.3	Specifically androgen-regulated gene protein OS=Homo sapiens OX=9606 GN=SARG PE=1 SV=2
Q06323	249	5	28687	5	13	2.32427e-05	0.273	24.26	Proteasome activator complex subunit 1 OS=Homo sapiens OX=9606 GN=PSME1 PE=1 SV=1
Q8TDL5	484	3	52390.5	3	5	4.59905e-06	0.072	10.85	BPI fold-containing family B member 1 OS=Homo sapiens OX=9606 GN=BPIFB1 PE=1 SV=1
P01127	241	4	27248.1	4	133	0.000245684	0.158	261.09	Platelet-derived growth factor subunit B OS=Homo sapiens OX=9606 GN=PDGFB PE=1 SV=1
P61604	102	4	10906.9	4	14	6.11042e-05	0.422	25.04	10 kDa heat shock protein, mitochondrial OS=Homo sapiens OX=9606 GN=HSPE1 PE=1 SV=2
P50897	306	5	34153.2	5	24	3.49167e-05	0.163	44.56	Palmitoyl-protein thioesterase 1 OS=Homo sapiens OX=9606 GN=PPT1 PE=1 SV=1
Q14134	588	3	65775.3	3	10	7.57122e-06	0.053	17.24	Tripartite motif-containing protein 29 OS=Homo sapiens OX=9606 GN=TRIM29 PE=1 SV=2
P14780	707	3	78390.3	3	21	1.32234e-05	0.058	39.33	Matrix metalloproteinase-9 OS=Homo sapiens OX=9606 GN=MMP9 PE=1 SV=3
Q5VY43	1037	2	110573	2	10	4.29303e-06	0.02	15.68	Platelet endothelial aggregation receptor 1 OS=Homo sapiens OX=9606 GN=PEAR1 PE=1 SV=1
Q8N6Q3	437	10	46314.5	10	69	7.02928e-05	0.268	129.89	CD177 antigen OS=Homo sapiens OX=9606 GN=CD177 PE=1 SV=2
Q06828	376	3	43133.5	3	14	1.65761e-05	0.069	17.6	Fibromodulin OS=Homo sapiens OX=9606 GN=FMOD PE=1 SV=2
Q9GZV4	153	0	16764.2	1	2	5.81945e-06	0.078	3.65	Eukaryotic translation initiation factor 5A-2 OS=Homo sapiens OX=9606 GN=EIF5A2 PE=1 SV=3
Q71UI9	128	0	13482.5	3	30	0.000104341	0.211	51.58	Histone H2A.V OS=Homo sapiens OX=9606 GN=H2AZ2 PE=1 SV=3
P11233	206	0	23534	2	2	4.32221e-06	0.087	2.8	Ras-related protein Ral-A OS=Homo sapiens OX=9606 GN=RALA PE=1 SV=1
Q7Z4W1	244	2	25878.5	2	3	5.47362e-06	0.086	5.46	L-xylulose reductase OS=Homo sapiens OX=9606 GN=DCXR PE=1 SV=2
O43707	911	3	104770	9	39	1.90585e-05	0.142	69.8	Alpha-actinin-4 OS=Homo sapiens OX=9606 GN=ACTN4 PE=1 SV=2
Q6ZMJ2	495	3	53942.5	3	9	8.09432e-06	0.069	18.84	Scavenger receptor class A member 5 OS=Homo sapiens OX=9606 GN=SCARA5 PE=1 SV=1
P0C7U0	828	3	90402	3	18	9.67799e-06	0.048	33.35	Protein ELFN1 OS=Homo sapiens OX=9606 GN=ELFN1 PE=1 SV=2
O15197	1021	8	110612	8	30	1.30809e-05	0.081	40.63	Ephrin type-B receptor 6 OS=Homo sapiens OX=9606 GN=EPHB6 PE=1 SV=4
P13693	172	0	19564.6	1	1	2.5883e-06	0.041	2.13	Translationally-controlled tumor protein OS=Homo sapiens OX=9606 GN=TPT1 PE=1 SV=1
Reverse_Q99536	393	1	41875.4	1	2	2.26559e-06	0.031	3.53
Q13162	271	0	30502.8	3	9	1.47848e-05	0.07	12.56	Peroxiredoxin-4 OS=Homo sapiens OX=9606 GN=PRDX4 PE=1 SV=1
Q9UBC9	169	38	18124.2	38	436	0.00114853	0.899	838.4	Small proline-rich protein 3 OS=Homo sapiens OX=9606 GN=SPRR3 PE=1 SV=2
Q86UL8	1455	1	158638	2	4	1.22388e-06	0.01	5.22	Membrane-associated guanylate kinase, WW and PDZ domain-containing protein 2 OS=Homo sapiens OX=9606 GN=MAGI2 PE=1 SV=3
O75830	405	0	46097.6	1	12	1.31907e-05	0.025	25.67	Serpin I2 OS=Homo sapiens OX=9606 GN=SERPINI2 PE=1 SV=1
Q5XKE5	535	1	57782.2	5	35	2.91244e-05	0.075	61.54	Keratin, type II cytoskeletal 79 OS=Homo sapiens OX=9606 GN=KRT79 PE=1 SV=2
contaminant_GR78_TOBAC	293	0	32304.3	2	3	4.55824e-06	0.031	3.93	78 KD GLUCOSE REGULATED PROTEIN HOMOLOG 8 (GRP 78-8) (IMMUNOGLOBULIN...
P30101	505	7	56728.7	8	29	2.55652e-05	0.158	44.16	Protein disulfide-isomerase A3 OS=Homo sapiens OX=9606 GN=PDIA3 PE=1 SV=4
P07476	585	21	68419.2	21	99	7.53394e-05	0.438	225.96	Involucrin OS=Homo sapiens OX=9606 GN=IVL PE=1 SV=2
P19957	117	10	12243.4	10	66	0.000251131	0.513	143.55	Elafin OS=Homo sapiens OX=9606 GN=PI3 PE=1 SV=3
P16083	231	7	25884	7	24	4.62533e-05	0.377	47.24	Ribosyldihydronicotinamide dehydrogenase [quinone] OS=Homo sapiens OX=9606 GN=NQO2 PE=1 SV=5
P20810	708	10	76508.3	10	43	2.70382e-05	0.191	83.83	Calpastatin OS=Homo sapiens OX=9606 GN=CAST PE=1 SV=4
P15531	152	1	17119.7	6	31	9.07948e-05	0.342	57.92	Nucleoside diphosphate kinase A OS=Homo sapiens OX=9606 GN=NME1 PE=1 SV=1
P06731	702	4	76729.2	5	15	9.51256e-06	0.121	29.5	Carcinoembryonic antigen-related cell adhesion molecule 5 OS=Homo sapiens OX=9606 GN=CEACAM5 PE=1 SV=3
B3EWG3	89	0	9295.9	4	15	7.50316e-05	0.551	30.59	Protein FAM25A OS=Homo sapiens OX=9606 GN=FAM25A PE=3 SV=1
Q05707	1796	15	193376	15	86	2.13174e-05	0.12	148.89	Collagen alpha-1(XIV) chain OS=Homo sapiens OX=9606 GN=COL14A1 PE=1 SV=3
P01718	113	6	12139.1	11	222	0.000874616	0.496	409.42	Immunoglobulin lambda variable 3-27 OS=Homo sapiens OX=9606 GN=IGLV3-27 PE=1 SV=2
P02458	1487	4	141680	5	13	3.89202e-06	0.031	21.93	Collagen alpha-1(II) chain OS=Homo sapiens OX=9606 GN=COL2A1 PE=1 SV=3
P00491	289	8	32079.1	8	33	5.08346e-05	0.398	54.52	Purine nucleoside phosphorylase OS=Homo sapiens OX=9606 GN=PNP PE=1 SV=2
P60903	97	1	11177.5	1	5	2.29478e-05	0.175	12.09	Protein S100-A10 OS=Homo sapiens OX=9606 GN=S100A10 PE=1 SV=2
Q9NY25	188	4	21489.6	4	26	6.15685e-05	0.207	45.51	C-type lectin domain family 5 member A OS=Homo sapiens OX=9606 GN=CLEC5A PE=1 SV=1
O75351	444	7	49253.5	10	41	4.11097e-05	0.268	65.77	Vacuolar protein sorting-associated protein 4B OS=Homo sapiens OX=9606 GN=VPS4B PE=1 SV=2
P61956	95	0	10846.4	1	19	8.90375e-05	0.126	46.45	Small ubiquitin-related modifier 2 OS=Homo sapiens OX=9606 GN=SUMO2 PE=1 SV=3
P01258	141	5	15439.6	6	37	0.000116822	0.496	73.24	Calcitonin OS=Homo sapiens OX=9606 GN=CALCA PE=1 SV=3
O00253	132	1	14412.2	1	15	5.05895e-05	0.121	34.93	Agouti-related protein OS=Homo sapiens OX=9606 GN=AGRP PE=1 SV=1
Q13361	173	4	19580.8	4	149	0.000383427	0.208	282.04	Microfibrillar-associated protein 5 OS=Homo sapiens OX=9606 GN=MFAP5 PE=1 SV=1
Q6UXB4	293	5	32523	6	26	3.95047e-05	0.174	35.27	C-type lectin domain family 4 member G OS=Homo sapiens OX=9606 GN=CLEC4G PE=1 SV=1
Q9HAV0	340	1	37525	3	17	2.22594e-05	0.115	27.03	Guanine nucleotide-binding protein subunit beta-4 OS=Homo sapiens OX=9606 GN=GNB4 PE=1 SV=3
Q9BQT9	956	4	106012	4	31	1.4436e-05	0.052	66.71	Calsyntenin-3 OS=Homo sapiens OX=9606 GN=CLSTN3 PE=1 SV=1
P63241	154	0	16803.4	2	3	8.67249e-06	0.156	5.28	Eukaryotic translation initiation factor 5A-1 OS=Homo sapiens OX=9606 GN=EIF5A PE=1 SV=2
P11488	350	2	39997	2	9	1.14477e-05	0.1	16.62	Guanine nucleotide-binding protein G(t) subunit alpha-1 OS=Homo sapiens OX=9606 GN=GNAT1 PE=1 SV=5
Q9UK41	221	3	25390.6	3	6	1.20865e-05	0.167	11.22	Vacuolar protein sorting-associated protein 28 homolog OS=Homo sapiens OX=9606 GN=VPS28 PE=1 SV=1
P11234	206	0	23375.9	2	2	4.32221e-06	0.087	2.8	Ras-related protein Ral-B OS=Homo sapiens OX=9606 GN=RALB PE=1 SV=1
P50395	445	4	50612.9	8	34	3.40143e-05	0.222	50.45	Rab GDP dissociation inhibitor beta OS=Homo sapiens OX=9606 GN=GDI2 PE=1 SV=2
P51148	216	2	23449.8	3	19	3.916e-05	0.162	37.88	Ras-related protein Rab-5C OS=Homo sapiens OX=9606 GN=RAB5C PE=1 SV=2
Reverse_Q8IVF4	4471	2	514494	2	3	2.98717e-07	0.006	3.86
P16930	419	9	46326.2	9	28	2.975e-05	0.32	64.33	Fumarylacetoacetase OS=Homo sapiens OX=9606 GN=FAH PE=1 SV=2
A6NHG4	134	0	14168.3	4	43	0.000142859	0.351	118.34	D-dopachrome decarboxylase-like protein OS=Homo sapiens OX=9606 GN=DDTL PE=2 SV=1
P20848	420	1	47842.9	7	159	0.000168535	0.15	256.46	Putative alpha-1-antitrypsin-related protein OS=Homo sapiens OX=9606 GN=SERPINA2 PE=1 SV=1
P50453	376	0	42358.3	1	12	1.42081e-05	0.027	25.67	Serpin B9 OS=Homo sapiens OX=9606 GN=SERPINB9 PE=1 SV=1
O95678	551	0	59506	4	33	2.66628e-05	0.054	58.44	Keratin, type II cytoskeletal 75 OS=Homo sapiens OX=9606 GN=KRT75 PE=1 SV=2
Q01546	638	1	65782.1	5	14	9.76901e-06	0.056	23.74	Keratin, type II cytoskeletal 2 oral OS=Homo sapiens OX=9606 GN=KRT76 PE=1 SV=2
contaminant_KERATIN04	458	3	49595.4	30	86	8.35942e-05	0.439	165.51
P05109	93	18	10809.6	18	141	0.000674962	0.581	256.05	Protein S100-A8 OS=Homo sapiens OX=9606 GN=S100A8 PE=1 SV=1
contaminant_GR72_TOBAC	292	0	32222.2	2	3	4.57385e-06	0.031	3.93	78 KD GLUCOSE REGULATED PROTEIN HOMOLOG 2 (GRP 78-2) (IMMUNOGLOBULIN...
contaminant_GR78_PLAFO	655	1	72713.2	3	5	3.39838e-06	0.032	8.39	78 KD GLUCOSE REGULATED PROTEIN HOMOLOG PRECURSOR (GRP 78) (IMMUNOGLOBULIN...
Q9NZT1	146	6	15864.8	6	15	4.57385e-05	0.623	29.48	Calmodulin-like protein 5 OS=Homo sapiens OX=9606 GN=CALML5 PE=1 SV=2
P99999	105	7	11723.1	7	55	0.000233194	0.571	115.87	Cytochrome c OS=Homo sapiens OX=9606 GN=CYCS PE=1 SV=2
P22531	72	0	7831.6	2	10	6.18316e-05	0.431	16.41	Small proline-rich protein 2E OS=Homo sapiens OX=9606 GN=SPRR2E PE=2 SV=2
Q9BYE4	73	0	8133.7	2	10	6.09846e-05	0.301	16.41	Small proline-rich protein 2G OS=Homo sapiens OX=9606 GN=SPRR2G PE=3 SV=1
O75223	188	5	20976.3	5	19	4.49924e-05	0.324	37.82	Gamma-glutamylcyclotransferase OS=Homo sapiens OX=9606 GN=GGCT PE=1 SV=1
O15231	689	8	73462.2	8	17	1.09843e-05	0.142	28.54	Zinc finger protein 185 OS=Homo sapiens OX=9606 GN=ZNF185 PE=1 SV=3
P78417	241	6	27530	6	14	2.58615e-05	0.237	22.79	Glutathione S-transferase omega-1 OS=Homo sapiens OX=9606 GN=GSTO1 PE=1 SV=2
P50053	298	6	32484.4	6	22	3.28662e-05	0.191	41.62	Ketohexokinase OS=Homo sapiens OX=9606 GN=KHK PE=1 SV=2
P14550	325	7	36531.8	8	52	7.123e-05	0.308	101.5	Aldo-keto reductase family 1 member A1 OS=Homo sapiens OX=9606 GN=AKR1A1 PE=1 SV=3
Q15819	145	0	16334.2	4	9	2.76323e-05	0.241	16.98	Ubiquitin-conjugating enzyme E2 variant 2 OS=Homo sapiens OX=9606 GN=UBE2V2 PE=1 SV=4
P02511	175	6	20128.4	6	32	8.14057e-05	0.389	56.31	Alpha-crystallin B chain OS=Homo sapiens OX=9606 GN=CRYAB PE=1 SV=2
P54727	409	8	43126.6	8	28	3.04774e-05	0.166	50.23	UV excision repair protein RAD23 homolog B OS=Homo sapiens OX=9606 GN=RAD23B PE=1 SV=1
Q3LXA3	575	6	58892	6	13	1.00651e-05	0.141	19.79	Triokinase/FMN cyclase OS=Homo sapiens OX=9606 GN=TKFC PE=1 SV=2
P48637	474	5	52334.2	5	10	9.39214e-06	0.099	16.65	Glutathione synthetase OS=Homo sapiens OX=9606 GN=GSS PE=1 SV=1
P16401	226	4	22548.5	4	13	2.56081e-05	0.15	20.04	Histone H1.5 OS=Homo sapiens OX=9606 GN=H1-5 PE=1 SV=3
Q92597	394	1	42789.7	1	2	2.25984e-06	0.036	5.34	Protein NDRG1 OS=Homo sapiens OX=9606 GN=NDRG1 PE=1 SV=1
Q9HC38	313	5	34753.2	5	18	2.56018e-05	0.204	28.01	Glyoxalase domain-containing protein 4 OS=Homo sapiens OX=9606 GN=GLOD4 PE=1 SV=1
P06734	321	0	36427.7	4	38	5.27013e-05	0.15	74.2	Low affinity immunoglobulin epsilon Fc receptor OS=Homo sapiens OX=9606 GN=FCER2 PE=1 SV=1
Q6P531	493	5	50460	5	86	7.76595e-05	0.154	159.46	Glutathione hydrolase 6 OS=Homo sapiens OX=9606 GN=GGT6 PE=1 SV=2
P25815	95	3	10375.2	3	20	9.37237e-05	0.284	32.3	Protein S100-P OS=Homo sapiens OX=9606 GN=S100P PE=1 SV=2
Q9ULK6	438	2	48022.9	2	9	9.14769e-06	0.046	15.59	RING finger protein 150 OS=Homo sapiens OX=9606 GN=RNF150 PE=1 SV=2
P61088	152	2	17109	2	2	5.85773e-06	0.204	2.61	Ubiquitin-conjugating enzyme E2 N OS=Homo sapiens OX=9606 GN=UBE2N PE=1 SV=1
Q9UGB7	285	4	32970	4	5	7.81031e-06	0.207	6.99	Inositol oxygenase OS=Homo sapiens OX=9606 GN=MIOX PE=1 SV=1
P62873	340	0	37335	4	31	4.05906e-05	0.115	48.02	Guanine nucleotide-binding protein G(I)/G(S)/G(T) subunit beta-1 OS=Homo sapiens OX=9606 GN=GNB1 PE=1 SV=3
O43598	174	3	19078.6	3	13	3.32611e-05	0.236	28.36	2'-deoxynucleoside 5'-phosphate N-hydrolase 1 OS=Homo sapiens OX=9606 GN=DNPH1 PE=1 SV=1
P0C0S5	128	0	13526.5	3	30	0.000104341	0.211	51.58	Histone H2A.Z OS=Homo sapiens OX=9606 GN=H2AZ1 PE=1 SV=2
P59190	212	0	24357.2	2	20	4.19988e-05	0.104	36.07	Ras-related protein Rab-15 OS=Homo sapiens OX=9606 GN=RAB15 PE=1 SV=1
P60983	142	3	16684.5	3	15	4.70269e-05	0.275	29.84	Glia maturation factor beta OS=Homo sapiens OX=9606 GN=GMFB PE=1 SV=2
Q9Y376	341	2	39825.7	2	5	6.52768e-06	0.059	8.83	Calcium-binding protein 39 OS=Homo sapiens OX=9606 GN=CAB39 PE=1 SV=1
Q9NP79	307	5	33839.9	5	27	3.91533e-05	0.186	47.69	Vacuolar protein sorting-associated protein VTA1 homolog OS=Homo sapiens OX=9606 GN=VTA1 PE=1 SV=1
Q92729	1446	3	162302	3	11	3.38663e-06	0.025	15.45	Receptor-type tyrosine-protein phosphatase U OS=Homo sapiens OX=9606 GN=PTPRU PE=1 SV=2
Q8N3J6	435	2	47506.2	2	11	1.12576e-05	0.051	18.52	Cell adhesion molecule 2 OS=Homo sapiens OX=9606 GN=CADM2 PE=2 SV=1
Q9NUM4	274	2	31089.6	2	36	5.84918e-05	0.04	59.28	Transmembrane protein 106B OS=Homo sapiens OX=9606 GN=TMEM106B PE=1 SV=2
O60279	629	4	67960.4	4	125	8.84713e-05	0.073	196.53	Sushi domain-containing protein 5 OS=Homo sapiens OX=9606 GN=SUSD5 PE=1 SV=3
P09871	688	10	76616.8	10	87	5.62955e-05	0.167	180.83	Complement C1s subcomponent OS=Homo sapiens OX=9606 GN=C1S PE=1 SV=1
P13797	630	4	70748.2	4	6	4.23988e-06	0.075	11.58	Plastin-3 OS=Homo sapiens OX=9606 GN=PLS3 PE=1 SV=4
P21695	349	10	37525.3	10	40	5.10244e-05	0.384	64.03	Glycerol-3-phosphate dehydrogenase [NAD(+)], cytoplasmic OS=Homo sapiens OX=9606 GN=GPD1 PE=1 SV=4
P35321	89	1	9852.9	4	11	5.50232e-05	0.618	18.34	Cornifin-A OS=Homo sapiens OX=9606 GN=SPRR1A PE=1 SV=2
P47929	136	5	15047.8	5	14	4.58281e-05	0.39	30.46	Galectin-7 OS=Homo sapiens OX=9606 GN=LGALS7 PE=1 SV=2
B3EWG5	89	0	9295.9	4	15	7.50316e-05	0.551	30.59	Protein FAM25C OS=Homo sapiens OX=9606 GN=FAM25C PE=1 SV=1
P29508	390	12	44518.5	28	171	0.000195198	0.585	347.25	Serpin B3 OS=Homo sapiens OX=9606 GN=SERPINB3 PE=1 SV=2
A8MUU1	101	0	11273.6	2	5	2.2039e-05	0.267	19.62	Putative fatty acid-binding protein 5-like protein 3 OS=Homo sapiens OX=9606 GN=FABP5P3 PE=5 SV=1
contaminant_GR78_PLAFA	279	0	30620.8	2	3	4.78696e-06	0.032	3.93	78 KD GLUCOSE REGULATED PROTEIN HOMOLOG (GRP 78) (IMMUNOGLOBULIN...
P30046	118	1	12685.7	5	79	0.000298049	0.492	167.8	D-dopachrome decarboxylase OS=Homo sapiens OX=9606 GN=DDT PE=1 SV=3
P40121	348	7	38456.5	7	60	7.67565e-05	0.325	114.84	Macrophage-capping protein OS=Homo sapiens OX=9606 GN=CAPG PE=1 SV=2
O75340	191	6	21836.8	6	60	0.00013985	0.283	96.05	Programmed cell death protein 6 OS=Homo sapiens OX=9606 GN=PDCD6 PE=1 SV=1
O60235	418	5	46216.4	5	10	1.06504e-05	0.127	15.64	Transmembrane protease serine 11D OS=Homo sapiens OX=9606 GN=TMPRSS11D PE=1 SV=1
P07237	508	14	57062.7	14	83	7.27373e-05	0.307	160.57	Protein disulfide-isomerase OS=Homo sapiens OX=9606 GN=P4HB PE=1 SV=3
P59646	89	1	9348.9	1	5	2.50105e-05	0.18	12.06	FXYD domain-containing ion transport regulator 4 OS=Homo sapiens OX=9606 GN=FXYD4 PE=3 SV=2
Q96F10	170	2	19124.8	2	2	5.2375e-06	0.135	4.03	Thialysine N-epsilon-acetyltransferase OS=Homo sapiens OX=9606 GN=SAT2 PE=1 SV=1
P13489	461	3	49923.1	3	4	3.8628e-06	0.089	8	Ribonuclease inhibitor OS=Homo sapiens OX=9606 GN=RNH1 PE=1 SV=2
P51149	207	2	23456.8	2	2	4.30133e-06	0.135	3.9	Ras-related protein Rab-7a OS=Homo sapiens OX=9606 GN=RAB7A PE=1 SV=1
contaminant_FCE2_HUMAN	321	0	36427.7	4	38	5.27013e-05	0.15	74.2	LOW AFFINITY IMMUNOGLOBULIN EPSILON FC RECEPTOR (LYMPHOCYTE IGE...
P62805	103	6	11342.4	6	80	0.000345777	0.515	145.81	Histone H4 OS=Homo sapiens OX=9606 GN=H4C1 PE=1 SV=2
Q92817	2033	3	231445	3	5	1.0949e-06	0.018	7.72	Envoplakin OS=Homo sapiens OX=9606 GN=EVPL PE=1 SV=3
Q8NC54	265	2	29198.6	2	14	2.35193e-05	0.087	25.7	Keratinocyte-associated transmembrane protein 2 OS=Homo sapiens OX=9606 GN=KCT2 PE=1 SV=2
Q8N2G4	141	1	15211.3	1	4	1.26294e-05	0.085	7.71	Ly6/PLAUR domain-containing protein 1 OS=Homo sapiens OX=9606 GN=LYPD1 PE=1 SV=2
P36578	427	3	47649.4	3	5	5.21297e-06	0.068	8.58	60S ribosomal protein L4 OS=Homo sapiens OX=9606 GN=RPL4 PE=1 SV=5
P01225	129	2	14671.7	2	14	4.83149e-05	0.147	21.16	Follitropin subunit beta OS=Homo sapiens OX=9606 GN=FSHB PE=1 SV=2
P62820	205	1	22645.4	4	25	5.42912e-05	0.268	45.12	Ras-related protein Rab-1A OS=Homo sapiens OX=9606 GN=RAB1A PE=1 SV=3
Q96HD9	319	2	35200.5	2	2	2.79115e-06	0.119	3.14	N-acyl-aromatic-L-amino acid amidohydrolase (carboxylate-forming) OS=Homo sapiens OX=9606 GN=ACY3 PE=1 SV=1
P63000	192	2	21418.2	2	2	4.63737e-06	0.094	2.21	Ras-related C3 botulinum toxin substrate 1 OS=Homo sapiens OX=9606 GN=RAC1 PE=1 SV=1
Q8NCC3	412	5	46609.9	6	51	5.51082e-05	0.182	82.69	Phospholipase A2 group XV OS=Homo sapiens OX=9606 GN=PLA2G15 PE=1 SV=2
P81605	110	13	11258.8	13	321	0.00129914	0.636	781.8	Dermcidin OS=Homo sapiens OX=9606 GN=DCD PE=1 SV=2
Q9UL52	423	2	47647.1	2	4	4.20981e-06	0.08	7.1	Transmembrane protease serine 11E OS=Homo sapiens OX=9606 GN=TMPRSS11E PE=1 SV=2
P37837	337	2	37498.5	2	2	2.64206e-06	0.065	3.46	Transaldolase OS=Homo sapiens OX=9606 GN=TALDO1 PE=1 SV=2
P15104	373	2	42019.3	2	2	2.38707e-06	0.019	2.42	Glutamine synthetase OS=Homo sapiens OX=9606 GN=GLUL PE=1 SV=4
O75955	427	1	47307.6	1	1	1.04259e-06	0.042	2.56	Flotillin-1 OS=Homo sapiens OX=9606 GN=FLOT1 PE=1 SV=3
Q9BYD5	112	3	12349.5	3	10	3.97489e-05	0.205	20.64	Cornifelin OS=Homo sapiens OX=9606 GN=CNFN PE=1 SV=2
Q99536	393	4	41875.4	4	4	4.53117e-06	0.148	7.58	Synaptic vesicle membrane protein VAT-1 homolog OS=Homo sapiens OX=9606 GN=VAT1 PE=1 SV=2
P16152	277	8	30337.9	11	81	0.000130181	0.513	156.54	Carbonyl reductase [NADPH] 1 OS=Homo sapiens OX=9606 GN=CBR1 PE=1 SV=3
O43768	121	2	13362.7	2	3	1.10377e-05	0.281	5.84	Alpha-endosulfine OS=Homo sapiens OX=9606 GN=ENSA PE=1 SV=1
P46952	286	3	32517.5	3	12	1.86792e-05	0.133	25.41	3-hydroxyanthranilate 3,4-dioxygenase OS=Homo sapiens OX=9606 GN=HAAO PE=1 SV=2
Q04760	184	7	20746.2	7	34	8.22629e-05	0.424	53.9	Lactoylglutathione lyase OS=Homo sapiens OX=9606 GN=GLO1 PE=1 SV=4
Q01151	205	1	23008.8	1	4	8.68659e-06	0.049	6.11	CD83 antigen OS=Homo sapiens OX=9606 GN=CD83 PE=1 SV=1
P62879	340	0	37289	4	31	4.05906e-05	0.115	48.02	Guanine nucleotide-binding protein G(I)/G(S)/G(T) subunit beta-2 OS=Homo sapiens OX=9606 GN=GNB2 PE=1 SV=3
Q8NC42	400	3	43119	3	42	4.67447e-05	0.07	57.35	E3 ubiquitin-protein ligase RNF149 OS=Homo sapiens OX=9606 GN=RNF149 PE=2 SV=2
P13611	3396	2	372572	2	6	7.86551e-07	0.006	8.55	Versican core protein OS=Homo sapiens OX=9606 GN=VCAN PE=1 SV=3
O15511	151	1	16292.3	1	2	5.89652e-06	0.079	3.83	Actin-related protein 2/3 complex subunit 5 OS=Homo sapiens OX=9606 GN=ARPC5 PE=1 SV=3
Q8TCT8	520	3	58086.3	3	4	3.42452e-06	0.058	5.3	Signal peptide peptidase-like 2A OS=Homo sapiens OX=9606 GN=SPPL2A PE=1 SV=2
Q14847	261	2	29680.2	2	9	1.53513e-05	0.111	16.2	LIM and SH3 domain protein 1 OS=Homo sapiens OX=9606 GN=LASP1 PE=1 SV=2
Q15843	81	1	9047.9	1	1	5.49614e-06	0.173	2.18	NEDD8 OS=Homo sapiens OX=9606 GN=NEDD8 PE=1 SV=1
P30153	589	1	65248.9	1	3	2.26751e-06	0.034	6.72	Serine/threonine-protein phosphatase 2A 65 kDa regulatory subunit A alpha isoform OS=Homo sapiens OX=9606 GN=PPP2R1A PE=1 SV=4
P22735	817	3	89712.3	3	8	4.35924e-06	0.049	13.62	Protein-glutamine gamma-glutamyltransferase K OS=Homo sapiens OX=9606 GN=TGM1 PE=1 SV=4
O75368	114	9	12748.4	9	193	0.000753695	0.851	405.31	SH3 domain-binding glutamic acid-rich-like protein OS=Homo sapiens OX=9606 GN=SH3BGRL PE=1 SV=1
O95274	346	2	35929.6	2	7	9.00669e-06	0.058	8.66	Ly6/PLAUR domain-containing protein 3 OS=Homo sapiens OX=9606 GN=LYPD3 PE=1 SV=2
Q9BX63	1249	2	140761	2	2	7.12871e-07	0.016	2.08	Fanconi anemia group J protein OS=Homo sapiens OX=9606 GN=BRIP1 PE=1 SV=2
P13646	458	0	49539.4	28	86	8.35942e-05	0.417	162.86	Keratin, type I cytoskeletal 13 OS=Homo sapiens OX=9606 GN=KRT13 PE=1 SV=4
Q9UBG3	495	31	53483.6	31	148	0.000133107	0.566	383.79	Cornulin OS=Homo sapiens OX=9606 GN=CRNN PE=1 SV=1
P04083	346	36	38672	38	314	0.000404014	0.731	693.93	Annexin A1 OS=Homo sapiens OX=9606 GN=ANXA1 PE=1 SV=2
Q13404	147	1	16466.3	5	10	3.02849e-05	0.299	18.17	Ubiquitin-conjugating enzyme E2 variant 1 OS=Homo sapiens OX=9606 GN=UBE2V1 PE=1 SV=2
contaminant_KERATIN16	534	0	57211.9	16	53	4.41853e-05	0.24	96.56
P19013	520	2	56091.3	18	75	6.42098e-05	0.265	132.48	Keratin, type II cytoskeletal 4 OS=Homo sapiens OX=9606 GN=KRT4 PE=1 SV=5
O95171	688	16	77486.4	16	52	3.36479e-05	0.26	95.02	Sciellin OS=Homo sapiens OX=9606 GN=SCEL PE=1 SV=2
P48594	390	2	44807.5	19	92	0.000105019	0.374	167.86	Serpin B4 OS=Homo sapiens OX=9606 GN=SERPINB4 PE=1 SV=2
contaminant_GR71_TOBAC	290	0	31994.1	2	3	4.60539e-06	0.031	3.93	78 KD GLUCOSE REGULATED PROTEIN HOMOLOG 1 (GRP 78-1) (IMMUNOGLOBULIN...
Q86SG5	101	0	11279.5	3	22	9.69716e-05	0.238	36.6	Protein S100-A7A OS=Homo sapiens OX=9606 GN=S100A7A PE=1 SV=3
P22528	89	1	9862.9	4	15	7.50316e-05	0.618	30	Cornifin-B OS=Homo sapiens OX=9606 GN=SPRR1B PE=1 SV=2
Q7Z3Y8	459	0	49773.5	3	54	5.2375e-05	0.065	89.42	Keratin, type I cytoskeletal 27 OS=Homo sapiens OX=9606 GN=KRT27 PE=1 SV=2
O60437	1756	10	204605	10	19	4.81695e-06	0.063	35.93	Periplakin OS=Homo sapiens OX=9606 GN=PPL PE=1 SV=4
P22392	152	0	17268.9	8	37	0.000108368	0.507	68.8	Nucleoside diphosphate kinase B OS=Homo sapiens OX=9606 GN=NME2 PE=1 SV=1
B3EWG6	89	0	9295.9	4	15	7.50316e-05	0.551	30.59	Protein FAM25G OS=Homo sapiens OX=9606 GN=FAM25G PE=3 SV=1
P35325	72	0	7951.7	3	14	8.65643e-05	0.611	23.93	Small proline-rich protein 2B OS=Homo sapiens OX=9606 GN=SPRR2B PE=2 SV=1
Q7Z3Y9	468	1	51860.4	2	14	1.33176e-05	0.068	25.4	Keratin, type I cytoskeletal 26 OS=Homo sapiens OX=9606 GN=KRT26 PE=1 SV=2
P17342	541	6	59752.1	6	15	1.23435e-05	0.105	23.96	Atrial natriuretic peptide receptor 3 OS=Homo sapiens OX=9606 GN=NPR3 PE=1 SV=2
Q13308	1070	3	118299	3	4	1.66425e-06	0.038	6.74	Inactive tyrosine-protein kinase 7 OS=Homo sapiens OX=9606 GN=PTK7 PE=1 SV=2
A0A0A0MT36	114	2	12314.2	8	61	0.000238214	0.482	125.99	Immunoglobulin kappa variable 6D-21 OS=Homo sapiens OX=9606 GN=IGKV6D-21 PE=3 SV=1
A0A0B4J1Z2	117	2	12962.4	10	32	0.000121761	0.35	56.89	Immunoglobulin kappa variable 1D-43 OS=Homo sapiens OX=9606 GN=IGKV1D-43 PE=3 SV=1
Q9NQ79	661	10	71357.8	10	20	1.34701e-05	0.278	36.47	Cartilage acidic protein 1 OS=Homo sapiens OX=9606 GN=CRTAC1 PE=1 SV=2
Q8N386	305	2	33139.4	2	3	4.37889e-06	0.066	3.68	Leucine-rich repeat-containing protein 25 OS=Homo sapiens OX=9606 GN=LRRC25 PE=1 SV=2
Q9UNW1	487	5	54998.1	5	14	1.2798e-05	0.121	21.38	Multiple inositol polyphosphate phosphatase 1 OS=Homo sapiens OX=9606 GN=MINPP1 PE=1 SV=1
Q6V0I7	4981	7	542332	8	19	1.69817e-06	0.022	27.14	Protocadherin Fat 4 OS=Homo sapiens OX=9606 GN=FAT4 PE=1 SV=2
Q5T2W1	519	5	57075.9	6	17	1.45823e-05	0.129	25.9	Na(+)/H(+) exchange regulatory cofactor NHE-RF3 OS=Homo sapiens OX=9606 GN=PDZK1 PE=1 SV=2
Q9Y696	253	2	28735.7	3	4	7.03854e-06	0.091	3.74	Chloride intracellular channel protein 4 OS=Homo sapiens OX=9606 GN=CLIC4 PE=1 SV=4
P21709	976	8	108040	8	32	1.45963e-05	0.076	55.11	Ephrin type-A receptor 1 OS=Homo sapiens OX=9606 GN=EPHA1 PE=1 SV=4
Q16706	1144	4	131039	4	5	1.94575e-06	0.052	8.22	Alpha-mannosidase 2 OS=Homo sapiens OX=9606 GN=MAN2A1 PE=1 SV=2
P54289	1103	6	124472	6	18	7.26507e-06	0.078	30.2	Voltage-dependent calcium channel subunit alpha-2/delta-1 OS=Homo sapiens OX=9606 GN=CACNA2D1 PE=1 SV=3
Q695T7	634	2	71045.1	2	8	5.61751e-06	0.049	17.41	Sodium-dependent neutral amino acid transporter B(0)AT1 OS=Homo sapiens OX=9606 GN=SLC6A19 PE=1 SV=1
P84243	136	1	15300.5	4	22	7.20156e-05	0.434	39.21	Histone H3.3 OS=Homo sapiens OX=9606 GN=H3-3A PE=1 SV=2
Q6NXT2	135	0	15186.3	2	18	5.93584e-05	0.119	29.11	Histone H3.3C OS=Homo sapiens OX=9606 GN=H3-5 PE=1 SV=3
Q99983	421	4	49442.2	4	18	1.90342e-05	0.114	28.43	Osteomodulin OS=Homo sapiens OX=9606 GN=OMD PE=1 SV=1
Q8WV92	249	2	29277.9	2	9	1.60911e-05	0.116	16.42	MIT domain-containing protein 1 OS=Homo sapiens OX=9606 GN=MITD1 PE=1 SV=1
Q9BVA1	445	0	49902.9	15	89	8.90375e-05	0.438	222.66	Tubulin beta-2B chain OS=Homo sapiens OX=9606 GN=TUBB2B PE=1 SV=1
P08183	1280	2	141371	4	7	2.43462e-06	0.038	13.55	ATP-dependent translocase ABCB1 OS=Homo sapiens OX=9606 GN=ABCB1 PE=1 SV=3
Q9UMD9	1497	1	150308	1	2	5.94773e-07	0.007	3.66	Collagen alpha-1(XVII) chain OS=Homo sapiens OX=9606 GN=COL17A1 PE=1 SV=3
Q5UCC4	262	1	27311.7	1	6	1.01951e-05	0.065	13.04	ER membrane protein complex subunit 10 OS=Homo sapiens OX=9606 GN=EMC10 PE=1 SV=1
O95980	971	2	106368	2	3	1.37545e-06	0.022	4.77	Reversion-inducing cysteine-rich protein with Kazal motifs OS=Homo sapiens OX=9606 GN=RECK PE=1 SV=1
Q96FN5	646	2	70597.2	2	3	2.06743e-06	0.029	4.96	Kinesin-like protein KIF12 OS=Homo sapiens OX=9606 GN=KIF12 PE=1 SV=3
Q8N475	847	0	95672	2	8	4.20484e-06	0.017	10.98	Follistatin-related protein 5 OS=Homo sapiens OX=9606 GN=FSTL5 PE=2 SV=2
Q13621	1099	9	121354	9	54	2.18746e-05	0.105	103.1	Solute carrier family 12 member 1 OS=Homo sapiens OX=9606 GN=SLC12A1 PE=1 SV=2
Q14393	678	9	74858.8	9	31	2.03552e-05	0.193	55.96	Growth arrest-specific protein 6 OS=Homo sapiens OX=9606 GN=GAS6 PE=1 SV=3
Q9UBI6	72	2	7983.2	2	4	2.47326e-05	0.319	7.61	Guanine nucleotide-binding protein G(I)/G(S)/G(O) subunit gamma-12 OS=Homo sapiens OX=9606 GN=GNG12 PE=1 SV=3
Q92896	1179	11	134446	11	33	1.24607e-05	0.129	55.11	Golgi apparatus protein 1 OS=Homo sapiens OX=9606 GN=GLG1 PE=1 SV=2
P16520	340	0	37178.9	2	9	1.17844e-05	0.05	14.85	Guanine nucleotide-binding protein G(I)/G(S)/G(T) subunit beta-3 OS=Homo sapiens OX=9606 GN=GNB3 PE=1 SV=1
P09488	218	0	25677	2	2	4.08429e-06	0.133	2.21	Glutathione S-transferase Mu 1 OS=Homo sapiens OX=9606 GN=GSTM1 PE=1 SV=3
Q16695	136	0	15480.5	3	19	6.21953e-05	0.199	30.27	Histone H3.1t OS=Homo sapiens OX=9606 GN=H3-4 PE=1 SV=3
P68431	136	0	15376.5	3	19	6.21953e-05	0.199	30.27	Histone H3.1 OS=Homo sapiens OX=9606 GN=H3C1 PE=1 SV=2
P04350	444	1	49535.9	12	63	6.31685e-05	0.419	147.18	Tubulin beta-4A chain OS=Homo sapiens OX=9606 GN=TUBB4A PE=1 SV=2
P47895	512	2	56054.8	3	5	4.34754e-06	0.033	9.75	Aldehyde dehydrogenase family 1 member A3 OS=Homo sapiens OX=9606 GN=ALDH1A3 PE=1 SV=2
Q9HBR0	1119	9	119669	9	38	1.51181e-05	0.088	70.5	Putative sodium-coupled neutral amino acid transporter 10 OS=Homo sapiens OX=9606 GN=SLC38A10 PE=1 SV=2
Q8WWB3	177	2	20861.5	2	4	1.00607e-05	0.079	4.6	DPY30 domain-containing protein 1 OS=Homo sapiens OX=9606 GN=DYDC1 PE=1 SV=1
Q9Y287	266	4	30300.4	4	12	2.00837e-05	0.226	23.3	Integral membrane protein 2B OS=Homo sapiens OX=9606 GN=ITM2B PE=1 SV=1
Q15848	244	2	26379	2	47	8.57534e-05	0.123	99.07	Adiponectin OS=Homo sapiens OX=9606 GN=ADIPOQ PE=1 SV=1
Q008S8	904	0	104795	2	17	8.37189e-06	0.009	20.61	Epithelial cell-transforming sequence 2 oncogene-like OS=Homo sapiens OX=9606 GN=ECT2L PE=2 SV=2
Q14568	343	0	39322.4	5	20	2.59585e-05	0.149	39.83	Heat shock protein HSP 90-alpha A2 OS=Homo sapiens OX=9606 GN=HSP90AA2P PE=1 SV=2
Q71DI3	136	0	15360.5	3	19	6.21953e-05	0.199	30.27	Histone H3.2 OS=Homo sapiens OX=9606 GN=H3C15 PE=1 SV=3
P22732	501	2	54920.3	2	2	1.7772e-06	0.04	2.02	Solute carrier family 2, facilitated glucose transporter member 5 OS=Homo sapiens OX=9606 GN=SLC2A5 PE=1 SV=1
P68371	445	1	49781	17	97	9.70409e-05	0.533	238.34	Tubulin beta-4B chain OS=Homo sapiens OX=9606 GN=TUBB4B PE=1 SV=1
P06858	475	7	53110.9	7	25	2.34309e-05	0.189	53.24	Lipoprotein lipase OS=Homo sapiens OX=9606 GN=LPL PE=1 SV=1
Q16363	1823	4	202379	4	12	2.93047e-06	0.017	15.78	Laminin subunit alpha-4 OS=Homo sapiens OX=9606 GN=LAMA4 PE=1 SV=4
P28827	1452	6	163560	6	9	2.75943e-06	0.063	10.3	Receptor-type tyrosine-protein phosphatase mu OS=Homo sapiens OX=9606 GN=PTPRM PE=1 SV=2
P11717	2491	6	274181	7	8	1.42975e-06	0.032	12.3	Cation-independent mannose-6-phosphate receptor OS=Homo sapiens OX=9606 GN=IGF2R PE=1 SV=3
O60613	165	2	18063.1	2	12	3.23773e-05	0.176	29.49	Selenoprotein F OS=Homo sapiens OX=9606 GN=SELENOF PE=1 SV=4
Q9H6S3	715	3	80552.1	3	6	3.73584e-06	0.06	6.67	Epidermal growth factor receptor kinase substrate 8-like protein 2 OS=Homo sapiens OX=9606 GN=EPS8L2 PE=1 SV=2
Reverse_Q96G01	975	1	110664	2	3	1.36981e-06	0.016	3.65
Q9UN37	437	6	48849	8	31	3.15808e-05	0.208	49.52	Vacuolar protein sorting-associated protein 4A OS=Homo sapiens OX=9606 GN=VPS4A PE=1 SV=1
O75131	537	3	60074.1	3	19	1.57515e-05	0.063	30.57	Copine-3 OS=Homo sapiens OX=9606 GN=CPNE3 PE=1 SV=1
O43155	660	8	73983.8	8	29	1.95613e-05	0.17	53	Leucine-rich repeat transmembrane protein FLRT2 OS=Homo sapiens OX=9606 GN=FLRT2 PE=1 SV=1
Q03405	335	1	36935.2	1	26	3.45519e-05	0.039	54.83	Urokinase plasminogen activator surface receptor OS=Homo sapiens OX=9606 GN=PLAUR PE=1 SV=1
Q3ZCM7	444	0	49725.9	8	36	3.60963e-05	0.194	76.92	Tubulin beta-8 chain OS=Homo sapiens OX=9606 GN=TUBB8 PE=1 SV=2
O00526	184	2	19407.7	2	4	9.67799e-06	0.12	6.59	Uroplakin-2 OS=Homo sapiens OX=9606 GN=UPK2 PE=1 SV=2
Q9HD42	196	4	21671.2	4	11	2.4985e-05	0.184	16.59	Charged multivesicular body protein 1a OS=Homo sapiens OX=9606 GN=CHMP1A PE=1 SV=1
Q6ZQQ6	2873	2	332957	2	2	3.09911e-07	0.009	2.42	WD repeat-containing protein 87 OS=Homo sapiens OX=9606 GN=WDR87 PE=1 SV=3
Q9BX67	310	3	34979.8	3	26	3.73383e-05	0.103	35.07	Junctional adhesion molecule C OS=Homo sapiens OX=9606 GN=JAM3 PE=1 SV=1
O75629	220	2	24041.3	2	43	8.70139e-05	0.123	98.15	Protein CREG1 OS=Homo sapiens OX=9606 GN=CREG1 PE=1 SV=1
O43813	399	2	45235.6	2	2	2.23152e-06	0.04	2.38	Glutathione S-transferase LANCL1 OS=Homo sapiens OX=9606 GN=LANCL1 PE=1 SV=1
Q8IZA0	1049	4	115568	4	18	7.63906e-06	0.046	27.42	Dyslexia-associated protein KIAA0319-like protein OS=Homo sapiens OX=9606 GN=KIAA0319L PE=1 SV=2
Q6MZW2	842	3	93018.9	5	16	8.45962e-06	0.069	23.85	Follistatin-related protein 4 OS=Homo sapiens OX=9606 GN=FSTL4 PE=2 SV=3
O75828	277	0	30812.7	3	24	3.85722e-05	0.134	55.1	Carbonyl reductase [NADPH] 3 OS=Homo sapiens OX=9606 GN=CBR3 PE=1 SV=3
P55291	814	18	88843.4	18	85	4.64877e-05	0.254	159.93	Cadherin-15 OS=Homo sapiens OX=9606 GN=CDH15 PE=1 SV=1
Q13822	863	5	98911.5	5	8	4.12688e-06	0.074	11.19	Ectonucleotide pyrophosphatase/phosphodiesterase family member 2 OS=Homo sapiens OX=9606 GN=ENPP2 PE=1 SV=3
Q8WVQ1	401	8	44793.7	8	30	3.33058e-05	0.259	44.79	Soluble calcium-activated nucleotidase 1 OS=Homo sapiens OX=9606 GN=CANT1 PE=1 SV=1
P62834	184	0	20955.7	3	4	9.67799e-06	0.136	6.22	Ras-related protein Rap-1A OS=Homo sapiens OX=9606 GN=RAP1A PE=1 SV=1
Q14956	572	2	63863.9	2	9	7.0047e-06	0.047	10.83	Transmembrane glycoprotein NMB OS=Homo sapiens OX=9606 GN=GPNMB PE=1 SV=2
P46439	218	0	25640.2	2	6	1.22529e-05	0.119	9.24	Glutathione S-transferase Mu 5 OS=Homo sapiens OX=9606 GN=GSTM5 PE=1 SV=3
P08238	724	2	83194.1	11	35	2.15215e-05	0.196	75.57	Heat shock protein HSP 90-beta OS=Homo sapiens OX=9606 GN=HSP90AB1 PE=1 SV=4
Q58FF8	381	0	44303.1	5	20	2.33694e-05	0.136	40.37	Putative heat shock protein HSP 90-beta 2 OS=Homo sapiens OX=9606 GN=HSP90AB2P PE=1 SV=2
P07437	444	2	49621	15	90	9.02407e-05	0.446	224.58	Tubulin beta chain OS=Homo sapiens OX=9606 GN=TUBB PE=1 SV=2
Q6UWH4	519	1	57498.1	1	1	8.5778e-07	0.029	2.34	Golgi-associated kinase 1B OS=Homo sapiens OX=9606 GN=GASK1B PE=2 SV=1
Q16586	387	4	42830	4	22	2.53078e-05	0.057	32.2	Alpha-sarcoglycan OS=Homo sapiens OX=9606 GN=SGCA PE=1 SV=1
Reverse_P78414	480	1	49572.8	1	5	4.63737e-06	0.052	11.94
Q13790	326	7	35359	7	54	7.37427e-05	0.181	108.65	Apolipoprotein F OS=Homo sapiens OX=9606 GN=APOF PE=1 SV=2
O75487	556	5	62353.7	5	16	1.28112e-05	0.122	25.05	Glypican-4 OS=Homo sapiens OX=9606 GN=GPC4 PE=1 SV=4
P45877	212	3	22730.8	4	38	7.97978e-05	0.156	57.98	Peptidyl-prolyl cis-trans isomerase C OS=Homo sapiens OX=9606 GN=PPIC PE=1 SV=1
Q5JRA6	1907	5	213552	5	24	5.60278e-06	0.028	38.13	Transport and Golgi organization protein 1 homolog OS=Homo sapiens OX=9606 GN=MIA3 PE=1 SV=1
P35858	605	17	65975.8	17	159	0.000117	0.37	353.23	Insulin-like growth factor-binding protein complex acid labile subunit OS=Homo sapiens OX=9606 GN=IGFALS PE=1 SV=1
P28161	218	1	25710	3	7	1.4295e-05	0.174	11.67	Glutathione S-transferase Mu 2 OS=Homo sapiens OX=9606 GN=GSTM2 PE=1 SV=2
Q03013	218	0	25526.8	2	2	4.08429e-06	0.133	2.21	Glutathione S-transferase Mu 4 OS=Homo sapiens OX=9606 GN=GSTM4 PE=1 SV=3
Q5TEC6	136	0	15402.5	2	18	5.89219e-05	0.118	29.11	Histone HIST2H3PS2 OS=Homo sapiens OX=9606 GN=H3-2 PE=1 SV=1
Q13885	445	0	49856.9	15	89	8.90375e-05	0.438	222.66	Tubulin beta-2A chain OS=Homo sapiens OX=9606 GN=TUBB2A PE=1 SV=1
P01037	141	3	16359.3	5	91	0.00028732	0.454	177.12	Cystatin-SN OS=Homo sapiens OX=9606 GN=CST1 PE=1 SV=3
Q96EY5	273	1	28746.7	1	8	1.30458e-05	0.055	14.45	Multivesicular body subunit 12A OS=Homo sapiens OX=9606 GN=MVB12A PE=1 SV=1
Q9Y473	711	3	81538.7	3	20	1.25229e-05	0.028	25.88	Zinc finger protein 175 OS=Homo sapiens OX=9606 GN=ZNF175 PE=1 SV=1
P29972	269	1	28490	1	7	1.15848e-05	0.074	26	Aquaporin-1 OS=Homo sapiens OX=9606 GN=AQP1 PE=1 SV=3
P27105	288	6	31692.7	6	12	1.85495e-05	0.316	19.13	Stomatin OS=Homo sapiens OX=9606 GN=STOM PE=1 SV=3
P24593	272	7	30532	7	85	0.000139121	0.265	173.21	Insulin-like growth factor-binding protein 5 OS=Homo sapiens OX=9606 GN=IGFBP5 PE=1 SV=1
P04062	536	4	59660.2	4	17	1.41198e-05	0.099	28.48	Lysosomal acid glucosylceramidase OS=Homo sapiens OX=9606 GN=GBA PE=1 SV=3
P07900	732	6	84588.7	13	43	2.61517e-05	0.198	92.58	Heat shock protein HSP 90-alpha OS=Homo sapiens OX=9606 GN=HSP90AA1 PE=1 SV=5
O95084	383	4	42955.8	4	28	3.25464e-05	0.138	53.45	Serine protease 23 OS=Homo sapiens OX=9606 GN=PRSS23 PE=1 SV=1
P55083	255	2	28611.9	2	22	3.84083e-05	0.098	46.44	Microfibril-associated glycoprotein 4 OS=Homo sapiens OX=9606 GN=MFAP4 PE=1 SV=2
O00182	355	1	39474.9	2	10	1.25405e-05	0.062	18.91	Galectin-9 OS=Homo sapiens OX=9606 GN=LGALS9 PE=1 SV=2
Q3B8N2	356	0	39616.8	1	9	1.12547e-05	0.034	17.74	Galectin-9B OS=Homo sapiens OX=9606 GN=LGALS9B PE=1 SV=3
Q6DKI2	356	0	39563.7	1	9	1.12547e-05	0.034	17.74	Galectin-9C OS=Homo sapiens OX=9606 GN=LGALS9C PE=1 SV=2
O95154	331	1	37164.5	2	8	1.07598e-05	0.088	15.07	Aflatoxin B1 aldehyde reductase member 3 OS=Homo sapiens OX=9606 GN=AKR7A3 PE=1 SV=2
A6NNZ2	444	0	49522.6	8	34	3.40909e-05	0.18	72.42	Tubulin beta 8B OS=Homo sapiens OX=9606 GN=TUBB8B PE=1 SV=1
Q9BUF5	446	2	49807	6	33	3.29399e-05	0.161	73.92	Tubulin beta-6 chain OS=Homo sapiens OX=9606 GN=TUBB6 PE=1 SV=1
Q9UEF7	1012	5	116089	5	12	5.2789e-06	0.081	20.21	Klotho OS=Homo sapiens OX=9606 GN=KL PE=1 SV=2
Q96PC5	1412	1	159718	2	2	6.30577e-07	0.011	2.99	Melanoma inhibitory activity protein 2 OS=Homo sapiens OX=9606 GN=MIA2 PE=1 SV=4
Reverse_Q8TD20	617	1	66905.1	2	5	3.60768e-06	0.021	7.39
Q5VW32	411	7	46428.6	7	29	3.14123e-05	0.229	49.96	BRO1 domain-containing protein BROX OS=Homo sapiens OX=9606 GN=BROX PE=1 SV=1
Q8IZF2	1346	5	149343	5	6	1.98449e-06	0.038	9.13	Adhesion G protein-coupled receptor F5 OS=Homo sapiens OX=9606 GN=ADGRF5 PE=1 SV=3
P61224	184	0	20793.6	3	4	9.67799e-06	0.136	6.22	Ras-related protein Rap-1b OS=Homo sapiens OX=9606 GN=RAP1B PE=1 SV=1
contaminant_KERATIN19	468	0	51154.2	3	7	6.65879e-06	0.071	13.47
P05783	430	0	48010.5	10	22	2.2777e-05	0.233	35.56	Keratin, type I cytoskeletal 18 OS=Homo sapiens OX=9606 GN=KRT18 PE=1 SV=2
Q9UKX2	1941	10	222888	31	126	2.88994e-05	0.147	287.74	Myosin-2 OS=Homo sapiens OX=9606 GN=MYH2 PE=1 SV=1
Q96JD6	320	0	36547.7	1	4	5.56485e-06	0.025	8.14	1,5-anhydro-D-fructose reductase OS=Homo sapiens OX=9606 GN=AKR1E2 PE=1 SV=2
A0A075B6R2	117	2	12821.6	6	11	4.18552e-05	0.444	23.54	Immunoglobulin heavy variable 4-4 OS=Homo sapiens OX=9606 GN=IGHV4-4 PE=3 SV=2
P31150	447	0	50532.1	5	14	1.39432e-05	0.125	22.66	Rab GDP dissociation inhibitor alpha OS=Homo sapiens OX=9606 GN=GDI1 PE=1 SV=2
Q15907	218	0	24455.5	1	2	4.08429e-06	0.05	3.61	Ras-related protein Rab-11B OS=Homo sapiens OX=9606 GN=RAB11B PE=1 SV=4
P13747	358	4	40014.7	10	58	7.21254e-05	0.215	117.3	HLA class I histocompatibility antigen, alpha chain E OS=Homo sapiens OX=9606 GN=HLA-E PE=1 SV=4
Q8TC84	345	1	38298.8	1	2	2.5808e-06	0.041	3.89	Fibronectin type 3 and ankyrin repeat domains protein 1 OS=Homo sapiens OX=9606 GN=FANK1 PE=1 SV=3
Q9BXL6	1004	1	113180	1	5	2.21707e-06	0.016	10.29	Caspase recruitment domain-containing protein 14 OS=Homo sapiens OX=9606 GN=CARD14 PE=1 SV=2
P20774	298	17	33882.9	17	222	0.00033165	0.416	491.2	Mimecan OS=Homo sapiens OX=9606 GN=OGN PE=1 SV=1
Q2M2I5	525	0	55035.4	2	4	3.39191e-06	0.025	5.29	Keratin, type I cytoskeletal 24 OS=Homo sapiens OX=9606 GN=KRT24 PE=1 SV=1
P14649	208	0	22731.7	1	3	6.42098e-06	0.062	6.29	Myosin light chain 6B OS=Homo sapiens OX=9606 GN=MYL6B PE=1 SV=1
contaminant_KERATIN14	638	0	65812.1	1	4	2.79115e-06	0.014	8.09
contaminant_KERATIN15	629	0	64453.6	1	4	2.83108e-06	0.014	8.09
Q8N1N4	520	0	56812.5	1	4	3.42452e-06	0.017	8.09	Keratin, type II cytoskeletal 78 OS=Homo sapiens OX=9606 GN=KRT78 PE=1 SV=2
Q7RTS7	529	0	57811.6	1	4	3.36626e-06	0.017	8.09	Keratin, type II cytoskeletal 74 OS=Homo sapiens OX=9606 GN=KRT74 PE=1 SV=2
Q9UKX3	1938	0	223447	12	74	1.69989e-05	0.051	157.06	Myosin-13 OS=Homo sapiens OX=9606 GN=MYH13 PE=2 SV=2
Q71U36	451	0	50085.6	14	50	4.93556e-05	0.392	103.73	Tubulin alpha-1A chain OS=Homo sapiens OX=9606 GN=TUBA1A PE=1 SV=1
P49788	294	7	33246.2	7	59	8.93404e-05	0.272	93.1	Retinoic acid receptor responder protein 1 OS=Homo sapiens OX=9606 GN=RARRES1 PE=1 SV=2
Q14524	2016	2	226775	2	2	4.41654e-07	0.005	2.52	Sodium channel protein type 5 subunit alpha OS=Homo sapiens OX=9606 GN=SCN5A PE=1 SV=2
O14798	259	3	27370.8	3	4	6.87548e-06	0.158	5.64	Tumor necrosis factor receptor superfamily member 10C OS=Homo sapiens OX=9606 GN=TNFRSF10C PE=1 SV=3
Q15762	336	1	38571.3	1	1	1.32496e-06	0.06	2.27	CD226 antigen OS=Homo sapiens OX=9606 GN=CD226 PE=1 SV=2
Q14CN4	511	0	55824.4	1	4	3.48483e-06	0.018	8.09	Keratin, type II cytoskeletal 72 OS=Homo sapiens OX=9606 GN=KRT72 PE=1 SV=2
P12035	628	0	64359.6	1	4	2.83559e-06	0.014	8.09	Keratin, type II cytoskeletal 3 OS=Homo sapiens OX=9606 GN=KRT3 PE=1 SV=3
P12882	1939	3	222988	25	110	2.52556e-05	0.114	249.54	Myosin-1 OS=Homo sapiens OX=9606 GN=MYH1 PE=1 SV=3
P0DPH8	450	0	49909.6	12	41	4.05615e-05	0.34	85.78	Tubulin alpha-3D chain OS=Homo sapiens OX=9606 GN=TUBA3D PE=1 SV=1
A0A087WSY4	118	1	12998.7	3	13	4.90461e-05	0.195	26.85	Immunoglobulin heavy variable 4-30-2 OS=Homo sapiens OX=9606 GN=IGHV4-30-2 PE=3 SV=1
F5H284	164	0	18137.2	2	21	5.70057e-05	0.128	36.55	Peptidyl-prolyl cis-trans isomerase A-like 4D OS=Homo sapiens OX=9606 GN=PPIAL4D PE=3 SV=1
P01893	362	0	40848.2	8	27	3.32046e-05	0.215	55.71	Putative HLA class I histocompatibility antigen, alpha chain H OS=Homo sapiens OX=9606 GN=HLA-H PE=5 SV=3
P17693	338	0	38181.8	1	1	1.31712e-06	0.038	2.1	HLA class I histocompatibility antigen, alpha chain G OS=Homo sapiens OX=9606 GN=HLA-G PE=1 SV=1
Q6UXE8	466	3	52199.3	3	8	7.64271e-06	0.054	17.11	Butyrophilin-like protein 3 OS=Homo sapiens OX=9606 GN=BTNL3 PE=1 SV=2
O75891	902	6	98748.6	6	8	3.94845e-06	0.091	15.8	Cytosolic 10-formyltetrahydrofolate dehydrogenase OS=Homo sapiens OX=9606 GN=ALDH1L1 PE=1 SV=2
P06744	558	15	63089.2	15	43	3.43066e-05	0.414	94.63	Glucose-6-phosphate isomerase OS=Homo sapiens OX=9606 GN=GPI PE=1 SV=4
P15848	533	9	59631.4	9	38	3.17395e-05	0.291	59.22	Arylsulfatase B OS=Homo sapiens OX=9606 GN=ARSB PE=1 SV=1
Q13509	450	0	50382.2	9	47	4.64974e-05	0.213	116.43	Tubulin beta-3 chain OS=Homo sapiens OX=9606 GN=TUBB3 PE=1 SV=2
P08729	469	0	51336.3	3	7	6.64459e-06	0.07	13.47	Keratin, type II cytoskeletal 7 OS=Homo sapiens OX=9606 GN=KRT7 PE=1 SV=5
P06881	128	0	13872.3	2	7	2.43462e-05	0.188	12.21	Calcitonin gene-related peptide 1 OS=Homo sapiens OX=9606 GN=CALCA PE=1 SV=4
P11055	1940	0	223748	14	78	1.78993e-05	0.06	169.73	Myosin-3 OS=Homo sapiens OX=9606 GN=MYH3 PE=2 SV=3
P68363	451	0	50101.6	14	51	5.03427e-05	0.392	107.51	Tubulin alpha-1B chain OS=Homo sapiens OX=9606 GN=TUBA1B PE=1 SV=1
P60660	151	3	16901.1	4	12	3.53791e-05	0.305	24.01	Myosin light polypeptide 6 OS=Homo sapiens OX=9606 GN=MYL6 PE=1 SV=2
P23526	432	6	47667.2	6	19	1.958e-05	0.181	28.97	Adenosylhomocysteinase OS=Homo sapiens OX=9606 GN=AHCY PE=1 SV=4
Q99969	163	6	18587.7	6	53	0.000144754	0.46	93	Retinoic acid receptor responder protein 2 OS=Homo sapiens OX=9606 GN=RARRES2 PE=1 SV=1
Q9H4M9	534	4	60570.7	5	18	1.50063e-05	0.129	32.11	EH domain-containing protein 1 OS=Homo sapiens OX=9606 GN=EHD1 PE=1 SV=2
O00764	312	3	35061.9	3	3	4.28065e-06	0.154	3.09	Pyridoxal kinase OS=Homo sapiens OX=9606 GN=PDXK PE=1 SV=1
Q2VIQ3	1234	2	139930	2	3	1.0823e-06	0.023	2.96	Chromosome-associated kinesin KIF4B OS=Homo sapiens OX=9606 GN=KIF4B PE=2 SV=2
Reverse_O94826	608	2	67394	2	3	2.19665e-06	0.015	3.65
Q8N0Y7	254	1	28740.8	4	25	4.38177e-05	0.252	43.25	Probable phosphoglycerate mutase 4 OS=Homo sapiens OX=9606 GN=PGAM4 PE=3 SV=1
P01889	362	2	40416.9	10	88	0.000108222	0.238	168.57	HLA class I histocompatibility antigen, B alpha chain OS=Homo sapiens OX=9606 GN=HLA-B PE=1 SV=3
P12277	381	14	42599.3	14	64	7.47822e-05	0.53	145.1	Creatine kinase B-type OS=Homo sapiens OX=9606 GN=CKB PE=1 SV=1
P03951	625	2	70045.5	2	3	2.1369e-06	0.029	4.23	Coagulation factor XI OS=Homo sapiens OX=9606 GN=F11 PE=1 SV=1
Q8N474	314	4	35344	4	10	1.41779e-05	0.143	18.94	Secreted frizzled-related protein 1 OS=Homo sapiens OX=9606 GN=SFRP1 PE=1 SV=1
P21796	283	3	30735.6	3	16	2.51696e-05	0.148	31.55	Voltage-dependent anion-selective channel protein 1 OS=Homo sapiens OX=9606 GN=VDAC1 PE=1 SV=2
Q15043	492	4	54159.2	4	17	1.53825e-05	0.091	43.29	Metal cation symporter ZIP14 OS=Homo sapiens OX=9606 GN=SLC39A14 PE=1 SV=3
Q9HAC8	227	1	25904.3	2	3	5.88354e-06	0.075	3.09	Ubiquitin domain-containing protein 1 OS=Homo sapiens OX=9606 GN=UBTD1 PE=1 SV=1
Q3SY84	523	0	57238	1	4	3.40488e-06	0.017	8.09	Keratin, type II cytoskeletal 71 OS=Homo sapiens OX=9606 GN=KRT71 PE=1 SV=3
P01705	113	5	11867.7	6	73	0.000287599	0.257	116.55	Immunoglobulin lambda variable 2-23 OS=Homo sapiens OX=9606 GN=IGLV2-23 PE=1 SV=2
Q9Y625	555	0	62676.9	1	4	3.20856e-06	0.031	5.92	Glypican-6 OS=Homo sapiens OX=9606 GN=GPC6 PE=1 SV=1
contaminant_KERATIN09	429	0	47879.5	10	22	2.28301e-05	0.233	35.56
Q9Y623	1939	0	222914	14	79	1.81381e-05	0.069	166.19	Myosin-4 OS=Homo sapiens OX=9606 GN=MYH4 PE=2 SV=2
P04233	296	4	33475.7	4	20	3.00802e-05	0.152	35.08	HLA class II histocompatibility antigen gamma chain OS=Homo sapiens OX=9606 GN=CD74 PE=1 SV=3
Q8NHP1	331	0	36928.3	2	3	4.03493e-06	0.088	4.56	Aflatoxin B1 aldehyde reductase member 4 OS=Homo sapiens OX=9606 GN=AKR7L PE=2 SV=7
O43488	359	1	39545.7	2	3	3.72023e-06	0.075	4.62	Aflatoxin B1 aldehyde reductase member 2 OS=Homo sapiens OX=9606 GN=AKR7A2 PE=1 SV=3
Q9NPG3	1134	0	121428	2	8	3.14065e-06	0.007	12.86	Ubinuclein-1 OS=Homo sapiens OX=9606 GN=UBN1 PE=1 SV=2
Q96C23	342	4	37724.1	4	7	9.11203e-06	0.129	10.4	Galactose mutarotase OS=Homo sapiens OX=9606 GN=GALM PE=1 SV=1
Q92956	283	7	30353.6	7	27	4.24737e-05	0.212	58.56	Tumor necrosis factor receptor superfamily member 14 OS=Homo sapiens OX=9606 GN=TNFRSF14 PE=1 SV=3
Q92954	1404	7	150950	7	73	2.31472e-05	0.057	124.6	Proteoglycan 4 OS=Homo sapiens OX=9606 GN=PRG4 PE=1 SV=3
Q9Y536	164	0	18152.2	2	21	5.70057e-05	0.128	36.55	Peptidyl-prolyl cis-trans isomerase A-like 4A OS=Homo sapiens OX=9606 GN=PPIAL4A PE=2 SV=1
P0DN26	164	0	18167.2	2	21	5.70057e-05	0.128	36.55	Peptidyl-prolyl cis-trans isomerase A-like 4F OS=Homo sapiens OX=9606 GN=PPIAL4F PE=3 SV=1
P62491	216	0	24360.4	1	2	4.12211e-06	0.051	3.61	Ras-related protein Rab-11A OS=Homo sapiens OX=9606 GN=RAB11A PE=1 SV=3
P24592	240	7	25288.2	7	257	0.000476722	0.321	721.94	Insulin-like growth factor-binding protein 6 OS=Homo sapiens OX=9606 GN=IGFBP6 PE=1 SV=1
contaminant_A46538	580	1	64433.7	1	3	2.30269e-06	0.019	6.07	immunoglobulin heavy chain, secreted form - Atlantic cod
Q9NSB2	600	0	64783.5	1	4	2.96792e-06	0.015	8.09	Keratin, type II cuticular Hb4 OS=Homo sapiens OX=9606 GN=KRT84 PE=2 SV=2
P13535	1937	1	222606	13	74	1.70077e-05	0.064	150.04	Myosin-8 OS=Homo sapiens OX=9606 GN=MYH8 PE=2 SV=3
Q66K79	652	3	73590.1	4	8	5.46242e-06	0.063	14.45	Carboxypeptidase Z OS=Homo sapiens OX=9606 GN=CPZ PE=1 SV=2
A0A075B6I0	122	4	12788.1	4	44	0.000160559	0.295	73.77	Immunoglobulin lambda variable 8-61 OS=Homo sapiens OX=9606 GN=IGLV8-61 PE=3 SV=7
O75936	387	2	44668.5	2	3	3.45107e-06	0.059	4.4	Gamma-butyrobetaine dioxygenase OS=Homo sapiens OX=9606 GN=BBOX1 PE=1 SV=1
Q99490	1192	1	124579	2	3	1.12044e-06	0.011	3.44	Arf-GAP with GTPase, ANK repeat and PH domain-containing protein 2 OS=Homo sapiens OX=9606 GN=AGAP2 PE=1 SV=2
Q9BQE3	449	0	49845.5	14	51	5.0567e-05	0.394	107.51	Tubulin alpha-1C chain OS=Homo sapiens OX=9606 GN=TUBA1C PE=1 SV=1
Reverse_Q9Y6R7	5405	1	571621	2	2	1.64732e-07	0.007	2.12
Q14703	1052	1	117656	1	3	1.26955e-06	0.025	4.46	Membrane-bound transcription factor site-1 protease OS=Homo sapiens OX=9606 GN=MBTPS1 PE=1 SV=1
Q86Y46	540	0	58868.7	1	4	3.29769e-06	0.017	8.09	Keratin, type II cytoskeletal 73 OS=Homo sapiens OX=9606 GN=KRT73 PE=1 SV=1
P10092	127	0	13679.1	1	3	1.05162e-05	0.11	5.9	Calcitonin gene-related peptide 2 OS=Homo sapiens OX=9606 GN=CALCB PE=1 SV=1
Q99456	494	0	53460.4	2	3	2.70357e-06	0.03	3.84	Keratin, type I cytoskeletal 12 OS=Homo sapiens OX=9606 GN=KRT12 PE=1 SV=1
P01715	115	0	12269.8	2	69	0.000267113	0.07	110.89	Immunoglobulin lambda variable 3-1 OS=Homo sapiens OX=9606 GN=IGLV3-1 PE=1 SV=2
Q6PEY2	450	0	49808.6	11	40	3.95722e-05	0.322	84.66	Tubulin alpha-3E chain OS=Homo sapiens OX=9606 GN=TUBA3E PE=1 SV=2
P68366	448	1	49874.4	11	34	3.37866e-05	0.308	72.91	Tubulin alpha-4A chain OS=Homo sapiens OX=9606 GN=TUBA4A PE=1 SV=1
A0A075B759	164	0	18167.2	2	21	5.70057e-05	0.128	36.55	Peptidyl-prolyl cis-trans isomerase A-like 4E OS=Homo sapiens OX=9606 GN=PPIAL4E PE=3 SV=1
Q9UBY0	812	3	91443.3	3	11	6.03087e-06	0.012	22.39	Sodium/hydrogen exchanger 2 OS=Homo sapiens OX=9606 GN=SLC9A2 PE=2 SV=1
P38606	617	7	68242.5	7	14	1.01015e-05	0.178	34.77	V-type proton ATPase catalytic subunit A OS=Homo sapiens OX=9606 GN=ATP6V1A PE=1 SV=2
Q6FHJ7	346	3	39782.3	3	9	1.158e-05	0.133	12.8	Secreted frizzled-related protein 4 OS=Homo sapiens OX=9606 GN=SFRP4 PE=1 SV=2
Q09328	741	4	84469.9	4	10	6.00793e-06	0.059	17.5	Alpha-1,6-mannosylglycoprotein 6-beta-N-acetylglucosaminyltransferase A OS=Homo sapiens OX=9606 GN=MGAT5 PE=1 SV=1
Q9H4B7	451	0	50276.5	3	12	1.18453e-05	0.042	22.22	Tubulin beta-1 chain OS=Homo sapiens OX=9606 GN=TUBB1 PE=1 SV=1
P0DPH7	450	0	49909.6	12	41	4.05615e-05	0.34	85.78	Tubulin alpha-3C chain OS=Homo sapiens OX=9606 GN=TUBA3C PE=1 SV=1
A0A0B4J2A2	164	0	18126.1	2	21	5.70057e-05	0.128	36.55	Peptidyl-prolyl cis-trans isomerase A-like 4C OS=Homo sapiens OX=9606 GN=PPIAL4C PE=2 SV=1
A0A075B767	164	0	18178.2	2	21	5.70057e-05	0.128	36.55	Peptidyl-prolyl cis-trans isomerase A-like 4H OS=Homo sapiens OX=9606 GN=PPIAL4H PE=3 SV=1
Q13148	414	2	44693.3	2	5	5.37666e-06	0.145	9.55	TAR DNA-binding protein 43 OS=Homo sapiens OX=9606 GN=TARDBP PE=1 SV=1
contaminant_gi|625237	386	1	41331.2	4	16	1.84534e-05	0.057	22.65	pepsin A (EC 3.4.23.1) precursor - pig
Q08257	329	6	35166.5	6	9	1.21784e-05	0.261	16.59	Quinone oxidoreductase OS=Homo sapiens OX=9606 GN=CRYZ PE=1 SV=1
P10912	638	1	71436	1	5	3.48893e-06	0.025	9.91	Growth hormone receptor OS=Homo sapiens OX=9606 GN=GHR PE=1 SV=1
P20333	461	6	48242	6	20	1.9314e-05	0.132	37.54	Tumor necrosis factor receptor superfamily member 1B OS=Homo sapiens OX=9606 GN=TNFRSF1B PE=1 SV=3
Q14126	1118	9	122200	9	46	1.83172e-05	0.121	80.74	Desmoglein-2 OS=Homo sapiens OX=9606 GN=DSG2 PE=1 SV=2
Reverse_Q5VU43	2346	2	264923	2	5	9.48823e-07	0.008	7.39
P49190	550	1	62177.2	2	17	1.37603e-05	0.036	20.7	Parathyroid hormone 2 receptor OS=Homo sapiens OX=9606 GN=PTH2R PE=1 SV=1
Q9Y6N8	788	0	88378.5	1	1	5.64959e-07	0.013	2	Cadherin-10 OS=Homo sapiens OX=9606 GN=CDH10 PE=1 SV=2
P07360	202	12	22245.5	12	219	0.000482654	0.693	513.25	Complement component C8 gamma chain OS=Homo sapiens OX=9606 GN=C8G PE=1 SV=3
Q9UNF1	606	2	64896.3	2	4	2.93853e-06	0.046	8	Melanoma-associated antigen D2 OS=Homo sapiens OX=9606 GN=MAGED2 PE=1 SV=2
Q8TCD5	201	2	23350.1	2	7	1.5504e-05	0.109	12.14	5'(3')-deoxyribonucleotidase, cytosolic type OS=Homo sapiens OX=9606 GN=NT5C PE=1 SV=2
Q24JP5	1023	1	110023	1	1	4.35179e-07	0.023	2.54	Transmembrane protein 132A OS=Homo sapiens OX=9606 GN=TMEM132A PE=1 SV=1
P07478	247	2	26453	6	195	0.000351464	0.259	446.08	Trypsin-2 OS=Homo sapiens OX=9606 GN=PRSS2 PE=1 SV=1
P12821	1306	14	149602	14	65	2.21571e-05	0.129	112.64	Angiotensin-converting enzyme OS=Homo sapiens OX=9606 GN=ACE PE=1 SV=1
Reverse_P08842	583	3	65432	3	3	2.29085e-06	0.014	3.16
Reverse_Q08477	520	0	59789.9	2	3	2.56839e-06	0.038	3.69
P23508	829	5	92951.7	5	43	2.30918e-05	0.041	70.05	Colorectal mutant cancer protein OS=Homo sapiens OX=9606 GN=MCC PE=1 SV=2
Reverse_P46821	2468	1	270450	1	2	3.60768e-07	0.003	4.1
Q9NY84	274	0	30681.5	1	7	1.13734e-05	0.051	13.24	Vascular non-inflammatory molecule 3 OS=Homo sapiens OX=9606 GN=VNN3 PE=1 SV=3
Q9UPY3	1922	3	218524	3	3	6.94882e-07	0.008	2.4	Endoribonuclease Dicer OS=Homo sapiens OX=9606 GN=DICER1 PE=1 SV=3
A0A0B4J1V7	117	2	12891	2	5	1.90251e-05	0.094	5.78	Probable non-functional immunoglobulin heavy variable 7-81 OS=Homo sapiens OX=9606 GN=IGHV7-81 PE=1 SV=1
Reverse_P78329	520	0	59796.8	2	3	2.56839e-06	0.038	3.69
Q9ULB4	789	0	88616	1	1	5.64243e-07	0.013	2	Cadherin-9 OS=Homo sapiens OX=9606 GN=CDH9 PE=2 SV=2
Reverse_Q8IYA7	352	1	39288.9	1	5	6.32369e-06	0.043	9.67
Reverse_Q6XUX3	929	2	105121	2	3	1.43763e-06	0.057	3.54
P18428	481	13	53331.9	13	320	0.000296175	0.331	693.67	Lipopolysaccharide-binding protein OS=Homo sapiens OX=9606 GN=LBP PE=1 SV=3
Q8NHM4	247	0	26502.2	3	129	0.000232507	0.146	333.64	Putative trypsin-6 OS=Homo sapiens OX=9606 GN=PRSS3P2 PE=5 SV=2
Q92484	453	3	51209.7	3	36	3.53791e-05	0.097	81.05	Acid sphingomyelinase-like phosphodiesterase 3a OS=Homo sapiens OX=9606 GN=SMPDL3A PE=1 SV=2
Q9Y5Z0	518	1	56126.7	1	12	1.03132e-05	0.023	23.05	Beta-secretase 2 OS=Homo sapiens OX=9606 GN=BACE2 PE=1 SV=1
P20742	1482	7	163742	18	75	2.25297e-05	0.155	141.45	Pregnancy zone protein OS=Homo sapiens OX=9606 GN=PZP PE=1 SV=4
P04278	402	4	43733.8	4	31	3.43304e-05	0.149	62.7	Sex hormone-binding globulin OS=Homo sapiens OX=9606 GN=SHBG PE=1 SV=2
Q8TDQ1	290	4	32296.4	4	21	3.22377e-05	0.148	36.31	CMRF35-like molecule 1 OS=Homo sapiens OX=9606 GN=CD300LF PE=1 SV=3
P52746	1687	5	187740	5	9	2.37504e-06	0.024	11.81	Zinc finger protein 142 OS=Homo sapiens OX=9606 GN=ZNF142 PE=1 SV=4
P07477	247	0	26523.1	1	102	0.000183843	0.081	276.6	Trypsin-1 OS=Homo sapiens OX=9606 GN=PRSS1 PE=1 SV=1
P40197	560	1	60902.7	1	3	2.38493e-06	0.027	6.62	Platelet glycoprotein V OS=Homo sapiens OX=9606 GN=GP5 PE=1 SV=1
Reverse_Q9Y5F9	930	0	100963	1	1	4.78696e-07	0.01	2
Q8NI22	146	2	16361.8	2	17	5.18369e-05	0.356	49.45	Multiple coagulation factor deficiency protein 2 OS=Homo sapiens OX=9606 GN=MCFD2 PE=1 SV=1
P09466	180	7	20592.5	8	36	8.90375e-05	0.4	84.73	Glycodelin OS=Homo sapiens OX=9606 GN=PAEP PE=1 SV=2
P46531	2555	1	272305	1	2	3.48483e-07	0.006	4.73	Neurogenic locus notch homolog protein 1 OS=Homo sapiens OX=9606 GN=NOTCH1 PE=1 SV=4
Q12931	704	2	80041.7	3	9	5.69132e-06	0.055	20.48	Heat shock protein 75 kDa, mitochondrial OS=Homo sapiens OX=9606 GN=TRAP1 PE=1 SV=3
Q8N2U0	113	1	11716.1	1	2	7.87943e-06	0.248	3.6	Transmembrane protein 256 OS=Homo sapiens OX=9606 GN=TMEM256 PE=3 SV=1
Q7Z6P3	1021	0	110764	1	10	4.36031e-06	0.011	19.75	Ras-related protein Rab-44 OS=Homo sapiens OX=9606 GN=RAB44 PE=1 SV=4
Q13445	227	2	25171.7	2	4	7.84472e-06	0.159	8	Transmembrane emp24 domain-containing protein 1 OS=Homo sapiens OX=9606 GN=TMED1 PE=1 SV=1
Q96DR8	90	1	9015.6	1	3	1.48396e-05	0.1	4.98	Mucin-like protein 1 OS=Homo sapiens OX=9606 GN=MUCL1 PE=1 SV=1
Q8TE73	4624	1	528666	1	1	9.62776e-08	0.004	2.23	Dynein axonemal heavy chain 5 OS=Homo sapiens OX=9606 GN=DNAH5 PE=1 SV=3
Q9GZM7	467	1	52334.9	1	3	2.85988e-06	0.019	5.61	Tubulointerstitial nephritis antigen-like OS=Homo sapiens OX=9606 GN=TINAGL1 PE=1 SV=1
Q9BWD1	397	1	41306.4	1	3	3.36414e-06	0.028	6.12	Acetyl-CoA acetyltransferase, cytosolic OS=Homo sapiens OX=9606 GN=ACAT2 PE=1 SV=2
Q15435	360	4	41520.5	4	8	9.89306e-06	0.142	16.17	Protein phosphatase 1 regulatory subunit 7 OS=Homo sapiens OX=9606 GN=PPP1R7 PE=1 SV=1
Q96E17	227	0	25917.6	3	13	2.54953e-05	0.123	23.85	Ras-related protein Rab-3C OS=Homo sapiens OX=9606 GN=RAB3C PE=1 SV=1
Q86YS6	212	0	23306.7	1	10	2.09994e-05	0.052	19.75	Ras-related protein Rab-43 OS=Homo sapiens OX=9606 GN=RAB43 PE=1 SV=1
Q96DA2	213	0	24588.7	1	10	2.09008e-05	0.052	19.75	Ras-related protein Rab-39B OS=Homo sapiens OX=9606 GN=RAB39B PE=1 SV=1
O00194	218	1	24574.2	3	14	2.859e-05	0.138	25.78	Ras-related protein Rab-27B OS=Homo sapiens OX=9606 GN=RAB27B PE=1 SV=4
Q9NR99	2828	5	311937	5	6	9.44528e-07	0.035	9.12	Matrix-remodeling-associated protein 5 OS=Homo sapiens OX=9606 GN=MXRA5 PE=1 SV=3
Q15084	440	1	48073.3	1	7	7.08253e-06	0.032	18.71	Protein disulfide-isomerase A6 OS=Homo sapiens OX=9606 GN=PDIA6 PE=1 SV=1
P02794	183	10	21194.3	10	59	0.00014353	0.448	118.8	Ferritin heavy chain OS=Homo sapiens OX=9606 GN=FTH1 PE=1 SV=2
P20151	261	4	28634.3	5	20	3.4114e-05	0.303	38.47	Kallikrein-2 OS=Homo sapiens OX=9606 GN=KLK2 PE=1 SV=1
P80303	420	16	50173.3	16	65	6.88981e-05	0.39	153.62	Nucleobindin-2 OS=Homo sapiens OX=9606 GN=NUCB2 PE=1 SV=3
P20155	84	2	9266.7	2	7	3.7099e-05	0.357	19.45	Serine protease inhibitor Kazal-type 2 OS=Homo sapiens OX=9606 GN=SPINK2 PE=1 SV=2
P20142	388	5	42380.6	6	59	6.76961e-05	0.113	95.72	Gastricsin OS=Homo sapiens OX=9606 GN=PGC PE=1 SV=1
Q14964	217	0	24972.7	1	10	2.05156e-05	0.051	19.75	Ras-related protein Rab-39A OS=Homo sapiens OX=9606 GN=RAB39A PE=1 SV=2
Q9NRW1	208	0	23428.9	1	10	2.14033e-05	0.053	19.75	Ras-related protein Rab-6B OS=Homo sapiens OX=9606 GN=RAB6B PE=1 SV=1
Q9BSW2	731	0	83123.7	1	10	6.09012e-06	0.015	19.75	EF-hand calcium-binding domain-containing protein 4B OS=Homo sapiens OX=9606 GN=CRACR2A PE=1 SV=2
Q9UJJ9	305	4	33934.2	4	9	1.31367e-05	0.193	15.43	N-acetylglucosamine-1-phosphotransferase subunit gamma OS=Homo sapiens OX=9606 GN=GNPTG PE=1 SV=1
Q8WWA0	313	2	34921.3	2	6	8.53395e-06	0.093	12.09	Intelectin-1 OS=Homo sapiens OX=9606 GN=ITLN1 PE=1 SV=1
O94813	1529	2	169741	2	4	1.16465e-06	0.022	5.82	Slit homolog 2 protein OS=Homo sapiens OX=9606 GN=SLIT2 PE=1 SV=1
Q9Y4L1	999	10	111248	10	90	4.0107e-05	0.137	186.23	Hypoxia up-regulated protein 1 OS=Homo sapiens OX=9606 GN=HYOU1 PE=1 SV=1
Q99469	402	2	44507.3	2	4	4.42973e-06	0.027	5.27	SH3 and cysteine-rich domain-containing protein OS=Homo sapiens OX=9606 GN=STAC PE=1 SV=1
O95841	491	1	56665.4	2	3	2.72009e-06	0.047	3.83	Angiopoietin-related protein 1 OS=Homo sapiens OX=9606 GN=ANGPTL1 PE=2 SV=1
P55268	1798	7	195836	7	13	3.21882e-06	0.065	25.85	Laminin subunit beta-2 OS=Homo sapiens OX=9606 GN=LAMB2 PE=1 SV=2
P20340	208	0	23559.9	1	10	2.14033e-05	0.053	19.75	Ras-related protein Rab-6A OS=Homo sapiens OX=9606 GN=RAB6A PE=1 SV=3
Q6IQ22	244	0	27213.1	1	10	1.82454e-05	0.045	19.75	Ras-related protein Rab-12 OS=Homo sapiens OX=9606 GN=RAB12 PE=1 SV=3
Q8IZ41	740	0	82810.1	1	10	6.01605e-06	0.015	19.75	Ras and EF-hand domain-containing protein OS=Homo sapiens OX=9606 GN=RASEF PE=1 SV=1
Q5JT25	222	0	25004.4	1	10	2.00535e-05	0.05	19.75	Ras-related protein Rab-41 OS=Homo sapiens OX=9606 GN=RAB41 PE=1 SV=2
P20337	219	0	24724.1	3	13	2.64267e-05	0.128	23.85	Ras-related protein Rab-3B OS=Homo sapiens OX=9606 GN=RAB3B PE=1 SV=2
P21266	225	6	26524.1	7	22	4.35295e-05	0.36	42.24	Glutathione S-transferase Mu 3 OS=Homo sapiens OX=9606 GN=GSTM3 PE=1 SV=3
Q14507	147	2	17616.9	3	11	3.33134e-05	0.17	16.66	Epididymal secretory protein E3-alpha OS=Homo sapiens OX=9606 GN=EDDM3A PE=1 SV=2
P07358	591	20	66985.5	20	88	6.62885e-05	0.452	197.86	Complement component C8 beta chain OS=Homo sapiens OX=9606 GN=C8B PE=1 SV=3
P28907	300	2	34288.1	2	5	7.41979e-06	0.087	13.34	ADP-ribosyl cyclase/cyclic ADP-ribose hydrolase 1 OS=Homo sapiens OX=9606 GN=CD38 PE=1 SV=2
Q9UHF0	121	2	13411.9	2	4	1.47169e-05	0.165	6.76	Tachykinin-3 OS=Homo sapiens OX=9606 GN=TAC3 PE=1 SV=1
Q9GZP0	370	1	42803.2	1	1	1.20321e-06	0.032	2.52	Platelet-derived growth factor D OS=Homo sapiens OX=9606 GN=PDGFD PE=1 SV=1
Q8NF91	8797	1	1.01044e+06	1	1	5.06068e-08	0.001	2.05	Nesprin-1 OS=Homo sapiens OX=9606 GN=SYNE1 PE=1 SV=4
Reverse_Q09472	2414	0	263972	2	6	1.10651e-06	0.005	9.43
Q9UKG1	709	1	79595.6	1	1	6.27909e-07	0.011	2.37	DCC-interacting protein 13-alpha OS=Homo sapiens OX=9606 GN=APPL1 PE=1 SV=1
P22304	550	2	61815.9	2	6	4.85659e-06	0.051	8.18	Iduronate 2-sulfatase OS=Homo sapiens OX=9606 GN=IDS PE=1 SV=1
Q9NXE8	425	2	49599	2	4	4.19e-06	0.021	5.71	Pre-mRNA-splicing factor CWC25 homolog OS=Homo sapiens OX=9606 GN=CWC25 PE=1 SV=1
Q6NWY9	871	0	99278.1	1	1	5.11122e-07	0.007	2.05	Pre-mRNA-processing factor 40 homolog B OS=Homo sapiens OX=9606 GN=PRPF40B PE=1 SV=1
Q6W4X9	2439	45	256869	45	153	2.79269e-05	0.218	340.78	Mucin-6 OS=Homo sapiens OX=9606 GN=MUC6 PE=1 SV=3
P03973	132	7	14297.9	7	19	6.408e-05	0.333	37.66	Antileukoproteinase OS=Homo sapiens OX=9606 GN=SLPI PE=1 SV=2
Reverse_O95866	241	0	26129	1	4	7.38901e-06	0.029	7.02
Q9H082	229	0	25682.8	1	10	1.94405e-05	0.048	19.75	Ras-related protein Rab-33B OS=Homo sapiens OX=9606 GN=RAB33B PE=1 SV=1
P20338	218	0	24356.2	1	10	2.04215e-05	0.05	19.75	Ras-related protein Rab-4A OS=Homo sapiens OX=9606 GN=RAB4A PE=1 SV=3
Q96AX2	223	0	24781.5	1	10	1.99636e-05	0.049	19.75	Ras-related protein Rab-37 OS=Homo sapiens OX=9606 GN=RAB37 PE=1 SV=3
Q7Z4F1	713	1	76126.6	1	1	6.24387e-07	0.039	2.64	Low-density lipoprotein receptor-related protein 10 OS=Homo sapiens OX=9606 GN=LRP10 PE=1 SV=2
Reverse_O75581	1613	1	180296	2	5	1.38e-06	0.021	7.92
Q9BTY2	467	5	54014.1	5	10	9.53293e-06	0.12	16.51	Plasma alpha-L-fucosidase OS=Homo sapiens OX=9606 GN=FUCA2 PE=1 SV=2
Q02809	727	4	83479.4	4	5	3.06181e-06	0.065	8.02	Procollagen-lysine,2-oxoglutarate 5-dioxygenase 1 OS=Homo sapiens OX=9606 GN=PLOD1 PE=1 SV=2
Q14697	944	3	106789	3	4	1.88639e-06	0.054	6.08	Neutral alpha-glucosidase AB OS=Homo sapiens OX=9606 GN=GANAB PE=1 SV=3
Q9UBQ6	330	1	37423.3	1	1	1.34905e-06	0.033	2.25	Exostosin-like 2 OS=Homo sapiens OX=9606 GN=EXTL2 PE=1 SV=1
P13796	627	7	70225.9	7	15	1.06504e-05	0.155	23.87	Plastin-2 OS=Homo sapiens OX=9606 GN=LCP1 PE=1 SV=6
Q6YHK3	1445	3	161569	3	4	1.23235e-06	0.032	4.84	CD109 antigen OS=Homo sapiens OX=9606 GN=CD109 PE=1 SV=2
P19021	973	5	108245	5	20	9.15082e-06	0.074	34.6	Peptidyl-glycine alpha-amidating monooxygenase OS=Homo sapiens OX=9606 GN=PAM PE=1 SV=2
P26572	445	2	50828.4	2	3	3.00126e-06	0.049	4.4	Alpha-1,3-mannosyl-glycoprotein 2-beta-N-acetylglucosaminyltransferase OS=Homo sapiens OX=9606 GN=MGAT1 PE=1 SV=2
P52907	286	0	32884.3	1	3	4.6698e-06	0.035	6.09	F-actin-capping protein subunit alpha-1 OS=Homo sapiens OX=9606 GN=CAPZA1 PE=1 SV=3
Q96BA8	519	0	56951.5	1	1	8.5778e-07	0.012	2.05	Cyclic AMP-responsive element-binding protein 3-like protein 1 OS=Homo sapiens OX=9606 GN=CREB3L1 PE=1 SV=1
Q8WXA2	126	6	14242.9	6	14	4.94653e-05	0.532	25.04	Prostate and testis expressed protein 1 OS=Homo sapiens OX=9606 GN=PATE1 PE=1 SV=1
Q58FF7	597	1	68263.9	5	11	8.20279e-06	0.106	23.51	Putative heat shock protein HSP 90-beta-3 OS=Homo sapiens OX=9606 GN=HSP90AB3P PE=5 SV=1
O15393	492	3	53806.1	3	6	5.42912e-06	0.077	10.64	Transmembrane protease serine 2 OS=Homo sapiens OX=9606 GN=TMPRSS2 PE=1 SV=3
Q9H0B8	497	6	55865.1	6	32	2.8664e-05	0.109	56.06	Cysteine-rich secretory protein LCCL domain-containing 2 OS=Homo sapiens OX=9606 GN=CRISPLD2 PE=2 SV=1
Q58FF6	505	0	58209.6	1	1	8.8156e-07	0.024	2.09	Putative heat shock protein HSP 90-beta 4 OS=Homo sapiens OX=9606 GN=HSP90AB4P PE=5 SV=1
O95716	219	0	24233.8	3	13	2.64267e-05	0.128	23.85	Ras-related protein Rab-3D OS=Homo sapiens OX=9606 GN=RAB3D PE=1 SV=1
Q9BZG1	259	0	29007.9	1	10	1.71887e-05	0.042	19.75	Ras-related protein Rab-34 OS=Homo sapiens OX=9606 GN=RAB34 PE=1 SV=1
Q15771	203	0	23025.5	1	10	2.19304e-05	0.054	19.75	Ras-related protein Rab-30 OS=Homo sapiens OX=9606 GN=RAB30 PE=1 SV=2
P20336	220	0	24950.1	3	13	2.63065e-05	0.127	23.85	Ras-related protein Rab-3A OS=Homo sapiens OX=9606 GN=RAB3A PE=1 SV=1
Q13438	667	1	75496.8	1	2	1.3349e-06	0.019	4.3	Protein OS-9 OS=Homo sapiens OX=9606 GN=OS9 PE=1 SV=1
P55072	806	4	89247.7	4	9	4.97108e-06	0.107	16.86	Transitional endoplasmic reticulum ATPase OS=Homo sapiens OX=9606 GN=VCP PE=1 SV=4
Q96EE4	140	1	15640.4	1	1	3.17991e-06	0.086	2.61	Coiled-coil domain-containing protein 126 OS=Homo sapiens OX=9606 GN=CCDC126 PE=2 SV=2
Q9H0X4	552	2	59604.1	2	4	3.226e-06	0.038	6.72	Protein FAM234A OS=Homo sapiens OX=9606 GN=FAM234A PE=1 SV=1
P09486	303	1	34591.7	1	2	2.93853e-06	0.046	4.16	SPARC OS=Homo sapiens OX=9606 GN=SPARC PE=1 SV=1
P47755	286	1	32910.6	2	4	6.2264e-06	0.105	6.59	F-actin-capping protein subunit alpha-2 OS=Homo sapiens OX=9606 GN=CAPZA2 PE=1 SV=3
Q9Y394	339	1	38256.1	1	1	1.31324e-06	0.041	2.06	Dehydrogenase/reductase SDR family member 7 OS=Homo sapiens OX=9606 GN=DHRS7 PE=1 SV=1
P51857	326	1	37335.2	1	1	1.36561e-06	0.025	2.02	Aldo-keto reductase family 1 member D1 OS=Homo sapiens OX=9606 GN=AKR1D1 PE=1 SV=1
P08253	660	9	73816.7	10	21	1.41651e-05	0.229	38.66	72 kDa type IV collagenase OS=Homo sapiens OX=9606 GN=MMP2 PE=1 SV=2
P54107	249	4	28444.3	4	13	2.32427e-05	0.217	34.27	Cysteine-rich secretory protein 1 OS=Homo sapiens OX=9606 GN=CRISP1 PE=1 SV=1
P61018	213	0	23553.9	1	10	2.09008e-05	0.052	19.75	Ras-related protein Rab-4B OS=Homo sapiens OX=9606 GN=RAB4B PE=1 SV=1
P34096	147	3	16811.4	3	8	2.42279e-05	0.17	16.51	Ribonuclease 4 OS=Homo sapiens OX=9606 GN=RNASE4 PE=1 SV=3
Q9H173	461	5	52034	5	13	1.25541e-05	0.169	24.11	Nucleotide exchange factor SIL1 OS=Homo sapiens OX=9606 GN=SIL1 PE=1 SV=1
Q9H336	500	2	56833.4	2	14	1.24653e-05	0.056	31.7	Cysteine-rich secretory protein LCCL domain-containing 1 OS=Homo sapiens OX=9606 GN=CRISPLD1 PE=2 SV=1
Q99538	433	5	49361.4	5	19	1.95348e-05	0.166	34.16	Legumain OS=Homo sapiens OX=9606 GN=LGMN PE=1 SV=1
P11168	524	1	57434.1	1	2	1.69919e-06	0.021	3.94	Solute carrier family 2, facilitated glucose transporter member 2 OS=Homo sapiens OX=9606 GN=SLC2A2 PE=1 SV=1
O00339	956	3	106749	3	8	3.72542e-06	0.031	15.38	Matrilin-2 OS=Homo sapiens OX=9606 GN=MATN2 PE=1 SV=4
Q9BUD6	331	6	35805.7	6	38	5.11092e-05	0.157	57.28	Spondin-2 OS=Homo sapiens OX=9606 GN=SPON2 PE=1 SV=3
Reverse_Q14766	1721	1	186654	1	1	2.5868e-07	0.006	2.09
P00390	522	1	56202.9	1	3	2.55855e-06	0.023	6.73	Glutathione reductase, mitochondrial OS=Homo sapiens OX=9606 GN=GSR PE=1 SV=2
Reverse_Q92793	2442	1	265164	3	7	1.27613e-06	0.009	10.88
Reverse_P35579	1960	2	226374	2	2	4.54273e-07	0.01	2.15
Q9UGJ1	667	1	76023.3	1	1	6.67448e-07	0.009	2.12	Gamma-tubulin complex component 4 OS=Homo sapiens OX=9606 GN=TUBGCP4 PE=1 SV=1
P03950	147	3	16521.4	3	4	1.21139e-05	0.293	7.08	Angiogenin OS=Homo sapiens OX=9606 GN=ANG PE=1 SV=1
Q9UBX1	484	6	53313.8	6	9	8.27828e-06	0.128	15.63	Cathepsin F OS=Homo sapiens OX=9606 GN=CTSF PE=1 SV=1
P51159	221	0	24834.2	2	11	2.21587e-05	0.086	21.07	Ras-related protein Rab-27A OS=Homo sapiens OX=9606 GN=RAB27A PE=1 SV=3
P35609	894	0	103770	2	5	2.48986e-06	0.023	9.29	Alpha-actinin-2 OS=Homo sapiens OX=9606 GN=ACTN2 PE=1 SV=1
P98161	4303	1	462221	1	5	5.17299e-07	0.004	10.59	Polycystin-1 OS=Homo sapiens OX=9606 GN=PKD1 PE=1 SV=3
O95466	1100	1	121759	1	1	4.04716e-07	0.011	2.03	Formin-like protein 1 OS=Homo sapiens OX=9606 GN=FMNL1 PE=1 SV=3
Reverse_P50395	445	2	50612.9	2	2	2.00084e-06	0.029	2.31
P31944	242	10	27643.9	10	32	5.88678e-05	0.463	67.26	Caspase-14 OS=Homo sapiens OX=9606 GN=CASP14 PE=1 SV=2
P22692	258	7	27897.5	7	98	0.000169102	0.275	216.03	Insulin-like growth factor-binding protein 4 OS=Homo sapiens OX=9606 GN=IGFBP4 PE=1 SV=2
P48723	471	5	51877.1	5	13	1.22876e-05	0.134	21.47	Heat shock 70 kDa protein 13 OS=Homo sapiens OX=9606 GN=HSPA13 PE=1 SV=1
Q53H76	456	2	49665.4	2	8	7.81031e-06	0.079	25.68	Phospholipase A1 member A OS=Homo sapiens OX=9606 GN=PLA1A PE=2 SV=2
A7E2Y1	1983	2	225688	10	33	7.40857e-06	0.042	63.81	Myosin-7B OS=Homo sapiens OX=9606 GN=MYH7B PE=1 SV=4
C9JVW0	142	2	14640.6	2	4	1.25405e-05	0.12	4.42	Putative transmembrane protein INAFM1 OS=Homo sapiens OX=9606 GN=INAFM1 PE=4 SV=1
P14138	238	3	25420.3	3	6	1.12232e-05	0.097	8.3	Endothelin-3 OS=Homo sapiens OX=9606 GN=EDN3 PE=1 SV=1
P19087	354	0	40132.1	2	9	1.13183e-05	0.056	17.03	Guanine nucleotide-binding protein G(t) subunit alpha-2 OS=Homo sapiens OX=9606 GN=GNAT2 PE=1 SV=4
Q96MU8	473	2	51693.2	2	4	3.7648e-06	0.063	8.03	Kremen protein 1 OS=Homo sapiens OX=9606 GN=KREMEN1 PE=1 SV=3
Q86VB7	1156	1	125351	1	6	2.31066e-06	0.008	11.45	Scavenger receptor cysteine-rich type 1 protein M130 OS=Homo sapiens OX=9606 GN=CD163 PE=1 SV=2
Reverse_A6NJR5	290	0	34658.5	1	2	3.07026e-06	0.048	3.64
Q16539	360	2	41249	2	5	6.18316e-06	0.025	7.29	Mitogen-activated protein kinase 14 OS=Homo sapiens OX=9606 GN=MAPK14 PE=1 SV=3
Q13591	1074	1	120519	1	1	4.14514e-07	0.021	2.22	Semaphorin-5A OS=Homo sapiens OX=9606 GN=SEMA5A PE=1 SV=3
Reverse_Q86SS6	491	2	56134.5	2	3	2.72009e-06	0.026	3.9
Reverse_Q99501	681	2	72653.8	2	11	7.19099e-06	0.016	12.78
P55017	1021	5	113048	5	21	9.15665e-06	0.066	37.36	Solute carrier family 12 member 3 OS=Homo sapiens OX=9606 GN=SLC12A3 PE=1 SV=3
Q7Z5L7	613	1	68915.5	1	1	7.26244e-07	0.024	2.44	Podocan OS=Homo sapiens OX=9606 GN=PODN PE=1 SV=2
P08754	354	0	40488.3	2	9	1.13183e-05	0.056	17.03	Guanine nucleotide-binding protein G(i) subunit alpha-3 OS=Homo sapiens OX=9606 GN=GNAI3 PE=1 SV=3
Q12929	822	3	91806.4	3	6	3.24954e-06	0.054	9.05	Epidermal growth factor receptor kinase substrate 8 OS=Homo sapiens OX=9606 GN=EPS8 PE=1 SV=1
Q5JXA9	342	2	36926.4	2	5	6.50859e-06	0.064	7.14	Signal-regulatory protein beta-2 OS=Homo sapiens OX=9606 GN=SIRPB2 PE=2 SV=1
Q9UQB8	552	2	60811.6	2	6	4.839e-06	0.074	9.42	Brain-specific angiogenesis inhibitor 1-associated protein 2 OS=Homo sapiens OX=9606 GN=BAIAP2 PE=1 SV=1
P55107	478	1	53070.4	1	4	3.72542e-06	0.025	7.99	Growth/differentiation factor 10 OS=Homo sapiens OX=9606 GN=GDF10 PE=2 SV=1
Q9BX97	442	1	50544.1	1	2	2.01442e-06	0.032	5.24	Plasmalemma vesicle-associated protein OS=Homo sapiens OX=9606 GN=PLVAP PE=1 SV=1
Reverse_Q495Y8	402	0	48251.8	1	2	2.21486e-06	0.035	3.64
P08133	673	1	75807.6	1	2	1.32299e-06	0.024	4.13	Annexin A6 OS=Homo sapiens OX=9606 GN=ANXA6 PE=1 SV=3
Q9BXJ7	453	2	47706.3	2	3	2.94826e-06	0.077	4.63	Protein amnionless OS=Homo sapiens OX=9606 GN=AMN PE=1 SV=2
P04899	355	1	40407	2	7	8.77835e-06	0.076	13.78	Guanine nucleotide-binding protein G(i) subunit alpha-2 OS=Homo sapiens OX=9606 GN=GNAI2 PE=1 SV=3
Q9BXJ1	281	1	31704.5	1	5	7.92149e-06	0.071	10.58	Complement C1q tumor necrosis factor-related protein 1 OS=Homo sapiens OX=9606 GN=C1QTNF1 PE=1 SV=1
O14791	398	6	43928.9	6	21	2.34898e-05	0.186	44.38	Apolipoprotein L1 OS=Homo sapiens OX=9606 GN=APOL1 PE=1 SV=5
Q9Y2G1	1151	2	124300	2	6	2.3207e-06	0.014	9.45	Myelin regulatory factor OS=Homo sapiens OX=9606 GN=MYRF PE=1 SV=3
Q9H0E2	274	2	30244.2	2	5	8.12386e-06	0.099	6.47	Toll-interacting protein OS=Homo sapiens OX=9606 GN=TOLLIP PE=1 SV=1
Reverse_A6NNV3	312	0	37457	1	2	2.85377e-06	0.045	3.64
P01308	110	2	11955	2	4	1.61886e-05	0.345	9.15	Insulin OS=Homo sapiens OX=9606 GN=INS PE=1 SV=1
Q5IJ48	1285	2	134158	2	3	1.03935e-06	0.022	7.43	Protein crumbs homolog 2 OS=Homo sapiens OX=9606 GN=CRB2 PE=1 SV=2
Q9UK55	444	6	50656.2	6	21	2.10562e-05	0.214	58.88	Protein Z-dependent protease inhibitor OS=Homo sapiens OX=9606 GN=SERPINA10 PE=1 SV=1
Q9Y235	224	1	25668.9	1	10	1.98744e-05	0.125	22.74	C->U-editing enzyme APOBEC-2 OS=Homo sapiens OX=9606 GN=APOBEC2 PE=1 SV=1
O43286	388	0	45071.7	1	7	8.03174e-06	0.021	13.19	Beta-1,4-galactosyltransferase 5 OS=Homo sapiens OX=9606 GN=B4GALT5 PE=1 SV=1
A8MTJ3	354	0	40313.2	1	6	7.54555e-06	0.031	12.5	Guanine nucleotide-binding protein G(t) subunit alpha-3 OS=Homo sapiens OX=9606 GN=GNAT3 PE=2 SV=2
P21757	451	1	49712.8	1	4	3.94845e-06	0.02	6.74	Macrophage scavenger receptor types I and II OS=Homo sapiens OX=9606 GN=MSR1 PE=1 SV=1
P54296	1465	6	164774	6	8	2.43106e-06	0.048	13.94	Myomesin-2 OS=Homo sapiens OX=9606 GN=MYOM2 PE=1 SV=2
Q9H8J5	431	1	46762.6	1	12	1.2395e-05	0.035	26.49	MANSC domain-containing protein 1 OS=Homo sapiens OX=9606 GN=MANSC1 PE=1 SV=1
P26927	711	8	80249.5	9	59	3.69424e-05	0.136	118.28	Hepatocyte growth factor-like protein OS=Homo sapiens OX=9606 GN=MST1 PE=1 SV=2
Reverse_P0CI01	402	0	48281.7	1	2	2.21486e-06	0.035	3.64
P51888	382	1	43764.1	1	2	2.33083e-06	0.021	3.95	Prolargin OS=Homo sapiens OX=9606 GN=PRELP PE=1 SV=1
Q9UBD6	479	1	53125.9	1	19	1.76588e-05	0.04	28.92	Ammonium transporter Rh type C OS=Homo sapiens OX=9606 GN=RHCG PE=1 SV=1
Q01085	375	1	41546.1	1	3	3.5615e-06	0.027	6.23	Nucleolysin TIAR OS=Homo sapiens OX=9606 GN=TIAL1 PE=1 SV=1
P12883	1935	12	222941	41	174	4.00324e-05	0.208	404.88	Myosin-7 OS=Homo sapiens OX=9606 GN=MYH7 PE=1 SV=5
Q9NP98	299	8	31706.8	8	44	6.55126e-05	0.298	95.81	Myozenin-1 OS=Homo sapiens OX=9606 GN=MYOZ1 PE=1 SV=1
P05976	194	8	21113.7	8	23	5.278e-05	0.361	48	Myosin light chain 1/3, skeletal muscle isoform OS=Homo sapiens OX=9606 GN=MYL1 PE=1 SV=3
Q9NZN3	535	0	60830.7	3	3	2.49638e-06	0.058	4.47	EH domain-containing protein 3 OS=Homo sapiens OX=9606 GN=EHD3 PE=1 SV=2
Q5JWF2	1037	0	110938	1	6	2.57582e-06	0.011	12.5	Guanine nucleotide-binding protein G(s) subunit alpha isoforms XLas OS=Homo sapiens OX=9606 GN=GNAS PE=1 SV=2
P09471	354	0	40006.9	1	6	7.54555e-06	0.031	12.5	Guanine nucleotide-binding protein G(o) subunit alpha OS=Homo sapiens OX=9606 GN=GNAO1 PE=1 SV=4
Q9H223	541	1	61118.5	2	2	1.6458e-06	0.041	3.69	EH domain-containing protein 4 OS=Homo sapiens OX=9606 GN=EHD4 PE=1 SV=1
Q9H9H4	285	1	31269.5	1	1	1.56206e-06	0.06	2.09	Vacuolar protein sorting-associated protein 37B OS=Homo sapiens OX=9606 GN=VPS37B PE=1 SV=1
Q86SQ4	1221	1	136589	1	1	3.64609e-07	0.011	2.51	Adhesion G-protein coupled receptor G6 OS=Homo sapiens OX=9606 GN=ADGRG6 PE=1 SV=3
O75888	250	2	27398.1	2	13	2.31498e-05	0.048	29.72	Tumor necrosis factor ligand superfamily member 13 OS=Homo sapiens OX=9606 GN=TNFSF13 PE=1 SV=1
Reverse_A0A494C086	402	0	48069	1	2	2.21486e-06	0.035	3.64
Reverse_A6NHP3	402	0	48241.7	1	2	2.21486e-06	0.035	3.64
Reverse_Q8NFV5	336	0	40623.8	1	2	2.64993e-06	0.042	3.64
Q9Y6N5	450	1	49910.8	1	2	1.97861e-06	0.024	4.23	Sulfide:quinone oxidoreductase, mitochondrial OS=Homo sapiens OX=9606 GN=SQOR PE=1 SV=1
O15273	167	3	19021.4	3	8	2.13264e-05	0.156	13.45	Telethonin OS=Homo sapiens OX=9606 GN=TCAP PE=1 SV=1
Q9H0V9	348	0	39667.2	3	13	1.66306e-05	0.032	23.39	VIP36-like protein OS=Homo sapiens OX=9606 GN=LMAN2L PE=1 SV=1
P21439	1286	0	141416	2	2	6.9236e-07	0.019	2.65	Phosphatidylcholine translocator ABCB4 OS=Homo sapiens OX=9606 GN=ABCB4 PE=1 SV=2
P54764	986	4	109772	4	19	8.57867e-06	0.054	39.5	Ephrin type-A receptor 4 OS=Homo sapiens OX=9606 GN=EPHA4 PE=1 SV=1
P05091	517	2	56327.6	3	13	1.11943e-05	0.033	20.88	Aldehyde dehydrogenase, mitochondrial OS=Homo sapiens OX=9606 GN=ALDH2 PE=1 SV=2
Q9C0H2	523	1	57489.9	1	5	4.2561e-06	0.027	11.73	Protein tweety homolog 3 OS=Homo sapiens OX=9606 GN=TTYH3 PE=1 SV=3
O95185	931	1	103062	1	5	2.39091e-06	0.011	10.38	Netrin receptor UNC5C OS=Homo sapiens OX=9606 GN=UNC5C PE=1 SV=2
Q96A19	550	2	62540	2	6	4.85659e-06	0.018	7.38	Coiled-coil domain-containing protein 102A OS=Homo sapiens OX=9606 GN=CCDC102A PE=1 SV=2
P63096	354	0	40317.2	2	9	1.13183e-05	0.056	17.03	Guanine nucleotide-binding protein G(i) subunit alpha-1 OS=Homo sapiens OX=9606 GN=GNAI1 PE=1 SV=2
Q9UHB9	627	1	70667.6	1	2	1.42006e-06	0.038	4.51	Signal recognition particle subunit SRP68 OS=Homo sapiens OX=9606 GN=SRP68 PE=1 SV=2
P23396	243	1	26653.4	1	3	5.49614e-06	0.053	5.12	40S ribosomal protein S3 OS=Homo sapiens OX=9606 GN=RPS3 PE=1 SV=2
Q99075	208	1	23034.3	1	2	4.28065e-06	0.053	4.36	Proheparin-binding EGF-like growth factor OS=Homo sapiens OX=9606 GN=HBEGF PE=1 SV=1
Q8NFJ5	357	2	40206.9	2	5	6.23512e-06	0.039	10.32	Retinoic acid-induced protein 3 OS=Homo sapiens OX=9606 GN=GPRC5A PE=1 SV=2
Q6PIW4	674	0	74012.4	1	4	2.64206e-06	0.018	7.98	Fidgetin-like protein 1 OS=Homo sapiens OX=9606 GN=FIGNL1 PE=1 SV=2
Q00872	1141	12	128196	13	50	1.95087e-05	0.124	84.91	Myosin-binding protein C, slow-type OS=Homo sapiens OX=9606 GN=MYBPC1 PE=1 SV=2
P20062	427	2	47486.5	2	3	3.12778e-06	0.056	4.2	Transcobalamin-2 OS=Homo sapiens OX=9606 GN=TCN2 PE=1 SV=3
Q14344	377	0	44003.7	1	2	2.36174e-06	0.029	3.59	Guanine nucleotide-binding protein subunit alpha-13 OS=Homo sapiens OX=9606 GN=GNA13 PE=1 SV=2
Q03113	381	0	44233.4	1	2	2.33694e-06	0.029	3.59	Guanine nucleotide-binding protein subunit alpha-12 OS=Homo sapiens OX=9606 GN=GNA12 PE=1 SV=4
P01589	272	1	30780.7	1	1	1.63672e-06	0.044	2.03	Interleukin-2 receptor subunit alpha OS=Homo sapiens OX=9606 GN=IL2RA PE=1 SV=1
Reverse_Q15648	1581	2	168355	2	3	8.44758e-07	0.014	3.14
Q8N271	834	6	91806.7	6	6	3.20279e-06	0.091	10.02	Prominin-2 OS=Homo sapiens OX=9606 GN=PROM2 PE=1 SV=1
A0A0C4DH26	115	0	12544.3	3	30	0.000116136	0.139	58.26	Probable non-functional immunoglobulin kappa variable 6D-41 OS=Homo sapiens OX=9606 GN=IGKV6D-41 PE=1 SV=1
P40199	344	1	37153.7	1	1	1.29415e-06	0.061	2.12	Carcinoembryonic antigen-related cell adhesion molecule 6 OS=Homo sapiens OX=9606 GN=CEACAM6 PE=1 SV=3
A6NIZ1	184	0	20893.6	1	1	2.4195e-06	0.065	2.94	Ras-related protein Rap-1b-like protein OS=Homo sapiens OX=9606 PE=2 SV=1
P38405	381	0	44262.4	1	2	2.33694e-06	0.029	3.59	Guanine nucleotide-binding protein G(olf) subunit alpha OS=Homo sapiens OX=9606 GN=GNAL PE=1 SV=1
P08962	238	2	25601.1	2	2	3.74107e-06	0.076	2.48	CD63 antigen OS=Homo sapiens OX=9606 GN=CD63 PE=1 SV=2
A0A075B6S4	117	0	12808.4	10	72	0.000273962	0.333	158.21	Immunoglobulin kappa variable 1D-17 OS=Homo sapiens OX=9606 GN=IGKV1D-17 PE=3 SV=1
Q9BSG0	188	2	21010.6	2	17	4.02563e-05	0.112	24.84	Protease-associated domain-containing protein 1 OS=Homo sapiens OX=9606 GN=PRADC1 PE=1 SV=1
Q14667	2235	3	253521	3	4	7.96756e-07	0.01	4.89	Protein KIAA0100 OS=Homo sapiens OX=9606 GN=KIAA0100 PE=1 SV=3
Reverse_O15078	2479	2	290189	2	3	5.38751e-07	0.006	4.53
Q9ULR3	514	1	56394.6	2	9	7.79511e-06	0.027	14.05	Protein phosphatase 1H OS=Homo sapiens OX=9606 GN=PPM1H PE=1 SV=2
P51864	188	0	21148.2	1	2	4.73604e-06	0.08	3.71	Putative teratocarcinoma-derived growth factor 3 OS=Homo sapiens OX=9606 GN=TDGF1P3 PE=5 SV=1
contaminant_PIGR_RAT	769	1	84727.1	1	1	5.78918e-07	0.025	2.79	POLYMERIC-IMMUNOGLOBULIN RECEPTOR PRECURSOR (PLGR) (CONTAINS:...
Q86YQ8	564	1	63049.7	2	5	3.9467e-06	0.043	7.42	Copine-8 OS=Homo sapiens OX=9606 GN=CPNE8 PE=1 SV=2
Reverse_Q9UGU0	1960	1	211622	1	18	4.08846e-06	0.008	33.14
Q9Y274	331	2	38170.9	2	2	2.68996e-06	0.076	3.12	Type 2 lactosamine alpha-2,3-sialyltransferase OS=Homo sapiens OX=9606 GN=ST3GAL6 PE=1 SV=1
P13385	188	0	21136.2	1	2	4.73604e-06	0.08	3.71	Teratocarcinoma-derived growth factor 1 OS=Homo sapiens OX=9606 GN=TDGF1 PE=1 SV=1
P05981	417	2	44964.5	2	2	2.13519e-06	0.043	2.5	Serine protease hepsin OS=Homo sapiens OX=9606 GN=HPN PE=1 SV=1
A0A0C4DH36	116	1	12732.4	2	12	4.60539e-05	0.155	24.29	Probable non-functional immunoglobulin heavy variable 3-38 OS=Homo sapiens OX=9606 GN=IGHV3-38 PE=1 SV=1
P63092	394	0	45617.9	1	2	2.25984e-06	0.028	3.59	Guanine nucleotide-binding protein G(s) subunit alpha isoforms short OS=Homo sapiens OX=9606 GN=GNAS PE=1 SV=1
P0C091	2139	0	238013	2	4	8.32515e-07	0.006	6.45	FRAS1-related extracellular matrix protein 3 OS=Homo sapiens OX=9606 GN=FREM3 PE=3 SV=2
Reverse_Q9Y5X1	595	0	66531.6	3	11	8.23036e-06	0.015	20.11
P78536	824	3	92943.3	3	12	6.48331e-06	0.044	34.91	Disintegrin and metalloproteinase domain-containing protein 17 OS=Homo sapiens OX=9606 GN=ADAM17 PE=1 SV=1
P02655	101	18	11258.7	18	321	0.0014149	0.782	681.73	Apolipoprotein C-II OS=Homo sapiens OX=9606 GN=APOC2 PE=1 SV=1
P10124	158	7	17622.6	7	91	0.000256406	0.285	195.93	Serglycin OS=Homo sapiens OX=9606 GN=SRGN PE=1 SV=3
P06681	752	21	83196.3	21	155	9.17607e-05	0.315	357.97	Complement C2 OS=Homo sapiens OX=9606 GN=C2 PE=1 SV=2
A0A075B6I6	118	0	12313	3	17	6.41372e-05	0.203	35.45	Probable non-functional immunoglobulin lambda variable 1-50 OS=Homo sapiens OX=9606 GN=IGLV1-50 PE=1 SV=1
P27824	592	7	67507.8	7	24	1.80481e-05	0.167	36.66	Calnexin OS=Homo sapiens OX=9606 GN=CANX PE=1 SV=2
P33151	784	9	87456	9	41	2.32815e-05	0.145	83.88	Cadherin-5 OS=Homo sapiens OX=9606 GN=CDH5 PE=1 SV=5
P98153	550	1	60754	1	4	3.23773e-06	0.015	8.3	Integral membrane protein DGCR2/IDD OS=Homo sapiens OX=9606 GN=DGCR2 PE=1 SV=1
Q99972	504	21	56918.5	21	444	0.000392189	0.399	945.48	Myocilin OS=Homo sapiens OX=9606 GN=MYOC PE=1 SV=2
O95965	494	2	53865.5	2	3	2.70357e-06	0.089	2.94	Integrin beta-like protein 1 OS=Homo sapiens OX=9606 GN=ITGBL1 PE=2 SV=1
P14927	111	2	13504	2	2	8.0214e-06	0.072	2.52	Cytochrome b-c1 complex subunit 7 OS=Homo sapiens OX=9606 GN=UQCRB PE=1 SV=2
P00488	732	3	83196.6	3	65	3.95317e-05	0.044	140.92	Coagulation factor XIII A chain OS=Homo sapiens OX=9606 GN=F13A1 PE=1 SV=4
Q08554	894	7	99905.7	7	106	5.27851e-05	0.073	242.78	Desmocollin-1 OS=Homo sapiens OX=9606 GN=DSC1 PE=1 SV=2
Reverse_Q9UIF8	2168	2	240292	2	4	8.21379e-07	0.008	6.44
Q9BVK6	235	1	27242.2	1	2	3.78883e-06	0.043	3.79	Transmembrane emp24 domain-containing protein 9 OS=Homo sapiens OX=9606 GN=TMED9 PE=1 SV=2
Reverse_Q9NSV4	1193	2	136821	2	2	7.46333e-07	0.01	2.41
P01880	384	8	42308.3	8	28	3.24616e-05	0.328	70.13	Immunoglobulin heavy constant delta OS=Homo sapiens OX=9606 GN=IGHD PE=1 SV=3
O60225	188	2	21628.9	2	6	1.42081e-05	0.069	6.33	Protein SSX5 OS=Homo sapiens OX=9606 GN=SSX5 PE=1 SV=3
Q92793	2442	2	265164	2	2	3.64609e-07	0.006	2.63	CREB-binding protein OS=Homo sapiens OX=9606 GN=CREBBP PE=1 SV=3
P0DJI8	122	50	13505.5	81	610	0.00222594	0.779	1701.29	Serum amyloid A-1 protein OS=Homo sapiens OX=9606 GN=SAA1 PE=1 SV=1
P24387	322	14	36103	14	219	0.000302783	0.472	425.83	Corticotropin-releasing factor-binding protein OS=Homo sapiens OX=9606 GN=CRHBP PE=1 SV=2
P00740	461	11	51727	13	95	9.17415e-05	0.262	171.3	Coagulation factor IX OS=Homo sapiens OX=9606 GN=F9 PE=1 SV=2
P06753	285	2	32911.8	7	45	7.02928e-05	0.263	85.18	Tropomyosin alpha-3 chain OS=Homo sapiens OX=9606 GN=TPM3 PE=1 SV=2
P45378	269	2	31787.4	2	12	1.98597e-05	0.093	30.05	Troponin T, fast skeletal muscle OS=Homo sapiens OX=9606 GN=TNNT3 PE=2 SV=3
Q9Y6C2	1016	6	106612	6	40	1.75271e-05	0.094	97.12	EMILIN-1 OS=Homo sapiens OX=9606 GN=EMILIN1 PE=1 SV=3
P49189	494	2	53749	3	22	1.98262e-05	0.049	38.24	4-trimethylaminobutyraldehyde dehydrogenase OS=Homo sapiens OX=9606 GN=ALDH9A1 PE=1 SV=3
Q92800	747	2	85197.6	2	8	4.76774e-06	0.066	15.51	Histone-lysine N-methyltransferase EZH1 OS=Homo sapiens OX=9606 GN=EZH1 PE=1 SV=2
P13533	1939	2	223578	28	112	2.57148e-05	0.141	266.16	Myosin-6 OS=Homo sapiens OX=9606 GN=MYH6 PE=2 SV=5
P05160	661	13	75443.2	13	121	8.14943e-05	0.227	202.88	Coagulation factor XIII B chain OS=Homo sapiens OX=9606 GN=F13B PE=1 SV=3
Q15063	836	9	93237.3	9	62	3.30163e-05	0.1	116.11	Periostin OS=Homo sapiens OX=9606 GN=POSTN PE=1 SV=2
Q9BXX0	1053	6	115597	6	24	1.01467e-05	0.05	58.46	EMILIN-2 OS=Homo sapiens OX=9606 GN=EMILIN2 PE=1 SV=3
Reverse_P49754	854	1	98485.1	1	18	9.38335e-06	0.016	45.33
P37840	140	7	14433.2	8	68	0.000216234	0.686	183.49	Alpha-synuclein OS=Homo sapiens OX=9606 GN=SNCA PE=1 SV=1
P08833	259	8	27867.3	8	116	0.000199389	0.22	203.07	Insulin-like growth factor-binding protein 1 OS=Homo sapiens OX=9606 GN=IGFBP1 PE=1 SV=1
P15090	132	9	14691.5	11	133	0.00044856	0.598	313.21	Fatty acid-binding protein, adipocyte OS=Homo sapiens OX=9606 GN=FABP4 PE=1 SV=3
Q9NWV4	160	3	18018.8	3	6	1.66945e-05	0.35	10.56	CXXC motif containing zinc binding protein OS=Homo sapiens OX=9606 GN=CZIB PE=1 SV=1
Q13103	211	3	24303.7	3	22	4.64177e-05	0.156	48.52	Secreted phosphoprotein 24 OS=Homo sapiens OX=9606 GN=SPP2 PE=1 SV=1
P08590	195	1	21899.9	1	14	3.19622e-05	0.077	31.67	Myosin light chain 3 OS=Homo sapiens OX=9606 GN=MYL3 PE=1 SV=3
P50461	194	1	20936.9	1	3	6.88434e-06	0.093	6.48	Cysteine and glycine-rich protein 3 OS=Homo sapiens OX=9606 GN=CSRP3 PE=1 SV=1
Q14324	1141	0	127973	1	2	7.80346e-07	0.01	4.08	Myosin-binding protein C, fast-type OS=Homo sapiens OX=9606 GN=MYBPC2 PE=1 SV=2
Q53GG5	364	3	39189.4	3	27	3.30222e-05	0.168	69.37	PDZ and LIM domain protein 3 OS=Homo sapiens OX=9606 GN=PDLIM3 PE=1 SV=1
P07451	260	14	29520.7	15	238	0.000407518	0.731	545.74	Carbonic anhydrase 3 OS=Homo sapiens OX=9606 GN=CA3 PE=1 SV=3
A0A0B4J1V2	119	2	13155.7	2	18	6.73393e-05	0.176	52.85	Immunoglobulin heavy variable 2-26 OS=Homo sapiens OX=9606 GN=IGHV2-26 PE=3 SV=1
Q9ULZ3	195	8	21595.3	8	62	0.000141547	0.426	150.61	Apoptosis-associated speck-like protein containing a CARD OS=Homo sapiens OX=9606 GN=PYCARD PE=1 SV=2
P61960	85	3	9093.9	3	13	6.80875e-05	0.682	27.44	Ubiquitin-fold modifier 1 OS=Homo sapiens OX=9606 GN=UFM1 PE=1 SV=1
P54725	363	2	39566.6	3	10	1.22641e-05	0.129	19.58	UV excision repair protein RAD23 homolog A OS=Homo sapiens OX=9606 GN=RAD23A PE=1 SV=1
Q06141	175	1	19364.4	1	5	1.27196e-05	0.131	9.64	Regenerating islet-derived protein 3-alpha OS=Homo sapiens OX=9606 GN=REG3A PE=1 SV=1
P09493	284	0	32670.7	5	31	4.85944e-05	0.187	64.11	Tropomyosin alpha-1 chain OS=Homo sapiens OX=9606 GN=TPM1 PE=1 SV=2
Q01995	201	8	22578.4	8	19	4.20824e-05	0.413	39.65	Transgelin OS=Homo sapiens OX=9606 GN=TAGLN PE=1 SV=4
Q9UBY9	170	1	18581	1	3	7.85625e-06	0.082	6.12	Heat shock protein beta-7 OS=Homo sapiens OX=9606 GN=HSPB7 PE=1 SV=1
Q9BXY5	557	0	63777.5	1	6	4.79556e-06	0.014	12.12	Calcyphosin-2 OS=Homo sapiens OX=9606 GN=CAPS2 PE=2 SV=2
P02144	154	50	17154.9	50	692	0.00200045	0.974	1717.81	Myoglobin OS=Homo sapiens OX=9606 GN=MB PE=1 SV=2
P20936	1047	0	116311	1	2	8.50406e-07	0.006	3.07	Ras GTPase-activating protein 1 OS=Homo sapiens OX=9606 GN=RASA1 PE=1 SV=1
P67936	248	1	28486.5	6	42	7.53947e-05	0.234	76.86	Tropomyosin alpha-4 chain OS=Homo sapiens OX=9606 GN=TPM4 PE=1 SV=3
P13805	278	2	32909.9	3	13	2.08181e-05	0.068	31.43	Troponin T, slow skeletal muscle OS=Homo sapiens OX=9606 GN=TNNT1 PE=1 SV=4
Q92530	271	1	29780	1	8	1.31421e-05	0.055	15.11	Proteasome inhibitor PI31 subunit OS=Homo sapiens OX=9606 GN=PSMF1 PE=1 SV=2
Reverse_Q969S9	779	1	86528.1	1	1	5.71486e-07	0.035	2.12
P01031	1676	21	188168	23	111	2.94844e-05	0.156	225.85	Complement C5 OS=Homo sapiens OX=9606 GN=C5 PE=1 SV=4
P09681	153	4	17078.9	4	61	0.000177493	0.353	119.1	Gastric inhibitory polypeptide OS=Homo sapiens OX=9606 GN=GIP PE=1 SV=1
P62942	108	2	11925.1	2	18	7.41979e-05	0.222	53.78	Peptidyl-prolyl cis-trans isomerase FKBP1A OS=Homo sapiens OX=9606 GN=FKBP1A PE=1 SV=2
Q99674	318	6	33417.7	6	33	4.61987e-05	0.308	70.06	Cell growth regulator with EF hand domain protein 1 OS=Homo sapiens OX=9606 GN=CGREF1 PE=2 SV=3
P12838	97	1	10479.3	1	9	4.13061e-05	0.113	18.39	Neutrophil defensin 4 OS=Homo sapiens OX=9606 GN=DEFA4 PE=1 SV=2
P07951	284	1	32812.6	6	35	5.48647e-05	0.215	72.93	Tropomyosin beta chain OS=Homo sapiens OX=9606 GN=TPM2 PE=1 SV=1
P13497	986	2	111160	2	24	1.08362e-05	0.027	59.71	Bone morphogenetic protein 1 OS=Homo sapiens OX=9606 GN=BMP1 PE=1 SV=2
Q96M60	508	1	59899.6	1	2	1.75271e-06	0.024	3.93	Protein FAM227B OS=Homo sapiens OX=9606 GN=FAM227B PE=2 SV=2
Q8NDV1	305	1	35353.8	1	2	2.91926e-06	0.039	3.86	Alpha-N-acetylgalactosaminide alpha-2,6-sialyltransferase 3 OS=Homo sapiens OX=9606 GN=ST6GALNAC3 PE=1 SV=1
Q9H6N6	1097	2	128193	3	12	4.86987e-06	0.021	21.92	Putative uncharacterized protein MYH16 OS=Homo sapiens OX=9606 GN=MYH16 PE=1 SV=2
P63313	44	5	5004.5	6	12	0.000121415	0.636	19.73	Thymosin beta-10 OS=Homo sapiens OX=9606 GN=TMSB10 PE=1 SV=2
A0A0B4J1U3	117	1	12452	1	5	1.90251e-05	0.137	12	Immunoglobulin lambda variable 1-36 OS=Homo sapiens OX=9606 GN=IGLV1-36 PE=1 SV=5
P08493	103	5	12327.3	5	16	6.91554e-05	0.495	31.81	Matrix Gla protein OS=Homo sapiens OX=9606 GN=MGP PE=1 SV=2
O14558	160	3	17107	3	67	0.000186422	0.212	140.05	Heat shock protein beta-6 OS=Homo sapiens OX=9606 GN=HSPB6 PE=1 SV=2
Q9NZD4	102	8	11815	8	29	0.000126573	0.588	54.38	Alpha-hemoglobin-stabilizing protein OS=Homo sapiens OX=9606 GN=AHSP PE=1 SV=1
Q02985	330	4	37280.7	6	75	0.000101179	0.167	158.64	Complement factor H-related protein 3 OS=Homo sapiens OX=9606 GN=CFHR3 PE=1 SV=2
P52799	333	5	36881.8	5	20	2.6738e-05	0.213	47.73	Ephrin-B2 OS=Homo sapiens OX=9606 GN=EFNB2 PE=1 SV=1
P60985	99	3	11024.9	3	18	8.09432e-05	0.283	39.11	Keratinocyte differentiation-associated protein OS=Homo sapiens OX=9606 GN=KRTDAP PE=1 SV=1
Q9NS71	199	3	21966.6	3	37	8.27736e-05	0.151	100.32	Gastrokine-1 OS=Homo sapiens OX=9606 GN=GKN1 PE=1 SV=3
Q9UGM5	382	12	42010	12	84	9.78947e-05	0.259	154.27	Fetuin-B OS=Homo sapiens OX=9606 GN=FETUB PE=1 SV=2
P22061	227	7	24602.6	7	19	3.72624e-05	0.476	43.84	Protein-L-isoaspartate(D-aspartate) O-methyltransferase OS=Homo sapiens OX=9606 GN=PCMT1 PE=1 SV=4
Q14112	1375	9	151140	9	66	2.1369e-05	0.108	126.46	Nidogen-2 OS=Homo sapiens OX=9606 GN=NID2 PE=1 SV=3
P07357	584	9	65103	9	39	2.973e-05	0.221	99.4	Complement component C8 alpha chain OS=Homo sapiens OX=9606 GN=C8A PE=1 SV=2
Q15195	96	0	10889.5	7	90	0.000417363	0.344	139.69	Plasminogen-like protein A OS=Homo sapiens OX=9606 GN=PLGLA PE=2 SV=1
Reverse_P02679	453	2	51460.9	11	131	0.000128741	0.119	258.12
Q13813	2472	12	284346	12	19	3.42175e-06	0.078	42.55	Spectrin alpha chain, non-erythrocytic 1 OS=Homo sapiens OX=9606 GN=SPTAN1 PE=1 SV=3
O15204	470	3	52723.5	3	22	2.08386e-05	0.066	48.09	ADAM DEC1 OS=Homo sapiens OX=9606 GN=ADAMDEC1 PE=1 SV=2
P01814	119	1	13233.7	1	3	1.12232e-05	0.118	7.23	Immunoglobulin heavy variable 2-70 OS=Homo sapiens OX=9606 GN=IGHV2-70 PE=1 SV=2
Q00005	443	0	51659.6	1	1	1.00494e-06	0.032	2.31	Serine/threonine-protein phosphatase 2A 55 kDa regulatory subunit B beta isoform OS=Homo sapiens OX=9606 GN=PPP2R2B PE=1 SV=1
Q9UL46	239	1	27366.3	1	1	1.86271e-06	0.067	2.78	Proteasome activator complex subunit 2 OS=Homo sapiens OX=9606 GN=PSME2 PE=1 SV=4
P03952	638	7	71304.8	7	12	8.37344e-06	0.122	24.56	Plasma kallikrein OS=Homo sapiens OX=9606 GN=KLKB1 PE=1 SV=1
P15169	458	1	52235.3	1	7	6.80418e-06	0.033	23.09	Carboxypeptidase N catalytic chain OS=Homo sapiens OX=9606 GN=CPN1 PE=1 SV=1
O60234	142	7	16772.4	7	28	8.77835e-05	0.479	49.88	Glia maturation factor gamma OS=Homo sapiens OX=9606 GN=GMFG PE=1 SV=1
O95372	231	1	24702.7	1	2	3.85444e-06	0.113	4.59	Acyl-protein thioesterase 2 OS=Homo sapiens OX=9606 GN=LYPLA2 PE=1 SV=1
Q32P51	320	0	34186.3	3	4	5.56485e-06	0.097	7	Heterogeneous nuclear ribonucleoprotein A1-like 2 OS=Homo sapiens OX=9606 GN=HNRNPA1L2 PE=2 SV=2
Reverse_Q9NYK5	338	2	38668.6	2	3	3.95137e-06	0.047	3.99
P02545	664	2	74076.7	2	2	1.34093e-06	0.03	2.74	Prelamin-A/C OS=Homo sapiens OX=9606 GN=LMNA PE=1 SV=1
Q15166	354	0	39564.3	2	8	1.00607e-05	0.045	12.42	Serum paraoxonase/lactonase 3 OS=Homo sapiens OX=9606 GN=PON3 PE=1 SV=3
P40926	338	8	35462.7	8	15	1.97568e-05	0.334	32.02	Malate dehydrogenase, mitochondrial OS=Homo sapiens OX=9606 GN=MDH2 PE=1 SV=3
P12955	493	2	54494.9	2	3	2.70905e-06	0.148	4.74	Xaa-Pro dipeptidase OS=Homo sapiens OX=9606 GN=PEPD PE=1 SV=3
Q2TV78	715	0	79624.2	2	4	2.49056e-06	0.032	7.25	Putative macrophage stimulating 1-like protein OS=Homo sapiens OX=9606 GN=MST1L PE=2 SV=2
Q16851	508	2	56886.7	2	2	1.75271e-06	0.065	3.81	UTP--glucose-1-phosphate uridylyltransferase OS=Homo sapiens OX=9606 GN=UGP2 PE=1 SV=5
P63151	447	0	51641.5	1	1	9.95945e-07	0.031	2.31	Serine/threonine-protein phosphatase 2A 55 kDa regulatory subunit B alpha isoform OS=Homo sapiens OX=9606 GN=PPP2R2A PE=1 SV=1
Q9NTK5	396	1	44697.3	1	1	1.12421e-06	0.038	2.92	Obg-like ATPase 1 OS=Homo sapiens OX=9606 GN=OLA1 PE=1 SV=2
Q01518	475	2	51850.7	2	3	2.81171e-06	0.067	7.56	Adenylyl cyclase-associated protein 1 OS=Homo sapiens OX=9606 GN=CAP1 PE=1 SV=5
Q8WUA8	353	2	37765.8	2	2	2.52231e-06	0.133	4.17	Tsukushi OS=Homo sapiens OX=9606 GN=TSKU PE=1 SV=3
Q9NPY3	652	1	68497.4	2	24	1.63873e-05	0.021	35.48	Complement component C1q receptor OS=Homo sapiens OX=9606 GN=CD93 PE=1 SV=3
Q9HC10	1997	2	226592	2	3	6.68785e-07	0.016	3.67	Otoferlin OS=Homo sapiens OX=9606 GN=OTOF PE=2 SV=3
Q9NU22	5596	2	632402	2	2	1.59109e-07	0.008	2.11	Midasin OS=Homo sapiens OX=9606 GN=MDN1 PE=1 SV=2
P29401	623	2	67816.7	2	4	2.85835e-06	0.047	9.64	Transketolase OS=Homo sapiens OX=9606 GN=TKT PE=1 SV=3
P06748	294	1	32536.8	1	2	3.02849e-06	0.071	4.84	Nucleophosmin OS=Homo sapiens OX=9606 GN=NPM1 PE=1 SV=2
P21964	271	1	29999.6	1	2	3.28552e-06	0.059	3.51	Catechol O-methyltransferase OS=Homo sapiens OX=9606 GN=COMT PE=1 SV=2
P09622	509	1	54125	1	2	1.74926e-06	0.037	5.8	Dihydrolipoyl dehydrogenase, mitochondrial OS=Homo sapiens OX=9606 GN=DLD PE=1 SV=2
P36222	383	2	42580.4	2	10	1.16237e-05	0.068	17.88	Chitinase-3-like protein 1 OS=Homo sapiens OX=9606 GN=CHI3L1 PE=1 SV=2
P11908	318	0	34729	1	2	2.79992e-06	0.053	8.43	Ribose-phosphate pyrophosphokinase 2 OS=Homo sapiens OX=9606 GN=PRPS2 PE=1 SV=2
A0A2R8Y619	122	0	13465	2	7	2.55436e-05	0.139	10.59	Histone H2B type 2-E1 OS=Homo sapiens OX=9606 GN=H2BE1 PE=3 SV=1
Q16836	314	3	34253.9	3	5	7.08897e-06	0.185	13.61	Hydroxyacyl-coenzyme A dehydrogenase, mitochondrial OS=Homo sapiens OX=9606 GN=HADH PE=1 SV=3
P40227	531	2	57969.6	2	2	1.67679e-06	0.062	5.03	T-complex protein 1 subunit zeta OS=Homo sapiens OX=9606 GN=CCT6A PE=1 SV=3
P22626	353	3	37388.7	3	5	6.30577e-06	0.164	10.62	Heterogeneous nuclear ribonucleoproteins A2/B1 OS=Homo sapiens OX=9606 GN=HNRNPA2B1 PE=1 SV=2
P24534	225	1	24730.3	1	1	1.97861e-06	0.067	3.1	Elongation factor 1-beta OS=Homo sapiens OX=9606 GN=EEF1B2 PE=1 SV=3
O43175	533	1	56596.4	1	1	8.35249e-07	0.064	2.74	D-3-phosphoglycerate dehydrogenase OS=Homo sapiens OX=9606 GN=PHGDH PE=1 SV=4
P05386	114	1	11488.7	1	2	7.81031e-06	0.14	5.36	60S acidic ribosomal protein P1 OS=Homo sapiens OX=9606 GN=RPLP1 PE=1 SV=1
Q92496	578	2	65289.8	5	36	2.77279e-05	0.093	52.53	Complement factor H-related protein 4 OS=Homo sapiens OX=9606 GN=CFHR4 PE=1 SV=3
P09651	372	0	38705	3	4	4.78696e-06	0.083	7	Heterogeneous nuclear ribonucleoprotein A1 OS=Homo sapiens OX=9606 GN=HNRNPA1 PE=1 SV=5
Q9UI12	483	1	55829.1	1	1	9.21714e-07	0.048	2.05	V-type proton ATPase subunit H OS=Homo sapiens OX=9606 GN=ATP6V1H PE=1 SV=1
Q9UBU3	117	1	12884.6	1	1	3.80502e-06	0.085	2.03	Appetite-regulating hormone OS=Homo sapiens OX=9606 GN=GHRL PE=1 SV=1
Q00610	1675	3	191474	3	5	1.32892e-06	0.044	5.74	Clathrin heavy chain 1 OS=Homo sapiens OX=9606 GN=CLTC PE=1 SV=5
P58166	350	6	38519	6	25	3.17991e-05	0.197	61.96	Inhibin beta E chain OS=Homo sapiens OX=9606 GN=INHBE PE=1 SV=1
P54756	1037	3	114711	4	7	3.00512e-06	0.054	8.52	Ephrin type-A receptor 5 OS=Homo sapiens OX=9606 GN=EPHA5 PE=1 SV=3
Q96BY6	2186	0	249355	2	19	3.86943e-06	0.003	28.7	Dedicator of cytokinesis protein 10 OS=Homo sapiens OX=9606 GN=DOCK10 PE=1 SV=3
P25787	234	1	25864.3	1	4	7.61004e-06	0.081	15.15	Proteasome subunit alpha type-2 OS=Homo sapiens OX=9606 GN=PSMA2 PE=1 SV=2
A0A0C4DH33	117	1	12798.1	5	13	4.94653e-05	0.325	26.04	Immunoglobulin heavy variable 1-24 OS=Homo sapiens OX=9606 GN=IGHV1-24 PE=3 SV=1
P41159	167	5	18610.6	5	35	9.33028e-05	0.431	79.75	Leptin OS=Homo sapiens OX=9606 GN=LEP PE=1 SV=1
Q9NY65	449	0	50043.5	6	19	1.88387e-05	0.205	40.87	Tubulin alpha-8 chain OS=Homo sapiens OX=9606 GN=TUBA8 PE=1 SV=1
P50991	539	1	57869.8	1	1	8.25951e-07	0.024	2.76	T-complex protein 1 subunit delta OS=Homo sapiens OX=9606 GN=CCT4 PE=1 SV=4
P22314	1058	1	117756	10	18	7.57408e-06	0.152	34.89	Ubiquitin-like modifier-activating enzyme 1 OS=Homo sapiens OX=9606 GN=UBA1 PE=1 SV=3
P35542	130	4	14719.3	4	17	5.82168e-05	0.323	36.71	Serum amyloid A-4 protein OS=Homo sapiens OX=9606 GN=SAA4 PE=1 SV=2
contaminant_NRL_1IKFH	228	1	24722.2	3	8	1.56206e-05	0.149	12.82	Immunoglobulin igg1-kappa antibody fragment fab complexed With...
P35221	906	1	99990.5	1	1	4.91377e-07	0.032	2.36	Catenin alpha-1 OS=Homo sapiens OX=9606 GN=CTNNA1 PE=1 SV=1
Q66LE6	453	0	51991.6	1	1	9.82754e-07	0.031	2.31	Serine/threonine-protein phosphatase 2A 55 kDa regulatory subunit B delta isoform OS=Homo sapiens OX=9606 GN=PPP2R2D PE=1 SV=1
P61204	181	0	20569.7	1	2	4.9192e-06	0.099	3.81	ADP-ribosylation factor 3 OS=Homo sapiens OX=9606 GN=ARF3 PE=1 SV=2
Q8N335	351	1	38375.9	1	1	1.26834e-06	0.091	2.52	Glycerol-3-phosphate dehydrogenase 1-like protein OS=Homo sapiens OX=9606 GN=GPD1L PE=1 SV=1
Q14103	355	2	38392.3	2	2	2.5081e-06	0.076	3.86	Heterogeneous nuclear ribonucleoprotein D0 OS=Homo sapiens OX=9606 GN=HNRNPD PE=1 SV=1
P60842	406	0	46106.5	3	4	4.38609e-06	0.096	8.06	Eukaryotic initiation factor 4A-I OS=Homo sapiens OX=9606 GN=EIF4A1 PE=1 SV=1
Q14240	407	0	46354.8	3	4	4.37531e-06	0.096	8.06	Eukaryotic initiation factor 4A-II OS=Homo sapiens OX=9606 GN=EIF4A2 PE=1 SV=2
P08670	466	3	53601.1	3	14	1.33747e-05	0.084	23.73	Vimentin OS=Homo sapiens OX=9606 GN=VIM PE=1 SV=4
P49908	381	3	43138.3	3	10	1.16847e-05	0.105	18.16	Selenoprotein P OS=Homo sapiens OX=9606 GN=SELENOP PE=1 SV=3
P36871	562	1	61392.5	1	2	1.5843e-06	0.053	5.24	Phosphoglucomutase-1 OS=Homo sapiens OX=9606 GN=PGM1 PE=1 SV=3
Reverse_P29323	1055	1	117399	2	3	1.26594e-06	0.011	4.04
A0A0C4DH39	117	0	12978.5	2	11	4.18552e-05	0.111	26.26	Immunoglobulin heavy variable 1-58 OS=Homo sapiens OX=9606 GN=IGHV1-58 PE=3 SV=1
P61978	463	3	50926.4	3	12	1.15383e-05	0.112	26.12	Heterogeneous nuclear ribonucleoprotein K OS=Homo sapiens OX=9606 GN=HNRNPK PE=1 SV=1
Q58FG1	418	0	47664.1	2	3	3.19513e-06	0.057	6.43	Putative heat shock protein HSP 90-alpha A4 OS=Homo sapiens OX=9606 GN=HSP90AA4P PE=5 SV=1
contaminant_UBIQUITIN02	1058	0	117697	9	16	6.73252e-06	0.146	32.29
O94973	939	1	103877	1	3	1.42232e-06	0.03	7.28	AP-2 complex subunit alpha-2 OS=Homo sapiens OX=9606 GN=AP2A2 PE=1 SV=2
P48735	452	8	50858.9	8	14	1.3789e-05	0.201	28.12	Isocitrate dehydrogenase [NADP], mitochondrial OS=Homo sapiens OX=9606 GN=IDH2 PE=1 SV=2
Q9NPH2	558	1	61011.1	1	1	7.97827e-07	0.023	2.04	Inositol-3-phosphate synthase 1 OS=Homo sapiens OX=9606 GN=ISYNA1 PE=1 SV=1
P31937	336	2	35287.8	2	5	6.62482e-06	0.095	11.47	3-hydroxyisobutyrate dehydrogenase, mitochondrial OS=Homo sapiens OX=9606 GN=HIBADH PE=1 SV=2
Q8TAT5	605	1	67707	1	2	1.47169e-06	0.021	4.51	Endonuclease 8-like 3 OS=Homo sapiens OX=9606 GN=NEIL3 PE=1 SV=3
P00568	194	2	21603.3	2	2	4.58956e-06	0.16	3.41	Adenylate kinase isoenzyme 1 OS=Homo sapiens OX=9606 GN=AK1 PE=1 SV=3
Q06033	890	9	99768.5	9	33	1.6507e-05	0.14	77.22	Inter-alpha-trypsin inhibitor heavy chain H3 OS=Homo sapiens OX=9606 GN=ITIH3 PE=1 SV=2
P27169	355	11	39688.2	12	51	6.39565e-05	0.507	102.67	Serum paraoxonase/arylesterase 1 OS=Homo sapiens OX=9606 GN=PON1 PE=1 SV=3
Q9H853	241	0	27515.7	3	10	1.84725e-05	0.137	23.17	Putative tubulin-like protein alpha-4B OS=Homo sapiens OX=9606 GN=TUBA4B PE=5 SV=2
P07225	676	5	75055.9	5	15	9.87842e-06	0.105	33.68	Vitamin K-dependent protein S OS=Homo sapiens OX=9606 GN=PROS1 PE=1 SV=1
P00742	488	4	54678.5	5	10	9.1227e-06	0.105	18.02	Coagulation factor X OS=Homo sapiens OX=9606 GN=F10 PE=1 SV=2
Q96FW1	271	1	31246.4	1	3	4.92828e-06	0.07	8.19	Ubiquitin thioesterase OTUB1 OS=Homo sapiens OX=9606 GN=OTUB1 PE=1 SV=2
P04179	222	1	24716.6	1	1	2.00535e-06	0.063	3.11	Superoxide dismutase [Mn], mitochondrial OS=Homo sapiens OX=9606 GN=SOD2 PE=1 SV=3
O95568	372	0	42103.6	2	19	2.27381e-05	0.022	35.8	Histidine protein methyltransferase 1 homolog OS=Homo sapiens OX=9606 GN=METTL18 PE=1 SV=1
P06576	529	15	56506.6	15	37	3.11379e-05	0.486	90.3	ATP synthase subunit beta, mitochondrial OS=Homo sapiens OX=9606 GN=ATP5F1B PE=1 SV=3
P25054	2843	1	311437	1	3	4.69772e-07	0.006	6.47	Adenomatous polyposis coli protein OS=Homo sapiens OX=9606 GN=APC PE=1 SV=2
Q9BYZ2	381	0	41898.2	2	2	2.33694e-06	0.068	3.83	L-lactate dehydrogenase A-like 6B OS=Homo sapiens OX=9606 GN=LDHAL6B PE=1 SV=3
P01160	151	5	16367.2	5	20	5.89652e-05	0.232	36.77	Natriuretic peptides A OS=Homo sapiens OX=9606 GN=NPPA PE=1 SV=2
Q9Y3D6	152	1	16909	1	1	2.92887e-06	0.072	2.22	Mitochondrial fission 1 protein OS=Homo sapiens OX=9606 GN=FIS1 PE=1 SV=2
Q9Y5C1	460	7	53586.2	7	47	4.54866e-05	0.202	82.09	Angiopoietin-related protein 3 OS=Homo sapiens OX=9606 GN=ANGPTL3 PE=1 SV=1
P55103	352	5	38195.4	5	69	8.72669e-05	0.136	116.31	Inhibin beta C chain OS=Homo sapiens OX=9606 GN=INHBC PE=2 SV=1
P30048	256	3	27657.2	3	7	1.21731e-05	0.121	12.17	Thioredoxin-dependent peroxide reductase, mitochondrial OS=Homo sapiens OX=9606 GN=PRDX3 PE=1 SV=3
P60981	165	1	18475.5	1	4	1.07924e-05	0.067	7.94	Destrin OS=Homo sapiens OX=9606 GN=DSTN PE=1 SV=3
Reverse_P29120	753	1	84081.3	2	12	7.09462e-06	0.019	17.75
Reverse_A6NHN0	477	3	49372.6	3	3	2.79992e-06	0.046	3.7
Q58FG0	334	0	38695.8	1	2	2.66579e-06	0.03	5.53	Putative heat shock protein HSP 90-alpha A5 OS=Homo sapiens OX=9606 GN=HSP90AA5P PE=2 SV=1
P84077	181	0	20665.7	1	2	4.9192e-06	0.099	3.81	ADP-ribosylation factor 1 OS=Homo sapiens OX=9606 GN=ARF1 PE=1 SV=2
P10809	573	4	60998.4	4	9	6.99248e-06	0.091	19.59	60 kDa heat shock protein, mitochondrial OS=Homo sapiens OX=9606 GN=HSPD1 PE=1 SV=2
P25705	553	6	59695.6	6	7	5.63529e-06	0.154	15.26	ATP synthase subunit alpha, mitochondrial OS=Homo sapiens OX=9606 GN=ATP5F1A PE=1 SV=1
P00492	218	2	24545.6	2	3	6.12644e-06	0.096	5.93	Hypoxanthine-guanine phosphoribosyltransferase OS=Homo sapiens OX=9606 GN=HPRT1 PE=1 SV=2
Q15582	683	2	74616	2	7	4.56268e-06	0.05	10.2	Transforming growth factor-beta-induced protein ig-h3 OS=Homo sapiens OX=9606 GN=TGFBI PE=1 SV=1
Q16143	134	0	14261	2	2	6.64459e-06	0.134	3.09	Beta-synuclein OS=Homo sapiens OX=9606 GN=SNCB PE=1 SV=1
P60891	318	0	34793.9	1	2	2.79992e-06	0.053	8.43	Ribose-phosphate pyrophosphokinase 1 OS=Homo sapiens OX=9606 GN=PRPS1 PE=1 SV=2
P21108	318	0	34799	1	2	2.79992e-06	0.053	8.43	Ribose-phosphate pyrophosphokinase 3 OS=Homo sapiens OX=9606 GN=PRPS1L1 PE=1 SV=2
Q96A08	127	0	14140.7	3	12	4.2065e-05	0.22	17.48	Histone H2B type 1-A OS=Homo sapiens OX=9606 GN=H2BC1 PE=1 SV=3
P10768	282	2	31424.4	2	8	1.26294e-05	0.099	10.46	S-formylglutathione hydrolase OS=Homo sapiens OX=9606 GN=ESD PE=1 SV=2
O75390	466	2	51661.5	2	2	1.91068e-06	0.107	5.8	Citrate synthase, mitochondrial OS=Homo sapiens OX=9606 GN=CS PE=1 SV=2
Reverse_Q9NU22	5596	0	632402	1	8	6.36437e-07	0.001	14.95
P12104	132	5	15179.8	5	41	0.000138278	0.424	84.84	Fatty acid-binding protein, intestinal OS=Homo sapiens OX=9606 GN=FABP2 PE=1 SV=2
Q08ET2	396	1	43924.2	5	44	4.94653e-05	0.21	79.63	Sialic acid-binding Ig-like lectin 14 OS=Homo sapiens OX=9606 GN=SIGLEC14 PE=1 SV=1
Q9UM22	224	2	25402.6	2	2	3.97489e-06	0.103	4.09	Mammalian ependymin-related protein 1 OS=Homo sapiens OX=9606 GN=EPDR1 PE=1 SV=2
Q96EK7	910	1	103698	5	38	1.85903e-05	0.026	54.94	Constitutive coactivator of peroxisome proliferator-activated receptor gamma OS=Homo sapiens OX=9606 GN=FAM120B PE=1 SV=1
P58546	118	1	12868.6	1	1	3.77278e-06	0.144	2.54	Myotrophin OS=Homo sapiens OX=9606 GN=MTPN PE=1 SV=2
P63208	163	3	18628.2	3	12	3.27745e-05	0.16	24.54	S-phase kinase-associated protein 1 OS=Homo sapiens OX=9606 GN=SKP1 PE=1 SV=2
P48595	397	8	45355.9	8	17	1.90635e-05	0.254	33.55	Serpin B10 OS=Homo sapiens OX=9606 GN=SERPINB10 PE=1 SV=1
Q9NQX5	325	2	34476.4	2	9	1.23283e-05	0.077	19.34	Neural proliferation differentiation and control protein 1 OS=Homo sapiens OX=9606 GN=NPDC1 PE=1 SV=2
P50552	380	3	39787.1	3	15	1.75732e-05	0.095	31.31	Vasodilator-stimulated phosphoprotein OS=Homo sapiens OX=9606 GN=VASP PE=1 SV=3
Q9UEY8	706	2	79087.2	2	2	1.26115e-06	0.062	3.67	Gamma-adducin OS=Homo sapiens OX=9606 GN=ADD3 PE=1 SV=1
Q9NR12	457	1	49794.6	1	6	5.84491e-06	0.026	11.16	PDZ and LIM domain protein 7 OS=Homo sapiens OX=9606 GN=PDLIM7 PE=1 SV=1
P0DJI9	122	24	13500.6	55	346	0.00126258	0.721	842.98	Serum amyloid A-2 protein OS=Homo sapiens OX=9606 GN=SAA2 PE=1 SV=1
O14618	274	5	29004.4	5	9	1.4623e-05	0.172	18.11	Copper chaperone for superoxide dismutase OS=Homo sapiens OX=9606 GN=CCS PE=1 SV=1
O43896	1103	2	122852	2	6	2.42169e-06	0.017	6.89	Kinesin-like protein KIF1C OS=Homo sapiens OX=9606 GN=KIF1C PE=1 SV=3
P51161	128	9	14344.1	9	63	0.000219116	0.805	152.05	Gastrotropin OS=Homo sapiens OX=9606 GN=FABP6 PE=1 SV=2
O15389	551	1	60658.7	5	43	3.47424e-05	0.156	75.52	Sialic acid-binding Ig-like lectin 5 OS=Homo sapiens OX=9606 GN=SIGLEC5 PE=1 SV=1
P14621	99	5	11114.6	5	19	8.54401e-05	0.404	30.48	Acylphosphatase-2 OS=Homo sapiens OX=9606 GN=ACYP2 PE=1 SV=2
A0A075B6H9	119	6	12747.2	6	33	0.000123455	0.286	58.4	Immunoglobulin lambda variable 4-69 OS=Homo sapiens OX=9606 GN=IGLV4-69 PE=1 SV=1
O94772	140	4	14641.1	4	31	9.85773e-05	0.2	62.99	Lymphocyte antigen 6H OS=Homo sapiens OX=9606 GN=LY6H PE=1 SV=1
Q9P1F3	81	1	9032.9	1	3	1.64884e-05	0.16	6.88	Costars family protein ABRACL OS=Homo sapiens OX=9606 GN=ABRACL PE=1 SV=1
Q8NCW5	288	2	31636.2	2	2	3.09158e-06	0.08	4.02	NAD(P)H-hydrate epimerase OS=Homo sapiens OX=9606 GN=NAXE PE=1 SV=2
O75112	727	4	77067.9	4	13	7.96071e-06	0.095	33.77	LIM domain-binding protein 3 OS=Homo sapiens OX=9606 GN=LDB3 PE=1 SV=2
Q9BZP6	476	2	52219.3	2	23	2.15112e-05	0.042	39.2	Acidic mammalian chitinase OS=Homo sapiens OX=9606 GN=CHIA PE=1 SV=1
Q08397	574	2	63052.5	2	19	1.47362e-05	0.044	42.05	Lysyl oxidase homolog 1 OS=Homo sapiens OX=9606 GN=LOXL1 PE=1 SV=2
Reverse_Q7Z7A1	2325	2	268702	2	6	1.14887e-06	0.01	10.83
Q9NRR1	136	3	15549.1	3	21	6.87422e-05	0.206	34.74	Cytokine-like protein 1 OS=Homo sapiens OX=9606 GN=CYTL1 PE=1 SV=1
P35030	304	0	32490	3	27	3.95397e-05	0.079	57	Trypsin-3 OS=Homo sapiens OX=9606 GN=PRSS3 PE=1 SV=2
P09382	135	6	14688.2	6	45	0.000148396	0.474	73.97	Galectin-1 OS=Homo sapiens OX=9606 GN=LGALS1 PE=1 SV=2
P25774	331	7	37453.3	7	34	4.57292e-05	0.196	63.45	Cathepsin S OS=Homo sapiens OX=9606 GN=CTSS PE=1 SV=3
P63316	161	1	18372.5	1	1	2.76514e-06	0.093	2.17	Troponin C, slow skeletal and cardiac muscles OS=Homo sapiens OX=9606 GN=TNNC1 PE=1 SV=1
P29279	349	4	38046.8	4	24	3.06146e-05	0.138	39.02	CCN family member 2 OS=Homo sapiens OX=9606 GN=CCN2 PE=1 SV=2
Q9UBF9	498	1	55342.8	1	9	8.04556e-06	0.022	19.75	Myotilin OS=Homo sapiens OX=9606 GN=MYOT PE=1 SV=2
O95450	1211	6	134650	6	25	9.1905e-06	0.067	45.61	A disintegrin and metalloproteinase with thrombospondin motifs 2 OS=Homo sapiens OX=9606 GN=ADAMTS2 PE=2 SV=2
Q86YT9	394	2	44292.9	2	11	1.24291e-05	0.043	21.26	Junctional adhesion molecule-like OS=Homo sapiens OX=9606 GN=JAML PE=1 SV=1
P13942	1736	1	171668	1	1	2.56444e-07	0.007	2.04	Collagen alpha-2(XI) chain OS=Homo sapiens OX=9606 GN=COL11A2 PE=1 SV=5
Reverse_O95972	392	2	45008.1	2	3	3.40705e-06	0.033	3.69
Q6ZMH5	540	2	56407	3	23	1.89617e-05	0.046	41.38	Zinc transporter ZIP5 OS=Homo sapiens OX=9606 GN=SLC39A5 PE=1 SV=3
Q13231	466	13	51630.3	13	66	6.30523e-05	0.337	141.94	Chitotriosidase-1 OS=Homo sapiens OX=9606 GN=CHIT1 PE=1 SV=1
P18206	1134	8	123704	8	34	1.33478e-05	0.093	81.19	Vinculin OS=Homo sapiens OX=9606 GN=VCL PE=1 SV=4
O76015	456	1	50429.4	2	2	1.95258e-06	0.031	2.49	Keratin, type I cuticular Ha8 OS=Homo sapiens OX=9606 GN=KRT38 PE=1 SV=3
Reverse_P51813	675	0	77943	1	6	3.95722e-06	0.01	11.48
Q9Y2J2	1087	1	120585	1	2	8.19112e-07	0.012	5.36	Band 4.1-like protein 3 OS=Homo sapiens OX=9606 GN=EPB41L3 PE=1 SV=2
Q9UN72	937	0	100785	2	2	9.5024e-07	0.029	2.73	Protocadherin alpha-7 OS=Homo sapiens OX=9606 GN=PCDHA7 PE=2 SV=1
P12110	1019	1	108494	1	3	1.31066e-06	0.012	5.48	Collagen alpha-2(VI) chain OS=Homo sapiens OX=9606 GN=COL6A2 PE=1 SV=4
P67809	324	2	35884.7	2	7	9.61825e-06	0.074	10.81	Y-box-binding protein 1 OS=Homo sapiens OX=9606 GN=YBX1 PE=1 SV=3
Q9Y5H5	950	0	102321	2	2	9.37237e-07	0.028	2.73	Protocadherin alpha-9 OS=Homo sapiens OX=9606 GN=PCDHA9 PE=2 SV=1
Q9Y5H6	950	0	102970	2	2	9.37237e-07	0.028	2.73	Protocadherin alpha-8 OS=Homo sapiens OX=9606 GN=PCDHA8 PE=2 SV=1
Reverse_Q7Z7G1	428	1	49505.2	1	3	3.12047e-06	0.04	6.24
P35443	961	1	105784	1	3	1.38976e-06	0.018	7.08	Thrombospondin-4 OS=Homo sapiens OX=9606 GN=THBS4 PE=1 SV=2
Q9Y5H8	950	0	102347	2	2	9.37237e-07	0.028	2.73	Protocadherin alpha-3 OS=Homo sapiens OX=9606 GN=PCDHA3 PE=2 SV=1
P83110	453	2	48559	2	3	2.94826e-06	0.049	5.35	Serine protease HTRA3 OS=Homo sapiens OX=9606 GN=HTRA3 PE=1 SV=2
P35749	1972	2	227181	3	13	2.93481e-06	0.02	24.94	Myosin-11 OS=Homo sapiens OX=9606 GN=MYH11 PE=1 SV=3
A0AVF1	554	1	64118.4	2	7	5.62511e-06	0.038	12.19	Intraflagellar transport protein 56 OS=Homo sapiens OX=9606 GN=TTC26 PE=2 SV=1
Q9UN74	947	0	102212	2	2	9.40206e-07	0.029	2.73	Protocadherin alpha-4 OS=Homo sapiens OX=9606 GN=PCDHA4 PE=1 SV=1
Q6NW40	437	2	47498.4	2	2	2.03747e-06	0.025	4.22	Repulsive guidance molecule B OS=Homo sapiens OX=9606 GN=RGMB PE=1 SV=3
P48960	835	1	91791.1	1	4	2.13264e-06	0.018	9.34	Adhesion G protein-coupled receptor E5 OS=Homo sapiens OX=9606 GN=ADGRE5 PE=1 SV=4
Q9Y5I0	950	0	102402	2	2	9.37237e-07	0.028	2.73	Protocadherin alpha-13 OS=Homo sapiens OX=9606 GN=PCDHA13 PE=2 SV=1
Q14203	1278	0	141589	1	2	6.96694e-07	0.005	3.98	Dynactin subunit 1 OS=Homo sapiens OX=9606 GN=DCTN1 PE=1 SV=3
Q9H3K6	86	4	10092.2	4	14	7.24724e-05	0.477	22.83	BolA-like protein 2 OS=Homo sapiens OX=9606 GN=BOLA2 PE=1 SV=1
Q9BYJ0	223	2	24547.1	2	7	1.39745e-05	0.157	15.89	Fibroblast growth factor-binding protein 2 OS=Homo sapiens OX=9606 GN=FGFBP2 PE=1 SV=1
Q99795	319	2	35591.5	2	3	4.18672e-06	0.053	4.03	Cell surface A33 antigen OS=Homo sapiens OX=9606 GN=GPA33 PE=1 SV=1
Q9UN75	941	0	101571	2	2	9.46201e-07	0.029	2.73	Protocadherin alpha-12 OS=Homo sapiens OX=9606 GN=PCDHA12 PE=2 SV=1
P00167	134	2	15302.5	2	5	1.66115e-05	0.261	10.66	Cytochrome b5 OS=Homo sapiens OX=9606 GN=CYB5A PE=1 SV=2
Q9UN73	950	0	102634	2	2	9.37237e-07	0.028	2.73	Protocadherin alpha-6 OS=Homo sapiens OX=9606 GN=PCDHA6 PE=2 SV=1
P36941	435	1	46660.5	1	2	2.04684e-06	0.028	3.98	Tumor necrosis factor receptor superfamily member 3 OS=Homo sapiens OX=9606 GN=LTBR PE=1 SV=1
Q9NQ76	525	1	58365.7	1	4	3.39191e-06	0.023	6.61	Matrix extracellular phosphoglycoprotein OS=Homo sapiens OX=9606 GN=MEPE PE=1 SV=1
Q9UKZ9	415	3	45668.9	3	5	5.36371e-06	0.082	6.57	Procollagen C-endopeptidase enhancer 2 OS=Homo sapiens OX=9606 GN=PCOLCE2 PE=1 SV=1
O95971	181	1	19779	1	5	1.2298e-05	0.055	8.57	CD160 antigen OS=Homo sapiens OX=9606 GN=CD160 PE=1 SV=1
P19438	455	2	50443.8	2	4	3.91374e-06	0.062	9.16	Tumor necrosis factor receptor superfamily member 1A OS=Homo sapiens OX=9606 GN=TNFRSF1A PE=1 SV=1
O94911	1621	1	183540	1	1	2.74638e-07	0.01	2.2	ABC-type organic anion transporter ABCA8 OS=Homo sapiens OX=9606 GN=ABCA8 PE=1 SV=4
Q9Y5H7	936	0	101967	2	2	9.51256e-07	0.029	2.73	Protocadherin alpha-5 OS=Homo sapiens OX=9606 GN=PCDHA5 PE=2 SV=1
P09529	407	2	45074.7	2	4	4.37531e-06	0.027	6.1	Inhibin beta B chain OS=Homo sapiens OX=9606 GN=INHBB PE=1 SV=2
P49767	419	1	46833.9	1	1	1.0625e-06	0.033	2.43	Vascular endothelial growth factor C OS=Homo sapiens OX=9606 GN=VEGFC PE=1 SV=1
Reverse_Q9UNM6	376	1	42900.1	1	5	5.92005e-06	0.029	9.8
Reverse_Q9BWF2	469	1	53242.7	2	2	1.89845e-06	0.03	3.47
P02741	224	5	25004.7	5	15	2.98117e-05	0.156	25.16	C-reactive protein OS=Homo sapiens OX=9606 GN=CRP PE=1 SV=1
P04003	597	4	66971.4	4	12	8.9485e-06	0.082	21.55	C4b-binding protein alpha chain OS=Homo sapiens OX=9606 GN=C4BPA PE=1 SV=2
Reverse_Q9BQ04	359	1	40106.4	1	33	4.09225e-05	0.042	56.99
Q99996	3907	2	452690	4	23	2.62076e-06	0.009	29.04	A-kinase anchor protein 9 OS=Homo sapiens OX=9606 GN=AKAP9 PE=1 SV=4
P04114	4563	29	515265	29	53	5.17093e-06	0.083	115.94	Apolipoprotein B-100 OS=Homo sapiens OX=9606 GN=APOB PE=1 SV=2
[truncated: 169 more rows]

## Sheet: S2
#PatternLab's TFold analyzer
#Parameters used:
#F-stringency :0.66,	q-value:0.05
#Normalization used: None
#Locus	Fold Change	pValue	BH-Critical-Value	GPI (Index in the sparse matrix)	Signal(Bottom)	Signal(Top)	Description
#Top Class: ira
#Bottom Class: semira
#
#Blue dots - Identifications satisfied both, the automatic fold and statistical criteria.
P04217	2.06524	0.00144113	0.003125	29	8.31606e-05	0.000171746	Alpha-1B-glycoprotein OS=Homo sapiens OX=9606 GN=A1BG PE=1 SV=4
Q5JS37	4.22339	0.00515209	0.00625	254	1.25603e-06	5.30472e-06	NHL repeat-containing protein 3 OS=Homo sapiens OX=9606 GN=NHLRC3 PE=2 SV=1
O96033	-2.48459	0.00530354	0.009375	322	9.09378e-07	3.66007e-07	Molybdopterin synthase sulfur carrier subunit OS=Homo sapiens OX=9606 GN=MOCS2 PE=1 SV=1
O15240	-4.32927	0.010942	0.0125	98	1.24943e-05	2.88602e-06	Neurosecretory protein VGF OS=Homo sapiens OX=9606 GN=VGF PE=1 SV=2
P05062	-2.7944	0.0115861	0.015625	160	2.65298e-06	9.4939e-07	Fructose-bisphosphate aldolase B OS=Homo sapiens OX=9606 GN=ALDOB PE=1 SV=2
Q8NHP8	-2.23645	0.0130406	0.01875	452	9.44741e-07	4.22428e-07	Putative phospholipase B-like 2 OS=Homo sapiens OX=9606 GN=PLBD2 PE=1 SV=2
P01009	3.71046	0.013948	0.021875	25	0.000180844	0.000671014	Alpha-1-antitrypsin OS=Homo sapiens OX=9606 GN=SERPINA1 PE=1 SV=3
P02787	2.46698	0.0166965	0.025	26	0.000242394	0.000597983	Serotransferrin OS=Homo sapiens OX=9606 GN=TF PE=1 SV=3
P13473	-3.06738	0.0224866	0.028125	276	1.24292e-05	4.05205e-06	Lysosome-associated membrane glycoprotein 2 OS=Homo sapiens OX=9606 GN=LAMP2 PE=1 SV=2
P12259	-4.13383	0.0278584	0.034375	756	2.44499e-06	5.91458e-07	Coagulation factor V OS=Homo sapiens OX=9606 GN=F5 PE=1 SV=4
Q969Z4	-3.13041	0.0283551	0.0375	288	2.73356e-06	8.73227e-07	Tumor necrosis factor receptor superfamily member 19L OS=Homo sapiens OX=9606 GN=RELT PE=1 SV=1
P20930	-10.3497	0.0456746	0.05	561	1.26547e-06	1.22271e-07	Filaggrin OS=Homo sapiens OX=9606 GN=FLG PE=1 SV=3
