# Supplementary material for: Urinary proteomics reveals biological processes related to acute kidney injury in Bothrops atrox envenomings
Source: PLoS Negl Trop Dis. 2024 Mar 27;18(3):e0012072. doi: 10.1371/journal.pntd.0012072 (PMC11020875; doi:10.1371/journal.pntd.0012072)
Supplement: S2 File — (XLSX) [file pntd.0012072.s002.xlsx]

## Sheet: Total from Control
Protein Index	Locus	1::1_1	1::10_1	1::2_1	1::3_1	1::4_1	1::5_1	1::6_1	1::7_1	1::8_1	1::9_1	2::21_2	2::22_2	2::23_2	2::24_2	2::25_2	2::26_2	2::27_2	2::28_2	2::29_2	2::30_2	3::11_3	3::12_3	3::13_3	3::14_3	3::15_3	3::16_3	3::17_3	3::18_3	3::19_3	3::20_3	Total Signal	Replicate Count	Description
0	P04156	3.5023678825481793E-06	3.7635988935916957E-06	1.1538153796876735E-05	6.107151629103805E-06	1.30024537579799E-05	4.682580179428927E-06	2.134641760662088E-06	1.7180926135047377E-05	2.30812084517392E-05	1.1670891290805714E-05	1.25967209287362E-05			1.8487035155420193E-06	1.1283256039670582E-05		3.356993781964179E-06	1.8909817220602212E-06	3.933203577404509E-07	2.609668220166124E-07	7.114713815804155E-06		5.160933434825294E-06	9.44758421770663E-06	2.389141660227693E-06	1.4437317560261901E-05	7.303869822596052E-06	1.2314795326609649E-05		1.8992170036770576E-07	0.000186653194483913	25	Major prion protein OS=Homo sapiens OX=9606 GN=PRNP PE=1 SV=1
1	Q12907	8.302886136462465E-05	8.15517161299154E-05	0.00016069383358576893	4.890580669915295E-05	0.0002211475594228395	0.0002482257257188883	9.131907204125729E-05	0.000182662638789505	0.00014774314072764735	0.00010623037946397679	0.0001533380592634566	9.247975438167387E-07	6.94015505696035E-07	1.1310217076879382E-05	0.00023364198415607357		8.198022518848981E-05	2.1680886205553903E-05	6.334156372268598E-05	5.770052122930267E-07	4.5880612620737025E-05	3.821004966498931E-06	1.8637030472618208E-05	9.88514444685973E-06	0.00046781050944882225	0.0002264121868965339	0.0001508215266313113	0.00015482429075259775	4.110065172766949E-06	3.0903259890348122E-06	0.003024290185216301	29	Vesicular integral-membrane protein VIP36 OS=Homo sapiens OX=9606 GN=LMAN2 PE=1 SV=1
2	O00187	6.708933409263669E-05	0.00010599853454587672	0.00017365419284437532	1.2022831222792355E-05	9.916387044284157E-05	0.000292167554556956	0.00015781506397048473	0.00018043291849270362	0.00013901113989187326	5.2744419009750435E-05	0.0001995033527623036	2.5176596884987286E-07	2.1068958468440646E-06	6.0648837059222E-06	0.00016307884909613966		4.374881489136024E-05	1.2119493645562318E-05	3.3449270025894986E-05	2.377543150729645E-07	2.066305340930988E-05	4.485217446699276E-06		1.11076935477154E-05	0.0002796114417330316	0.00022869920697902378	0.00023503727534481304	0.00013356426623584261	1.1420240047145664E-06	2.812483304011867E-06	0.0026577836013334027	28	Mannan-binding lectin serine protease 2 OS=Homo sapiens OX=9606 GN=MASP2 PE=1 SV=4
3	P06312	2.283654936101085E-05	1.3297727501981097E-05	5.925507947790063E-05	3.311020564568728E-05	3.4740036169254674E-05	2.380487632349158E-05	1.3355302728556605E-05	1.169330526221513E-05	1.7599644108277733E-05	2.8207950638955114E-05	7.100805605466596E-05	7.511629749750682E-06	9.308682931995146E-06	1.438830255360077E-05	6.242660539821916E-05	1.340543070211421E-05	4.1475943624098874E-05	6.78353979431836E-05	5.2001595202186195E-05	1.0055855077599707E-05	7.790298239718808E-06	1.1834113651863859E-05	8.34366069297022E-06	1.447851710393386E-05	3.024416668234284E-05	9.878961524570739E-05	7.488414158721547E-05	9.948421268098972E-05	4.354578716328776E-06	1.0678145719597594E-05	0.0009681996267754134	30	Immunoglobulin kappa variable 4-1 OS=Homo sapiens OX=9606 GN=IGKV4-1 PE=1 SV=1
4	P01011	0.0001044027098310385	4.947001667184938E-05	7.181078874051683E-05	2.088531813294114E-05	8.50454876718709E-05	9.999765301519517E-05	5.667735878678342E-05	4.583219897767638E-05	5.750312783588472E-05	5.9735988160559695E-05	8.712437648372927E-05	3.212270010243157E-05	0.0002365193046517379	3.0784391532038015E-05	0.0002772575790965218	0.00010394189268334672	0.00011563957925352142	0.00011895386475771255	0.0007405234517387787	8.953166122739915E-05	5.8409303073525704E-05	3.0722573544166514E-05	2.9082668108787617E-05	3.3655949398198745E-05	0.00019979225932772646	4.9081833292695005E-05	6.470613846797895E-05	8.394117825803924E-05	1.0867815988221851E-05	1.3909092110806675E-05	0.0030579282609216802	30	Alpha-1-antichymotrypsin OS=Homo sapiens OX=9606 GN=SERPINA3 PE=1 SV=2
5	P14209	1.6635746193993266E-05	4.59286266578352E-05	0.00010379210908158437	3.83273700251139E-05	8.396606849529779E-05	6.1020852241099105E-05	5.508597706510202E-05	7.131296751294632E-05	9.260347886227077E-05	4.519886477960038E-05	7.652633006281325E-05	1.5804924658434771E-06		2.8849359765186454E-05	0.00013695746364140128	6.421678810443555E-07	1.7363034304145485E-05	3.162480875915501E-05	2.408466808249316E-06	7.122097648532611E-06	1.677873336307934E-05	2.9809596694390435E-06			2.6960242835798303E-05	2.104956346666822E-05	1.4699849896487513E-05	3.691174910474537E-05	3.9354904293014757E-07	4.1966838205912E-06	0.0010409176134509534	27	CD99 antigen OS=Homo sapiens OX=9606 GN=CD99 PE=1 SV=1
6	P02768	0.0038175020289933554	0.006508432052169313	0.0026572264025485326	0.003843130402685129	0.0026393745376828903	0.00351176881052696	0.0065967537798281625	0.005428054559752865	0.003312287687313727	0.0037366502050480087	0.004170651471561228	0.013717616969224185	0.011962339260862459	0.008173702752915426	0.001547179423284146	0.021002806811726157	0.007403423145847798	0.0027825293651445836	0.0070803857350035864	0.024228883774497337	0.0026780507397800987	0.009305233269919805	0.004197083284189233	0.005604068492148081	0.002760975062591731	0.0042983547131437054	0.0011445847799362047	0.003966530605284739	0.02250685820953722	0.00355852518547101	0.20414096351861769	30	Albumin OS=Homo sapiens OX=9606 GN=ALB PE=1 SV=2
7	P41222	0.0008668761431269023	0.0006417815231084653	0.002298531066999678	0.0007918250497578647	0.0010556845944220202	0.0013055488533544727	0.0007618709232320164	0.0004283410763042724	0.0015399371709183276	0.0009146253762321902	0.0019499287567223485	9.051221340456757E-05	1.7475993173462543E-05	0.0004761082562136726	0.001623744600067477	5.3221243555900936E-05	0.0008481488892722879	0.0007090813591694216	0.0002551794253624355	0.00029800477802315934	0.0009693306487013925	0.00014951173443597028	0.00021758032586225324	0.00018550892031292063	0.0010829163785944992	0.0027436880039560414	0.0011907208906866374	0.0019194968554202974	0.00011371411976206187	0.0002430101670472036	0.02574190533720022	30	Prostaglandin-H2 D-isomerase OS=Homo sapiens OX=9606 GN=PTGDS PE=1 SV=1
8	P68871	6.582453436043787E-06	3.5331074404780963E-06	3.2571060702920586E-05	0.0002506412913034818	1.2050182425308964E-05	1.473614764837623E-05	5.115753009908187E-06	4.447067563155733E-06	7.595697327074328E-05	6.381375777251068E-06	2.9982922370791436E-06	6.977691646994446E-06	3.1002770828192914E-05	2.8749818215968347E-07		3.1700557615064316E-06	3.7263544063047285E-05	3.402803898297631E-05	3.4699088440612107E-06	5.820543764031752E-07	1.9654874958467615E-05	1.2943755453446938E-05		2.1853027355566717E-06		4.009814035754321E-06	3.733982880279724E-07	1.2657599701880671E-05	8.05677363911829E-08		0.0005837005804096139	26	Hemoglobin subunit beta OS=Homo sapiens OX=9606 GN=HBB PE=1 SV=2
9	P01619	5.375316485882413E-05	4.4512925644647625E-05	0.00015693127058674652	5.04480355175781E-05	8.436573940497717E-05	6.549261041858165E-05	4.773589529972748E-05	4.173562076924042E-05	8.537237668330051E-05	0.00011845758442584666	0.00022465018548921298	1.7687531475190092E-05	2.9233568512314546E-05	3.4798533178451816E-05	0.00018816533077480345	2.6751635974776675E-05	7.08796437387724E-05	0.00015640548918256894	7.622279895913579E-05	2.9765898199665083E-05	8.175777028633532E-05	2.7816460109990987E-05	3.573240623495838E-05	2.521116136431242E-05	2.7578650578603813E-05	0.00018387754982501916	0.00011340319188701791	0.00019522195074232518	1.3817847721358097E-05	2.6214973472376287E-05	0.0023339978013166597	30	Immunoglobulin kappa variable 3-20 OS=Homo sapiens OX=9606 GN=IGKV3-20 PE=1 SV=2
11	Q8TCZ2	5.695682377688262E-06	1.540034027765702E-05	1.919561013567299E-05	1.4418083075287706E-05	1.229280032001699E-05	1.052718552889811E-05	1.856775569265684E-05	1.2319382746731085E-05	1.9518855373260556E-05	2.1237806119062073E-05	3.693973234100893E-05			2.158629483163664E-06	1.982441557905855E-05	3.93205512486715E-08	3.315418265652761E-06	3.5880490521686013E-06	4.818461526264786E-07	4.167564085814972E-07	3.593710584208653E-07	7.288647036767678E-07				9.020055978653162E-06	2.815896302487376E-06	5.150696832279851E-06			0.00023401255435595878	23	CD99 antigen-like protein 2 OS=Homo sapiens OX=9606 GN=CD99L2 PE=1 SV=1
12	P13987	0.0002664786057910816	0.00010069364132108777	0.0008048441448046881	0.00022008738162413658	0.0005628178648400676	0.0006358144014510228	0.00011119787694590508	0.0005948900415337275	0.0003216522307667309	0.00014009099916833108	0.0002778100934379238	5.437251824898345E-06	2.062395085552908E-06	4.7071893205932425E-05	0.0008954172102605851		7.093016596814201E-05	4.292369210151607E-05	3.3804743643022314E-05	2.228298509656188E-05	0.00032896354673114906	0.000307683865074664	8.997114217568322E-05	1.6831243382261066E-05	0.0008786061265026763	0.0004234116553909398	0.0002862823572982701	0.0003342360019899158	9.819284366098884E-06	8.176596477725557E-06	0.007840289438260296	29	CD59 glycoprotein OS=Homo sapiens OX=9606 GN=CD59 PE=1 SV=1
13	P01602	1.8204921045898826E-06	1.2394838336885364E-06	3.213425865070821E-06	5.8316727928818265E-06	3.322616736960604E-06	2.9492009825649824E-06	1.0319013426655706E-06	1.9077768220874538E-06	3.2608260210940787E-06	4.018029614403557E-06	5.704855097365245E-06	1.7232154647493858E-06	3.3183293134032923E-06	2.473190734691806E-06	4.613665591327408E-06	4.613262468264744E-06	5.8955005837060585E-06	1.5293345687451474E-05	9.146313895426848E-06	3.1818221619156265E-06		2.2240450267713123E-06		2.156928190877968E-06		7.518525605098632E-06	5.626624801183505E-06	4.809538382868112E-06	1.6294330145313824E-06	1.7010214832003582E-06	0.00011022504361884047	27	Immunoglobulin kappa variable 1-5 OS=Homo sapiens OX=9606 GN=IGKV1-5 PE=1 SV=2
14	Q6UXG3	2.0912815409467783E-05	1.1079481583949975E-05	5.870936028536489E-05	3.381378083936513E-05	5.904779759745259E-05	3.341978805616405E-05	1.065146386749886E-05	4.341388495135236E-05	3.6103218089705E-05	2.7088933874430534E-05	1.4847671912999774E-05				3.280344523263503E-05		2.72577230554852E-06				2.1024797258317535E-05		3.4758371643925743E-06		8.404747326389817E-06	1.802405941449221E-05	1.217626186633611E-05	2.7544029218547252E-05			0.0004752671462544099	19	CMRF35-like molecule 9 OS=Homo sapiens OX=9606 GN=CD300LG PE=1 SV=2
15	P12273	5.229418695433508E-06	9.104008514883215E-07	3.978043329956302E-06	5.3081629024497675E-06	5.2776062920932E-06	8.659399343219428E-06	9.559529174165054E-07	0.000762124980423746	9.676996640179141E-06	2.7494775034471207E-06	2.1214441727575654E-06	1.5317151201390163E-07		4.761646074070787E-07	3.651603783079944E-06		4.393090971861174E-07		9.148284109422174E-07			1.44498101231436E-06		2.3094940702290245E-06		5.29726710396104E-06	3.174971869430869E-06	7.2269994862589935E-06		6.75551796386277E-07	0.0008327562258213966	22	Prolactin-inducible protein OS=Homo sapiens OX=9606 GN=PIP PE=1 SV=1
16	Q9NPG4	6.260451525332573E-07		6.931945892926894E-07	4.131605439227496E-07	4.3844447342039545E-07	7.170005786537818E-07	2.184097732612757E-07	2.755763726737443E-07	3.327355721232291E-07	4.6706219830609064E-07	4.187085915878807E-07																				4.600337845775094E-06	10	Protocadherin-12 OS=Homo sapiens OX=9606 GN=PCDH12 PE=1 SV=1
17	P08571	6.267440696792123E-05	4.388821256362268E-05	8.045480131075149E-05	4.3652976067190493E-05	0.00011115157811732575	9.031913618615843E-05	5.595657258357073E-05	5.5388030313428185E-05	0.00012136671942300979	4.921203000831597E-05	0.00014992758039533154	1.2789884658108175E-05	5.949625865255394E-06	0.00013413938122409095	0.00017200302837412615	1.9637765694577465E-06	0.00011550283261938427	5.723899301611229E-05	0.00013267675846824045	9.066760968272056E-06	1.1850105480769112E-05	1.9754872325987345E-05	1.0415855856456856E-05	2.9129071001287645E-05	0.0002422632928381386	0.0002467765671829403	6.358794466870233E-05	0.00015333606743956485	1.1378007782330226E-05	4.482658099763718E-05	0.002338641451273488	30	Monocyte differentiation antigen CD14 OS=Homo sapiens OX=9606 GN=CD14 PE=1 SV=2
18	O00264	1.3629327909829193E-06	1.4429070637958267E-06	7.771260124960857E-06	2.8553001089137736E-06	3.1685908532507605E-06	2.5159971610553277E-07	1.8715218237130216E-06	2.539076597966961E-06	3.8202279170481375E-06	1.738489450906473E-06	1.2009951296504316E-06							9.2343058327819E-07			3.341946449364475E-06					1.53122764158508E-06	6.021605988540959E-07	6.3268738704236E-07			3.5054354237418885E-05	16	Membrane-associated progesterone receptor component 1 OS=Homo sapiens OX=9606 GN=PGRMC1 PE=1 SV=3
19	P55287	3.3186866196827458E-06	2.3328208140538186E-06	4.7023481279434054E-06	2.372292200016863E-06	5.410621660633831E-06	1.2456416407429789E-05	2.51173059987418E-06	8.288544433660133E-07	4.611323638160246E-06	5.51565591005768E-06	1.0913388675548003E-05			3.464227048883484E-07	9.142070464565279E-06		3.838905568076714E-06		2.5203668183390658E-06		3.454321379296035E-06		1.2732272516135723E-06		1.9385038039884812E-05	9.865977974268242E-06	5.187300182201506E-06	5.036449292012873E-06			0.00011502421877191305	21	Cadherin-11 OS=Homo sapiens OX=9606 GN=CDH11 PE=2 SV=2
20	P10451	6.888502737559081E-05	5.2050016090158236E-05	0.0007447820725555766	6.916823431123105E-05	0.00044868885253234294	0.00021395117994694215	6.094693872571494E-05	0.0008232984009915518	0.0005646010657590456	0.0002040586606290227	9.25866283515574E-05	8.966670254052447E-06	1.1557409978071987E-05	2.2549052095610805E-05	0.0001673045705977873	3.077161308921054E-05	5.5376903743207785E-05	0.00033154874062130883	0.00011717498849986936	9.462416748914258E-05	0.000249028330827184	7.525536131443617E-06	1.7304432396719042E-05	2.964115981031425E-05	0.0002643677728003792	0.00022155309178244984	8.183399528617342E-05	0.0002085449832207478	1.1139742442356039E-05	2.3066422881929783E-05	0.005296896661216695	30	Osteopontin OS=Homo sapiens OX=9606 GN=SPP1 PE=1 SV=1
21	P08697	2.0063206953045087E-06	3.0682013656050224E-06	3.5641434977469133E-06	2.8884953008319243E-06	3.7675739254901834E-06	4.2428509233260615E-06	3.6187448037105215E-06	1.7562561676568427E-05	6.549200712550787E-06	6.011249013552905E-06	4.3171921287989886E-06	1.0591495578442052E-05	1.8991065841727864E-05	2.8457105849048356E-05	2.920597178507921E-06	4.555180610576524E-06	6.359261252734221E-05	6.37965015258283E-05	4.586637560268452E-07	1.348546783208367E-06	7.652807938828607E-07	4.2488424248259126E-05	3.534685180828601E-07	1.8858650933797582E-06	1.2620787578011008E-06	6.4974015321474505E-06	1.1706352524766992E-06	2.6490630959760948E-06	4.233107310938849E-07	1.2092256120743028E-05	0.0003218960878380375	30	Alpha-2-antiplasmin OS=Homo sapiens OX=9606 GN=SERPINF2 PE=1 SV=3
22	P16070	0.00012833403354223488	4.906464111013335E-05	0.0002242841826050633	0.00015974277377650816	0.00022084903641254557	0.00023446127747454913	5.0135461029951676E-05	0.0003379056289356217	0.00018190750870117198	0.00014372405293666373	0.00010337328492304012	1.979988311055066E-06	4.101215841271204E-07	1.149207621494931E-05	0.0001015109246475302	2.289313193468215E-07	4.260105699354081E-05	1.3242658696350302E-05	2.718916031174495E-05	8.6723718232801E-07	5.050090046422835E-05	2.4508881291018783E-06	3.223251377016378E-05	8.802171659227546E-06	3.1370766328801034E-05	0.0001301885171185183	0.00013435581832480151	0.00011782820807979645	2.83915397621251E-06	3.3734143261390975E-06	0.0025472463888854464	30	CD44 antigen OS=Homo sapiens OX=9606 GN=CD44 PE=1 SV=3
23	P10909	2.6947108064304356E-05	3.16289562468353E-05	0.00012718671721563296	4.09190691205664E-05	0.00010450890693350517	9.063286720927547E-05	4.287956790813479E-05	0.0008588419696233575	5.684253090589422E-05	7.900443558650174E-05	4.9921128285510306E-05	2.023754585253132E-05	6.395435702872934E-05	3.5247349592972046E-05	0.00012844455774081807	2.859114163914785E-05	7.023835293588337E-05	6.122606940588023E-05	1.4068539427172338E-05	8.4775666772587E-06	2.0867192764046128E-05	2.4533456090323302E-05	5.22029556585659E-06	6.211488805857229E-05	6.513745118680001E-05	7.138613446029966E-05	5.697530400334941E-05	4.9476270310149215E-05	7.199276213905781E-07	3.790006272884823E-05	0.0023341297201895468	30	Clusterin OS=Homo sapiens OX=9606 GN=CLU PE=1 SV=1
24	Q96FE7	6.408505389890748E-05	3.745053856274281E-05	0.0002780723886261498	9.327590158140386E-05	0.00012841046835976755	0.00011315329124577835	3.720272200310433E-05	0.00028605565683656676	0.00011324886046230579	8.334909309090351E-05	5.842530552325486E-05			5.458509591312524E-06	9.320742975294272E-05		1.5084673003259155E-05	6.747811728381821E-06	3.866957029538423E-06		8.037379930330097E-05	1.946473110793127E-06	1.5913219548140594E-05	2.450739993982707E-06	0.00012223065039185916	5.78954090923896E-05	3.340220762648328E-05	4.541358533676286E-05	1.9804833824586954E-06	1.9521758316338197E-06	0.0017806534049141251	26	Phosphoinositide-3-kinase-interacting protein 1 OS=Homo sapiens OX=9606 GN=PIK3IP1 PE=1 SV=2
25	P01009	9.171535827033568E-05	0.00011361523450391214	0.00015944938480931002	7.548031261830348E-05	0.0001587077988594281	0.0001924454032371188	0.0001520369659059883	0.000208173981496737	9.432917147927499E-05	0.00012048737497248493	0.0001554033030173777	0.0006503123089257605	0.0022703072416505677	0.0005887974877330606	0.0001910492396548315	0.0007821799647361113	0.00040164416480229414	0.0010992465633088454	0.0001678698257709601	0.00040332805134880704	8.693748401338944E-05	0.00033309954613079185	8.013475429053725E-05	0.0003082949449357518	0.00010285856005012785	0.00027149149196438216	4.03262843833213E-05	7.633596119437758E-05	0.00033101897170475326	0.00017793974084596173	0.009885016876614904	30	Alpha-1-antitrypsin OS=Homo sapiens OX=9606 GN=SERPINA1 PE=1 SV=3
26	P02787	0.00020686782662248485	0.00027970960052542984	5.243260248939928E-05	9.440735735104137E-05	9.60500491879321E-05	0.0001308404468107909	0.0003334989529705239	0.0002639899482029832	0.00014669200077948083	0.00012781616805377977	0.00024631036337157926	0.0006102282406597145	0.0015504837780616451	0.0006495012693084152	5.1793406044150164E-05	0.0010544762653420209	0.0006362332170662114	0.0001372345779690541	0.00041534361450248935	0.0006282259710096375	3.3871978756597272E-06	0.0003420263593874542	0.00011059862535654055	0.0004360423757524837	5.8712349220530385E-05	0.0002342622019739127	4.496872642843981E-05	0.00027260215545597084	0.0006414576131568828	0.000279885277891846	0.010136078538828483	30	Serotransferrin OS=Homo sapiens OX=9606 GN=TF PE=1 SV=3
27	P08118	3.999440082162888E-06				5.7484100401640126E-06	6.042137186973037E-06		0.00021774391488136482	2.644500884229391E-06		1.1384298048412046E-05				2.737226998117613E-06				9.37732335325459E-07						4.337646283358387E-06			1.0641303980780877E-05			0.0002662166107208886	10	Beta-microseminoprotein OS=Homo sapiens OX=9606 GN=MSMB PE=1 SV=1
29	P04217	5.6365770367949126E-05	9.2519950284137E-05	5.261020431404454E-05	9.155019337976797E-05	0.00010271667223809609	0.00017990544492470331	0.0001745289296438213	0.0001368734743045684	0.00010068097109707891	0.00012469640805166704	0.00011941899669649074	0.00022941723364815862	0.0002539099228680207	0.00016968738208797936	0.00013395904283827612	0.000268918892618913	0.00013291234618737863	4.94625051771164E-05	0.00018269561128627767	0.0001770829899231122	5.322941875805308E-05	7.249243640830383E-05	6.445115769644296E-05	0.00010490752583345572	0.00019521299675864998	0.00011089717299152266	7.32163955479919E-05	7.700792944370348E-05	3.0788240171412195E-05	4.9402372987621345E-05	0.0036615185885347143	30	Alpha-1B-glycoprotein OS=Homo sapiens OX=9606 GN=A1BG PE=1 SV=4
30	P09564	3.7438352834426834E-06		8.531129626953104E-06	6.448609341400689E-06	4.950025105867082E-06				4.7497702287134845E-06	5.754903368967661E-06	1.666814362145473E-06														1.2191803485729626E-05	1.701869516659229E-06					4.9738760319879034E-05	9	T-cell antigen CD7 OS=Homo sapiens OX=9606 GN=CD7 PE=1 SV=1
31	Q14515	5.977731665859514E-07	7.631574096061056E-07	2.544047692753602E-06	3.3492459041818695E-06	5.752754898646593E-06	8.788806609350118E-06	4.917596033854596E-07	9.132556611982593E-06	7.585746128755973E-07	3.504785936592736E-06	1.9102159968052064E-06	9.327340012205326E-07	7.711006328392543E-07	2.6951637377701707E-06	7.78702551165794E-06	2.5239832387975813E-07	6.288054482593577E-06	7.963825970868556E-06	4.621459600021621E-06	6.44543924440497E-07	1.6675975543957358E-05	7.193679793594395E-07		1.2298924554779442E-06	5.016751439652482E-06	7.491374524531184E-06	9.386238520120113E-07	2.5979412099473628E-06	1.4355979422331176E-07	2.872433509814685E-06	0.0001072359049370335	29	SPARC-like protein 1 OS=Homo sapiens OX=9606 GN=SPARCL1 PE=1 SV=2
33	A0A0C4DH42	2.7155181139492797E-07		8.573423910793816E-07	1.8812314214782534E-07			6.365480247603831E-07			3.2030949236176346E-06	5.275428754112398E-07		2.6974560764757907E-07			7.919698704698586E-07			2.625827433621844E-06										1.535022661133362E-07		9.525248346264007E-06	10	Immunoglobulin heavy variable 3-66 OS=Homo sapiens OX=9606 GN=IGHV3-66 PE=3 SV=1
35	P01042	0.00028764468993730963	0.0003492671260709679	0.0005695237749496814	0.0004410408636186209	0.0008420393268803007	0.0006407231710667474	0.00033970942487002447	0.0011974267501509606	0.00046725445966690156	0.0006497822513266418	0.00031042196329054685	7.478342363349293E-05	0.0001640127892955083	0.0002553350899417787	0.0005421186515517853	2.5701524830883316E-05	0.00036122142100360763	0.00021928854174717402	0.00016917498986554586	4.5315147129761786E-05	0.00017734330392620286	0.00010580713488741108	8.710404260482162E-05	0.0002502847191713617	0.0002710019747781066	0.0003508669237507241	0.00029516079432631017	0.00033324749825746	1.4053082480697428E-05	0.00022013726328824507	0.010056792118299582	30	Kininogen-1 OS=Homo sapiens OX=9606 GN=KNG1 PE=1 SV=2
36	Q9GZM5	0.0001845868202478388	0.0002541226427415419	0.00048773690177048707	0.0003346707998599991	0.0003864566066369362	0.0004145101831357366	0.00016639759649211459	0.0006000910583811761	0.0004341468701787068	0.00035412507062282915	0.00020881430579795774			2.6236743874913538E-05	0.00037889179411000574		4.4790501042400654E-05	2.1927239208475905E-05	9.201937978053232E-06	1.7013883645981024E-05	0.00037456180930504326	1.0934461547770147E-05		5.500023354517026E-06	0.0003820417810398325	0.00025726637167246627	0.00019389024910066398	0.0002543488131960725	6.781303168777179E-06		0.005809045768110298	25	Protein YIPF3 OS=Homo sapiens OX=9606 GN=YIPF3 PE=1 SV=1
37	P19823	2.11240825357111E-06		1.0143115341272609E-05			1.8898678987234889E-06		1.3728725145821175E-05				3.1604507400429675E-06	2.3552079232157125E-05			1.7169982970374128E-05	7.034208493614899E-05	4.9970090499551E-06	1.575991554021979E-07	1.3527278654606656E-06	1.30960557920711E-06	5.604591543941615E-07				2.2530982515260407E-06	2.0735700672334023E-06			1.0190179931749344E-06	0.00015582180163446524	16	Inter-alpha-trypsin inhibitor heavy chain H2 OS=Homo sapiens OX=9606 GN=ITIH2 PE=1 SV=2
38	O00560	5.718273440959936E-07	1.0456654604754096E-06	2.1637084155835107E-06	9.545473114914417E-06	7.759223726840668E-06	4.25780842236765E-06	1.6851471539259362E-06	7.957385162212178E-06	4.905365103727558E-06	5.3963617943505E-06	6.427415875935098E-07				1.1756278574006044E-06				1.7986088513573116E-06		1.3504129532856287E-06				4.809738621197282E-06	1.5384528959271424E-06	1.289329715938532E-06	2.243864996211599E-06			6.013674317740544E-05	18	Syntenin-1 OS=Homo sapiens OX=9606 GN=SDCBP PE=1 SV=1
39	Q08629	7.069891783966137E-07		3.656767696894699E-06	8.766743834005519E-07	3.225548711909119E-06	2.2633090402741475E-06	1.1974334561928429E-07	2.841680954763812E-06	2.059889454695357E-06	1.281009451486666E-06	1.3261403926415812E-06								6.708907463839327E-07												1.902864335646576E-05	11	Testican-1 OS=Homo sapiens OX=9606 GN=SPOCK1 PE=1 SV=1
40	P39059	1.5160442362082034E-05	1.8597798320585295E-05	1.0296881892599848E-05	1.1740749694127076E-05	3.922440344085798E-05	4.166983144732372E-05	1.9817625680340326E-05	3.3752305085942456E-05	1.2156045441666452E-05	3.641151372066379E-05	6.13869685428266E-06	6.117329056901089E-07		3.096482223535038E-06	9.166328152273699E-06		8.027815416354108E-06	2.279158976183234E-06	2.9443914474499974E-06			1.6860479657930239E-06	1.5721633990670889E-06	2.3466523925449315E-06		1.5509482114869792E-05	7.922191291735027E-06	8.060654185451775E-06		6.333162369186983E-06	0.00031452255678060656	24	Collagen alpha-1(XV) chain OS=Homo sapiens OX=9606 GN=COL15A1 PE=1 SV=2
41	P08174	2.8065663438279076E-05	4.023219553590614E-06	6.0977427275851015E-05	1.1374794656962427E-05	3.04005890854027E-05	5.0796327702797006E-05	9.126659575735395E-06	2.1930446764202336E-05	1.3292191940616725E-05	1.2810257548538327E-05	2.7921176307778414E-05			6.33501793125931E-07	4.252392716622523E-05		5.957082979248606E-06	6.574073030892962E-07	8.312802579121164E-06	2.0052061987959845E-07	2.117633102389879E-05	6.248745327116308E-08	6.977818744110865E-07	3.54398494055865E-07	4.97151061112855E-05	3.2027076072361006E-05	2.5896365721318773E-05	9.797058213710873E-06	2.876773545613298E-07		0.00046901827860931826	26	Complement decay-accelerating factor OS=Homo sapiens OX=9606 GN=CD55 PE=1 SV=4
42	P10253	6.0936406709738574E-05	3.656146920755458E-05	0.00014061003220365033	0.0001241497485891328	0.00013702528300033818	8.31787353078458E-05	4.329479100940515E-05	0.00016519108759805205	0.00014078136820408257	9.482601237855353E-05	8.651460218068764E-05		7.340832747580524E-07	2.2021762034199747E-05	5.74231170202141E-05		1.4257182171109666E-05	6.320314954996104E-06	2.0833226569556026E-05	1.81536143200683E-06	3.0086982975300088E-05	9.221237306225251E-07	1.1607763233745257E-05	5.607918751705327E-06	0.00010547727167936383	7.480812969807179E-05	9.463605277196957E-05	7.30733356088975E-05	2.2549995710925526E-06	1.936735849928113E-06	0.0016368858977165778	28	Lysosomal alpha-glucosidase OS=Homo sapiens OX=9606 GN=GAA PE=1 SV=4
43	P02671	1.3237086383771676E-05	1.3622002214949127E-05	2.4763199724740903E-05	1.47758479639892E-05	5.7526123832559296E-05	3.594557138475774E-05	1.9516486472279825E-05	2.422516301239575E-05	2.7109398462408767E-05	2.438315500519513E-05	6.176201927302627E-05	0.00993653833934096	0.010785143784979878	0.004072501884200279	0.0002274190590538861	0.00014511226290341746	0.012305841940806382	0.0004027073146411568	6.746627146015825E-05	0.0003231486679988251	5.304107554843351E-05	0.031225556062310325	0.00013907562736203733	0.023275206988577636	0.0001225798091172685	4.6504410472260525E-05	7.125363266088423E-05	2.389642191478269E-05	1.9174240774659386E-05	0.007002866254785562	0.10056190010263887	30	Fibrinogen alpha chain OS=Homo sapiens OX=9606 GN=FGA PE=1 SV=2
44	P81172	1.0995467531472574E-05	2.0038593756658036E-06	4.050136827816198E-05				2.756309303731924E-06	3.0461689619140373E-05	5.878009491411276E-06	4.76664443630563E-06	9.258904520688007E-06	3.3692339837487404E-07		1.0811589920815114E-05	0.00013818385863676038		4.345229875481043E-06	1.9137288474528684E-06	1.0570154205275379E-05		1.0038224094633472E-06		5.469910604122208E-06			1.7396708762207738E-05	8.324043990334143E-06	2.9250431714853102E-05	3.1290742789560278E-06	1.3784836832779098E-06	0.0003387362128839517	21	Hepcidin OS=Homo sapiens OX=9606 GN=HAMP PE=1 SV=2
45	Q9NZP8	1.1681915199944894E-05	1.136040570398242E-05	2.4584568330331385E-05	1.2923850167869042E-05	3.205240229474587E-05	2.5246658359509794E-05	1.0199016835868317E-05	2.708136095392717E-05	1.7709559569704442E-05	1.7345027126560334E-05	1.2468267195588568E-05	4.849571221175305E-07	1.9571945349225313E-07	9.812743133184483E-07	2.286102879410529E-05		2.2875898984819443E-06	3.7778737742332214E-07	4.900746009563579E-06	9.909614594025511E-07	1.1485041373020565E-05		2.6899406797899685E-06	2.1110037720354516E-07	1.0074069926411235E-05	1.2100128770016312E-05	1.1101106150650926E-05	1.7122091633285855E-05	4.937715104190423E-07		0.0003010103465867346	27	Complement C1r subcomponent-like protein OS=Homo sapiens OX=9606 GN=C1RL PE=1 SV=2
46	P02765	3.129005642747919E-05	5.358386425219038E-05	0.0001091981367728692	2.1749517918756457E-05	0.00011836295016118639	0.00012322515966031782	5.298015322321358E-05	0.00013341472369710934	0.00013041407002806996	6.487844722339192E-05	0.0003068059490080661	0.00012882325723276278	0.00016590634317220328	0.0005369931240341366	0.0002928512166499339	6.0918629831983255E-05	0.0005009910436777336	0.0001414017128065109	0.00019479818628624553	8.013947215275828E-05	0.00010377979073424576	0.00017504577953025437	7.580539165936883E-05	0.00016979166000617658	0.0002614122326407777	0.00030480605093324663	0.00017347331313351009	0.00022631027138554497	5.4659333569089146E-05	0.00018185368288498312	0.004975663520694115	30	Alpha-2-HS-glycoprotein OS=Homo sapiens OX=9606 GN=AHSG PE=1 SV=2
47	O43692	5.550552993543269E-06		1.0750366167430392E-05	1.352227021635194E-05	7.0345549756394084E-06	7.093293634664897E-06	4.082996429730344E-06	1.5229200581695524E-05	9.578250265619577E-06	6.695458974283671E-06	4.9962716007416835E-06				5.739567606197431E-06						1.0178549916785357E-05				6.057469667016585E-06	3.833171849431961E-06		5.393938749835148E-06			0.00011573591362896716	15	Peptidase inhibitor 15 OS=Homo sapiens OX=9606 GN=PI15 PE=1 SV=1
49	Q14624	3.3788102023109656E-05	0.00010283185082005496	9.448670753010635E-05	4.0151001344838367E-05	0.00013899829610793248	0.00012023819032718524	0.00011161506759520002	0.00018305560267264942	6.726264607424042E-05	0.00010820936592085036	6.659100923364388E-05	6.059773978609179E-05	8.288194777402423E-05	0.0001105842068914499	0.00015202688728909155	3.6561040434721534E-05	0.0001661497826700691	8.031463051756419E-05	7.213964665786211E-05	2.4439085333843664E-05	1.8683681986214047E-05	0.00015831975558661717	2.384211077822244E-05	0.0003741524162379922	0.0002732996178939011	0.00020765504290336996	7.688753374307785E-05	0.00010070286584740653	1.193100968622965E-05	7.889779488797902E-05	0.00317729463655554	30	Inter-alpha-trypsin inhibitor heavy chain H4 OS=Homo sapiens OX=9606 GN=ITIH4 PE=1 SV=4
50	Q14247	6.841076992825448E-07	1.6820631157630838E-06	2.474365926165347E-06	1.4255093795766075E-06	2.2550444885454E-06	3.4508495684551314E-06	1.6617590052546848E-06		3.004687449162892E-06	3.016950010300354E-06	2.642988059617502E-06				3.823022599812974E-06				9.983915661184384E-07		2.363304895483867E-06	4.2987168627829606E-07	5.635855005977973E-07			3.359204488961164E-06	1.0833892500142613E-06	2.4860256467379347E-06		0.00010835968198749395	0.00014576480232362225	19	Src substrate cortactin OS=Homo sapiens OX=9606 GN=CTTN PE=1 SV=2
51	P25311	0.0005950462408498339	0.0002931177655154058	0.0004490546947944811	0.00013334364798307373	0.0002974586792520162	0.0002681668669145319	0.0003030493176540453	0.000704768340474661	0.0006069891438310303	0.00031335300369609524	0.0011325036659759317	0.0003608796666212603	0.00010492836772849952	0.0018758697842847858	0.0008263395371192557	0.0001296503787258896	0.002333072186885469	0.001103752369548174	0.0003738459494570935	0.00011221392480621173	8.559151048705087E-05	0.000420179715699135	0.00047877399629734664	0.000587962373228588	0.00266082405203162	0.0015521568393009719	0.0007360428629659835	0.000881246826012825	0.00028212289146487663	0.0006656682156470756	0.02066797281525322	30	Zinc-alpha-2-glycoprotein OS=Homo sapiens OX=9606 GN=AZGP1 PE=1 SV=2
52	Q8WZ42	5.900482464759214E-06	4.341333418607596E-06		2.5921487180985223E-06	1.4282140171643537E-05	1.717600820239771E-05	3.317502150048725E-06	1.145908118763228E-05	5.8175847820284583E-05	3.8127190972380112E-06	4.0164673292089825E-06		2.1032346515817232E-06	4.996353359851194E-06	2.778139347023082E-05		2.1037447062014444E-06		5.256547770774903E-07				4.1321338719401604E-08					3.7241888058152885E-06		1.144455334175216E-06	0.00016749407700357175	18	Titin OS=Homo sapiens OX=9606 GN=TTN PE=1 SV=4
54	O00391	6.25661780427752E-06	6.6715021718808125E-06	1.3081801232677748E-05	1.011416524497012E-05	3.09911373775105E-05	2.7669334257900298E-05	1.2194776416376137E-05	3.879564389205406E-05	1.3461692731490091E-05	9.976330312699665E-06	6.9702111380234486E-06				1.871720980457234E-05		7.187941548011267E-07	1.3014372386661566E-06	1.2772895176651163E-06		9.868207436997529E-06		7.935836355662514E-07		9.167322188447358E-06	1.525986577242375E-05	7.512915303737386E-06	6.653249588328572E-06			0.000247453087221066	21	Sulfhydryl oxidase 1 OS=Homo sapiens OX=9606 GN=QSOX1 PE=1 SV=3
55	P07911	0.001682499783674937	0.0003900045031343674	0.0059804663137039814	0.0007663984651107025	0.0016214938161040423	0.007484025721144127	0.00041027768816331845	0.0012877907690835733	0.0010839249604016883	0.0006128527484643743	0.0040621925211634415	7.055789313913396E-06	1.3742021852080487E-05	0.00034128638322914866	0.0013312344898060917	2.4625967900456592E-06	0.00012795529369785268	0.00040813013424022233	0.00018572571844631782	2.3937071876592377E-05	0.0025073810571373412	0.000239434570769673	0.0012399243821768593	0.0002729224009889575	0.0009206402638450514	0.0014025781078846442	0.0134138637881346	0.0008872369309778363	0.00015308077317826454	2.748362085367469E-05	0.04888800268534772	30	Uromodulin OS=Homo sapiens OX=9606 GN=UMOD PE=1 SV=1
56	Q86Y38	3.043415095587174E-06	3.1982243918503328E-06	8.560519995409043E-06	2.6434347877877534E-06	5.914049877413063E-06	2.555235917260914E-06	3.4640332572446054E-06	3.407155534609985E-06	4.970610911790329E-06	2.059788735794399E-06	3.3941192910578507E-06				8.11602102081973E-06		5.935529588864494E-07		7.92628590256925E-07		4.99266689890351E-06				5.434559903967191E-06	3.83816788032777E-06	2.1508513957502327E-06	4.9807180401194535E-06			7.410975448483671E-05	19	Xylosyltransferase 1 OS=Homo sapiens OX=9606 GN=XYLT1 PE=1 SV=1
57	P05090	0.00039512805383530125	0.00013839887562517453	0.0006210615180368363	0.0003433833651014732	0.0010092003420610856	0.0004404739190574707	0.00018419963318113674	0.0005390906442347622	0.0002753564908059147	0.0003335184816488434	0.000502295470537457	1.8839798639875106E-05	6.75976945671565E-06	0.00016941254059985185	0.0008481744319848055	1.0326031511331527E-05	0.00016020004378843218	9.324066613600608E-05	4.339921752148059E-05	6.512246306656632E-05	3.7223807026870006E-05	3.1577193484174286E-05	9.879933431061931E-05	0.00013659188390869725	0.0008344392794392081	0.0005314743371043977	0.0006122546600899242	0.0006498250128787637	1.860539390053476E-05	7.274499070184336E-05	0.009221117649675554	30	Apolipoprotein D OS=Homo sapiens OX=9606 GN=APOD PE=1 SV=1
58	P07602	2.6102688082508657E-05	1.889216159383687E-05	0.00011789129113558232	8.498607688678549E-05	8.414245161683235E-05	0.00018406721617310874	1.848508075553989E-05	0.00022052645761594231	8.209372086262891E-05	4.739318397889799E-05	9.260444780093782E-05	4.6540188722329894E-07	5.948200343867657E-08	1.5486758130824704E-05	0.00012265719674145852	2.1995735800639493E-07	1.2270668635299468E-05	2.764675366944065E-05	4.651675625058754E-06	3.422294834133184E-06	2.3738155301378337E-05	6.171149114732902E-07	7.841729678408904E-06	4.652941619602561E-06	0.0002644697103479187	8.557618215154748E-05	0.00034257805491656474	0.00014453104938682074	3.453242789210025E-06	5.432883988674827E-06	0.002046956030479085	30	Prosaposin OS=Homo sapiens OX=9606 GN=PSAP PE=1 SV=2
59	P08123	2.871675620299859E-06	2.708962909403391E-06	1.6738263601629004E-05	3.3070228665913798E-06	4.509948924775324E-06	1.3410768998124087E-06	1.8559357814954613E-06	1.8693176327577627E-06	7.4224540689510904E-06	4.735074237269197E-06	6.163496160480779E-06			2.336569610284938E-06	3.262940216819586E-06		2.618377236955582E-06	2.3174171055061383E-06	6.946108750301077E-07		1.0361102280939531E-05	6.963841633903063E-07	5.70275901005549E-05		5.685018612549592E-06	2.8734431377528806E-06	2.847018726386611E-06	5.53847240546098E-06	2.620848506937085E-07	2.2634652013657256E-07	0.00015027060454592708	25	Collagen alpha-2(I) chain OS=Homo sapiens OX=9606 GN=COL1A2 PE=1 SV=7
60	P60022	5.320760721323225E-06	4.015798415458261E-06	5.565150824197515E-05	1.5351504759770713E-05	1.1443391735921495E-05	2.0690021444606704E-05	3.563813391816618E-06	9.577150530952323E-05	9.589365039562655E-06	6.995832836461648E-06	2.6472714251518316E-06				1.984954898560275E-05		8.550466356182545E-07								3.2632796526369434E-05	6.285894901445458E-06	1.2329638262379406E-05	5.038201458779588E-06			0.0003080319000917664	17	Beta-defensin 1 OS=Homo sapiens OX=9606 GN=DEFB1 PE=1 SV=1
61	Q8N2S1	5.488963638658925E-07		1.0238835548384533E-05	2.3411813508418873E-06	3.397303302603822E-06	2.7010959793961202E-06	1.0653454115915459E-06	5.7689442258923515E-06	4.038118052044571E-06		3.4976465346145383E-06				1.1253702895724701E-05		7.997437845888107E-07				1.7555720008172534E-06										4.740638545036603E-05	12	Latent-transforming growth factor beta-binding protein 4 OS=Homo sapiens OX=9606 GN=LTBP4 PE=1 SV=2
62	P02760	0.0008261765782874753	0.0005334646066693837	0.001767514432136281	0.0005459034873290863	0.0012569366907394927	0.003065940072474973	0.0005342085603417005	0.0010638465829604345	0.001077868497012145	0.0006825597322314427	0.0028914033157356415	0.000404878900588856	0.00018784982173468618	0.0021842522873067836	0.008595597881426107	0.00015704879001462985	0.0035207852522374412	0.003702460147382694	0.0007593436339073162	0.0004564522702053574	0.00476250063314058	0.0011803921508373248	0.00036351178370055943	0.0013957009838886304	0.004369882425005833	0.005901238840932134	0.00257990532002142	0.0017604855852759982	0.0002658904000749521	0.0012084739785986536	0.058002473642198016	30	Protein AMBP OS=Homo sapiens OX=9606 GN=AMBP PE=1 SV=1
64	Q9H8L6	4.87319788409973E-05	5.431367413755925E-06	2.1940883295056597E-05	3.359039988920975E-05	4.817206523998474E-05	4.959231931335574E-05	5.883337407543496E-06	5.5451588633392844E-05	1.0373092173359266E-05	2.9857618458877036E-05	2.690150033763754E-06				4.387871570400514E-06				8.989372693527376E-07				6.457332609707749E-05		4.7748797659355835E-06	2.9163511906340252E-06	1.916333556489803E-06	4.528434580520401E-06			0.00039571093472970696	18	Multimerin-2 OS=Homo sapiens OX=9606 GN=MMRN2 PE=1 SV=2
65	Q8WZ75	1.3486583954694925E-05	2.0799988868354526E-05	2.665619432073636E-05	2.3829060762650342E-05	4.963957167155926E-05	4.417432143347703E-05	2.1791677511550614E-05	5.136095122583484E-05	1.1086322737635875E-05	2.744023763018183E-05	4.622274864081554E-06				0.0001437726524175759		5.74546497506601E-06		7.647543479860136E-06				2.3155219571088258E-05	2.3485902163924222E-06	2.5083388894401996E-05	6.173041364005144E-06	2.0476875286386083E-05	7.926438794518109E-06			0.0005372163999800512	20	Roundabout homolog 4 OS=Homo sapiens OX=9606 GN=ROBO4 PE=1 SV=1
66	P01133	7.09290422731906E-05	9.253669562922268E-05	0.0002999618630866432	6.41778154209704E-05	0.00021034784663800314	0.00024753286950226995	9.708421332595959E-05	0.0005221033386773877	7.862255839594302E-05	0.00010342060278269516	4.473751861242153E-05			3.192632394392285E-07	2.590205737429627E-05		1.4638323227530945E-05		3.472320603023792E-06		2.229351094581056E-06	3.982765169781125E-06	1.8724784208476445E-05	6.2422224983701485E-06	4.717608105661461E-05	8.803710561020988E-05	0.00011060805352855348	7.65598636148737E-05	1.7320379180280768E-06	2.07090773633934E-07	0.0022312856842621187	25	Pro-epidermal growth factor OS=Homo sapiens OX=9606 GN=EGF PE=1 SV=2
67	P23142	6.092613479675347E-07	7.82117274988176E-07	2.285412350387476E-06	5.356803005791655E-07	6.800635522925518E-07	6.91955411557547E-06	1.0576323344774752E-06		2.6827215788139066E-07		1.9089174362015343E-06	1.5312064313728817E-06	2.2797806851382975E-06	9.04731126866205E-06	1.2915641997169945E-05	4.848294007929627E-07	6.47726616461386E-06	2.7657102739364508E-06			2.1230321171939953E-06	2.1822001836967663E-06		3.866061136828587E-06	5.339396893644391E-06	1.5420994192686337E-06	1.1913835786557065E-06	2.973877025380563E-07		3.274392873532387E-06	7.036461099739574E-05	24	Fibulin-1 OS=Homo sapiens OX=9606 GN=FBLN1 PE=1 SV=4
68	O75882	9.541624520775815E-06	5.38107785666584E-06	2.0126295688354298E-05	1.4889538665827454E-05	3.066977215475852E-05	1.3703971327101936E-05	7.2290342234101654E-06	2.0488851507556422E-05	2.560202408453313E-05	1.5456662573337784E-05	1.058883590509493E-05			1.914866277033164E-07	6.741167345634251E-06		4.161841624693424E-07		5.695469383866979E-06		2.980986750159628E-06		5.677406507335175E-07		8.801487569203425E-06	1.4544176018016919E-05	1.0693580229200013E-05	1.7000855602392456E-05			0.00024131082284679616	21	Attractin OS=Homo sapiens OX=9606 GN=ATRN PE=1 SV=2
70	Q6UWI2	2.1529804592287371E-07		4.624891265804348E-06		2.1233714767154283E-06		8.411565913778433E-07		6.445206339100287E-06	3.210455541827381E-06	5.083171466892163E-06																				2.2543550727640325E-05	7	Prostate androgen-regulated mucin-like protein 1 OS=Homo sapiens OX=9606 GN=PARM1 PE=1 SV=1
71	Q9HCU0	1.8257796853049974E-05	1.7412207160698476E-05	4.123579971455793E-05	2.2717063571364318E-05	5.3531981745730886E-05	3.7973859832354897E-05	2.0792863017806206E-05	4.361824408874279E-05	3.2041421399083434E-05	4.3429614566753153E-05	1.9640321825599514E-05	3.2986346749147376E-07	3.594153540849306E-07	4.291244704938775E-06	2.252638290302675E-05		5.941839499530587E-06	1.482113708047375E-06	6.67057949990194E-06	3.4016715775700623E-07	7.635698861826559E-06	1.4552860189327653E-06	2.933283681971915E-06	3.954142441667199E-06	9.083563941814387E-06	2.9922658689144053E-05	2.020436568693418E-05	1.824047164813457E-05	1.1871213204835367E-07	1.759248099286691E-06	0.0004879002112722811	29	Endosialin OS=Homo sapiens OX=9606 GN=CD248 PE=1 SV=1
72	P01834	0.0005989264713469023	0.00032064333111341914	0.0016256628461190537	0.00047270405915828185	0.0008203810115247906	0.0008523979363597194	0.00041779626747029495	0.00043663803026709476	0.00057024855510633	0.0006275488381858956	0.0018235972307269603	0.00031523774152129305	0.00037936262284071136	0.0006171380855561021	0.0016317909651279222	0.0003434302699808528	0.0011737608368014298	0.0009191710524868236	0.0011354101203843838	0.0003439922496790291	0.00045713177735651927	0.0002519011528049676	0.00028476661996822687	0.00037564257038331906	0.0034061001116594694	0.00212498412449353	0.0015267682002536556	0.0012240641396326702	0.00011590239087521386	0.00021625423965874332	0.02540935384884361	30	Immunoglobulin kappa constant OS=Homo sapiens OX=9606 GN=IGKC PE=1 SV=2
73	P06396	4.7876200243160066E-05	6.59920274840492E-05	0.00022924275472027976	4.655693737266026E-05	0.00016074548973842135	8.695726665319893E-05	7.6948736979491E-05	4.074859813465167E-05	0.00010252057297110706	7.40542848331303E-05	0.00028230619777289335	1.842745704288742E-05	1.710346293319396E-05	0.00016655065901206414	0.0003483624834644578	1.870518717943685E-05	0.0001792413319800835	9.629794577887286E-05	0.00016048005026689862	5.8396123785724805E-06	5.603343305956226E-05	4.765353932219887E-05	2.6761678886917416E-05	8.908700797569252E-05	0.0002828994637170211	0.00030253987165936827	8.854653458365075E-05	0.00021133768565305183	1.807900213183811E-05	8.832112355341008E-05	0.003436216597482222	30	Gelsolin OS=Homo sapiens OX=9606 GN=GSN PE=1 SV=1
74	Q9NZZ3	6.458803679470023E-07	3.490442766214085E-07	2.185460513028525E-06	2.6361651667844176E-06	3.0687281711501685E-06	8.505159751945641E-07	7.747804328965434E-07	3.6596945834453892E-06	2.1186484220265198E-06	3.185548763229422E-06	6.512261632058915E-07								3.7477808567227323E-07												2.0500470921202123E-05	12	Charged multivesicular body protein 5 OS=Homo sapiens OX=9606 GN=CHMP5 PE=1 SV=1
75	Q14508	2.475610774082317E-06	5.027352204610729E-07	1.976578307197283E-05	1.4242305519888104E-06	5.374805273948132E-06	9.057304713256766E-06	4.6275737715280433E-07	1.8087251099833232E-05	8.861435880455215E-07		1.2610199087497873E-06				2.4037593625231965E-05										2.4299048477950037E-05	3.631239201918724E-06	2.709821180014028E-06				0.00011397534406460605	14	WAP four-disulfide core domain protein 2 OS=Homo sapiens OX=9606 GN=WFDC2 PE=1 SV=2
76	P16112	3.3852105687440726E-07		3.477112919241646E-06	2.4746632516230203E-06	2.2630185128739254E-06	1.8921453526793063E-06	1.5035013862344268E-07	1.6317265100722348E-06	1.0967167678713743E-06	2.1936464883996993E-06					1.6315439101553683E-06													1.2308643128747177E-06			1.838030922128914E-05	11	Aggrecan core protein OS=Homo sapiens OX=9606 GN=ACAN PE=1 SV=3
77	P19652	6.376386029600543E-05	3.114311245947183E-05	3.8944591958367976E-05	2.2238561063205925E-05	4.011946059460272E-05	3.637140039233569E-05	3.845801017619633E-05	2.306025797987278E-05	6.412795637259481E-05	7.357707890034339E-05	0.00014917000220541717	5.271166315876836E-05	1.2909191812112557E-05	0.0001599160988617785	8.653021646722837E-05	6.780025887209835E-05	0.0001637414060089824	0.00011195563476904075	1.841090930137938E-05	5.968839259230314E-05	0.0001148907547327377	2.0197231041263768E-05	4.0262347218587787E-05	3.9307214428237626E-05	0.0008946617062449585	0.00017931069443362645	5.29741914762247E-05	0.000110958370430913	3.9081219716952925E-05	5.3131880668022845E-05	0.002859413674633631	30	Alpha-1-acid glycoprotein 2 OS=Homo sapiens OX=9606 GN=ORM2 PE=1 SV=2
78	P04004	1.9528779901457155E-06	4.803611067401704E-06	1.8299725179211943E-05	6.752208501750698E-06	2.2271605763189566E-05	2.109413193113813E-05	5.100764434931703E-06	4.5895522859286744E-05	1.8054567038123975E-05	8.116356967848249E-06	1.901632283116387E-05	8.687576574056384E-07	5.646221477788352E-05	1.8486606223371902E-05	2.5820235499531246E-05	1.3530308117616573E-05	7.782563312482102E-06	2.798101995163802E-06	2.8766066543680328E-06	3.04005654389866E-06	1.7516199116453197E-05	2.1426962822747056E-06	9.010355544900865E-07	1.0886642189904741E-05	3.267066430239479E-05	1.08887261492916E-05	3.0695184351550317E-06	5.83523759830411E-06	6.695307109543435E-07	1.087821087396794E-05	0.00039848160655910433	30	Vitronectin OS=Homo sapiens OX=9606 GN=VTN PE=1 SV=1
79	Q9HBJ8	6.599863066975058E-07		1.5501101392519068E-06		8.062736128595472E-07	1.1249979525249305E-06	2.923396570719476E-07		1.534594426008545E-06	3.614510664892117E-07	5.115474833092494E-07															1.4421747607387265E-06					8.283475404951571E-06	9	Collectrin OS=Homo sapiens OX=9606 GN=CLTRN PE=1 SV=1
80	Q9UHG2	2.2367297752051372E-05	1.811082943645213E-05	2.2897920701383112E-05	2.2039570882755443E-05	5.4164882061787426E-05	1.0836037947495961E-05	2.3910354086050722E-05	4.6824201222652735E-05	4.090453835335625E-05	3.734974016194853E-05	3.6630393464643896E-05	3.2212502358536243E-07		1.9065735648489296E-06	2.8133076580484307E-05		1.0312388533382334E-05		4.474231574984545E-07		4.75058048626757E-06	2.2508615298746547E-06				4.155457772951214E-05	2.7895119593488002E-05	4.3081883242841634E-05	1.371696949637516E-06	1.6259500341541637E-07	0.000498224667465414	23	ProSAAS OS=Homo sapiens OX=9606 GN=PCSK1N PE=1 SV=1
81	P10153	5.213673424094442E-05	0.00011035182387561451	0.00023120519323168242	0.00018701845779454278	0.00014082023433132192	0.00011788060111022182	0.000101047886127936	0.0003063977300860418	0.00018326575619259108	0.00017740435190655905	0.0003001524693282688	2.795419003644265E-06		5.89196160452174E-05	9.662040051830997E-05	1.3575970779544505E-06	0.00010623580782139374	0.00011961338853538347	7.408621220117254E-06	9.985044066445483E-06	0.00017198974154535956	1.0435872520951568E-05	1.630741527831878E-05	9.366576354053931E-06	0.00033134642184294344	0.00022225593186689618	0.00016619920468211534	6.126004381079212E-05	1.6871000199516044E-05	2.398252880964502E-05	0.0033406318694247828	29	Non-secretory ribonuclease OS=Homo sapiens OX=9606 GN=RNASE2 PE=1 SV=2
82	P98160	0.0001300351948370939	0.0002641963281395152	0.000453405659966505	0.0001611114674023383	0.000327607961020079	0.00042110018915790005	0.00022467093785875333	0.0006389131567127879	0.00034814067885435433	0.00037167364388884306	0.0005021700078905106	1.9032457680557234E-05	8.131542018572363E-06	0.0002006253593323409	0.0005406876537387296	9.992267341377746E-06	0.00021022380904977517	0.00022742630924509207	0.0002665442030818345	6.729420527060106E-05	0.00018179614753317667	5.451662973024684E-05	5.272072801853415E-05	5.8040509904202364E-05	0.0006769684008627716	0.0008377532322643225	0.0002392808708592166	0.0004480363070052184	4.064661705688357E-05	6.0641539049221985E-05	0.008043384014771357	30	Basement membrane-specific heparan sulfate proteoglycan core protein OS=Homo sapiens OX=9606 GN=HSPG2 PE=1 SV=4
84	Q96PD5	2.369850175378422E-06	5.040621994936578E-06	2.2661634612907954E-07	5.188919991069288E-06	3.1769387296407774E-05	4.263520268939394E-06	6.655218648247655E-06	4.308719425086555E-06	3.2942764216519023E-05	5.3113743444495235E-06	2.741968611082395E-06	7.763482653943715E-06	1.0392774116597558E-05	1.1750318620797978E-05	5.255969676533376E-06	3.898934700289906E-06	2.0110440524250273E-05		3.077447246837126E-06	2.5787477694920003E-06		8.021537735669088E-06	6.504051429851791E-07	3.1961044478750167E-06	4.588504710359269E-06	3.786258788013355E-05	4.560981133086974E-06	3.445395775045555E-05	2.6911423514381896E-06	4.763841942030051E-06	0.00026643613972102045	28	N-acetylmuramoyl-L-alanine amidase OS=Homo sapiens OX=9606 GN=PGLYRP2 PE=1 SV=1
85	P35555	4.731703566600325E-06	1.6069278300512923E-05	1.836400251227786E-05	6.333974315925274E-06	1.866667628332781E-05	2.984407959515208E-05	1.3924224651013864E-05	3.241786757116423E-05	8.857362136217342E-06	8.137764783325502E-06	2.099395638707606E-05			2.217365073839663E-06	2.3501067437841814E-05		3.5983308904133304E-06	4.634156979564628E-06	6.252732700606099E-07		8.577383207404119E-06	8.192017394524243E-07	2.7146010795596283E-06	1.1689724571272998E-06	8.106792210806634E-06	2.412845443509897E-05	1.1690705215792438E-05	1.1131441025551598E-05	4.5912668935259066E-07	3.875671233223124E-07	0.00028210132893778135	26	Fibrillin-1 OS=Homo sapiens OX=9606 GN=FBN1 PE=1 SV=4
86	P02766	6.097790536782338E-06	8.089111914315595E-06	5.825390261745203E-06	1.2522282211980528E-05	1.8495979943292702E-05	1.5715988253677552E-05	1.6229800841231373E-05	5.643965836378746E-05	2.2799075205969717E-05	2.1749398934386012E-05	2.234073962707954E-05	0.0001494586793369902	6.146599245948468E-05	0.0003374886055595328	9.21954204526677E-06	0.00010299153359479287	0.0004758425370972671	0.0007533732872617054	3.288222112152547E-05	8.712422085774285E-05		0.0001608730904992304	9.221290597436028E-06	0.00017083334822423125	1.4489187787870965E-05	1.9147359512006094E-05	9.649439143213706E-07	1.11233024037463E-05	2.8039746779998137E-05	0.00019923319206409254	0.002830077297211489	29	Transthyretin OS=Homo sapiens OX=9606 GN=TTR PE=1 SV=1
87	P12111	3.6536073388249358E-06	3.7249783141289415E-06	1.0775937667947311E-05	9.475665653826467E-06	1.2099707300349902E-05	1.1822598943321104E-05	3.997156078021498E-06	4.81376113111753E-06	9.827389129795265E-06	6.274369212854407E-06	1.613087486724536E-05	1.9441115013465697E-06	5.529336199649789E-07	2.280094971574533E-05	2.424543319945318E-05		2.1021214001883987E-05	5.896449575970465E-05	4.270773369248952E-06	4.2791088039251735E-06	4.653077367409501E-06	8.238666386209717E-06	1.6168419434543177E-06	7.321560090303194E-06	6.978675406258524E-06	1.635880461753821E-05	5.753291636997399E-06	5.463908932965345E-06	1.5739031336957898E-06	1.2683630954374631E-05	0.00030131742607791205	29	Collagen alpha-3(VI) chain OS=Homo sapiens OX=9606 GN=COL6A3 PE=1 SV=5
88	Q7Z5L0	2.56962742210066E-05	2.063628350173924E-05	2.7917914496802998E-05	5.0363415214347334E-06	5.2496070884593666E-05	7.032601690287141E-05	2.7694413740559455E-05	9.797658479707928E-05	8.173525100948232E-06	3.130994684620389E-05	1.2931764483924626E-05			1.5281221132820824E-06	2.248481005259381E-05		1.2381496596285813E-06		7.509382762011922E-06		2.1312915574069625E-06	1.0595190380801345E-07	1.414265915683942E-06		4.7805988069349525E-05	2.694044652459059E-05	1.3807986750930651E-05	7.510539429987184E-06	1.1179614665049632E-07		0.0005127838673830878	23	Vitelline membrane outer layer protein 1 homolog OS=Homo sapiens OX=9606 GN=VMO1 PE=1 SV=1
89	Q6UXB8	2.2737110563586673E-05	2.2764570854719104E-05	2.5443631645649227E-05	1.6112276503902552E-05	2.2962975932408693E-05	2.502356054920737E-05	1.9428826168532642E-05	3.08796888331935E-05	2.597070896117887E-05	2.4021179618471663E-05	2.565374023022337E-05	1.0883966039928625E-05	2.3032529098215345E-06	1.799991359610376E-05	2.4266478996026587E-05	1.7038739567272098E-07	4.9525177217401545E-05	1.0682246332410531E-05	3.54166716126226E-06	1.9838265424162924E-06	8.18841160129618E-06	6.017916117795785E-06	7.331449936254489E-06	5.448216416010168E-06	2.6495282113475385E-05	2.961505973856895E-05	9.051569031185381E-06	1.5341701015616982E-05	3.6635114193063834E-06	9.626665913111198E-06	0.0005031349693547386	30	Peptidase inhibitor 16 OS=Homo sapiens OX=9606 GN=PI16 PE=1 SV=1
90	P30047	2.2669512139438687E-06	7.835210692786515E-07	3.4395360645369954E-06		1.979330066633896E-06	2.497641281222753E-06	1.0121405813687555E-06	1.0322291813332422E-06	8.119347750550292E-07	1.027385388942057E-06	7.929904665489707E-07				9.616035207176674E-07				1.514787867276932E-07						6.021418316052323E-06	2.2533544164912267E-06	1.6634802979754883E-06				2.6694995426828614E-05	15	GTP cyclohydrolase 1 feedback regulatory protein OS=Homo sapiens OX=9606 GN=GCHFR PE=1 SV=3
91	O95159	1.163270956486407E-06		1.0322764805360563E-06	3.0592866666955436E-07	9.971543109918688E-07				2.1732088994296117E-06	1.1634355980394725E-06											7.293592895009489E-08					1.882217175743382E-06					8.790428016846448E-06	8	Zinc finger protein-like 1 OS=Homo sapiens OX=9606 GN=ZFPL1 PE=1 SV=2
92	P0DP57	2.20632673493407E-05	2.011215379078867E-05	3.738867203356107E-05	2.5314240524625758E-05	1.993876168118144E-05	9.632129379721814E-07	1.956005353642566E-05	3.9398200016446654E-05	3.4296107890823417E-05	2.378166562647367E-05	1.795020142044219E-05				4.768423594838449E-05		1.0853061032429423E-05		7.052872747490764E-06		2.726816260477864E-07					3.4585311268173334E-05	1.5583249829982642E-05	1.599313529874937E-06			0.0003783972627904648	18	Secreted Ly-6/uPAR domain-containing protein 2 OS=Homo sapiens OX=9606 GN=SLURP2 PE=1 SV=1
93	O14773	4.299132648836099E-06	7.860011914102191E-06	1.512507684460922E-05	3.710609024322297E-06	1.8676127878812583E-05	2.435132965219738E-05	1.112567096491318E-05	3.19959804669652E-05	2.098925071521257E-05	1.5216819361903775E-05	2.6179374624540795E-05	1.6175864677072195E-07	2.5582580278736417E-06	1.0958264683965527E-05	7.622783381436264E-06		1.0457255116109436E-05	8.387542442266533E-06	4.5650905073716E-06	3.0543639220888484E-07	5.2331142690074885E-06	7.855315181024234E-07	1.6417925936418678E-06	5.89110408638538E-06	2.1225037495005027E-05	5.1777029799687514E-05	4.3064226104202215E-05	6.3104663734306805E-06	3.2325031150249695E-07	3.03682858647297E-06	0.000363834154431856	29	Tripeptidyl-peptidase 1 OS=Homo sapiens OX=9606 GN=TPP1 PE=1 SV=2
94	P09603	9.284834308670108E-06	8.501808836284096E-06	2.117635126005535E-05	1.3471178838945338E-05	2.336172498058065E-05	2.063130464372292E-05	7.913774518364676E-06	1.540343157129427E-05	2.0252463898564116E-05	1.692500149460433E-05	2.8875766721309845E-05	1.0563393302421014E-06		6.338610048959394E-06	7.888745725409405E-05		1.2018738909422538E-05	1.7373762763803865E-05	2.827555236011014E-05	4.429142548642276E-06	7.044813089660634E-06	3.701093192152015E-06	3.6991828120107285E-06	4.2321222410779475E-07	3.240234349406754E-05	5.3045455056198355E-05	1.7438186627534964E-05	2.3300201482469764E-05	1.2285328646408342E-06	3.071050037690122E-06	0.00047953131516820295	28	Macrophage colony-stimulating factor 1 OS=Homo sapiens OX=9606 GN=CSF1 PE=1 SV=2
96	P01008	3.3678100236297468E-06	6.813186651377597E-06	3.877807165495931E-06	4.240842029974172E-06	8.30744665274334E-06	1.0597386753663634E-05	9.309772213360048E-06	1.3433436162187769E-05	4.033548706613615E-06	9.329327241076894E-06	1.497293804012547E-05	5.4151098751334276E-05	0.0001552310911889234	9.537438488568681E-05	7.802745900381842E-06	6.712544023645762E-05	0.00013067271508966958	6.007167143588165E-05	1.1709385184421122E-05	2.4331879677455883E-05	3.0637051007332365E-06	4.851398380191008E-05	5.275388732433844E-06	8.262221425305835E-05	5.1830107034298164E-06	3.5335023423599546E-05	3.3460668127336296E-06	1.3878051847626207E-05	1.5936343876068664E-05	7.797321137032274E-05	0.0009858809139123765	30	Antithrombin-III OS=Homo sapiens OX=9606 GN=SERPINC1 PE=1 SV=1
97	P61769	6.710026002263125E-06	9.11470002984612E-06	6.524853589153271E-05	1.3714432601956337E-05	3.157473692885973E-05	2.260432099006845E-05	8.759641939923383E-06	4.18284882839414E-05	1.7297328069115108E-05	2.879809902629159E-05	0.0003452111580937783	0.00012524291277848823	0.0001115945949739208	0.0011517582883847637	0.00024595948613679957	6.098731423144684E-05	0.0013060251207293884	0.0036930946408758438	0.00017897805481635224	0.00015735878917904473	3.160952143015343E-05	0.00040096645225465354	7.899035969192525E-05	0.00040519287868613933	0.0001472855104949304	0.0001793639328954802	0.0001281252578335164	6.423450196468009E-05	5.648285109247958E-05	0.0005029652094361167	0.009617077145743698	30	Beta-2-microglobulin OS=Homo sapiens OX=9606 GN=B2M PE=1 SV=1
99	O15240	2.951542581495144E-06	8.661115924221374E-06	2.4611215135832372E-05	1.4466534755095907E-05	7.653224353471623E-06	4.65683468683329E-06	6.516750156835305E-06	4.006702366806579E-06	1.0630815008767639E-05	8.827210544748843E-06	1.2209389176368098E-05	6.225651930431816E-08		2.646545906676542E-07	6.952430417287749E-06		1.6668128829714835E-06	2.415172588530276E-07	1.0000148450866933E-06	6.910536159543787E-07	2.0518349970196576E-05				7.2241735189882665E-06	1.2562719108234991E-05	9.17034390443805E-06	2.518889763653865E-05		3.015758687565237E-07	0.00019103613482775454	24	Neurosecretory protein VGF OS=Homo sapiens OX=9606 GN=VGF PE=1 SV=2
100	Q9NQS3	3.6702771034192944E-07	1.7121844994006115E-07	1.057166094769188E-06		9.684416619339412E-07	5.446081159690526E-07		1.172026393793715E-06	1.165332453849856E-06	1.1238544707004666E-06	5.174886190845495E-07				5.068443948956224E-07																7.594008365278381E-06	10	Nectin-3 OS=Homo sapiens OX=9606 GN=NECTIN3 PE=1 SV=1
102	Q8WVN6	2.9520872787924705E-05	7.214137187778997E-05	7.035481004005603E-05	3.149097865842033E-05	7.093222468929604E-05	5.7996164112114874E-05	5.997834834760628E-05	6.272526866531805E-05	6.306172243184657E-05	8.675804569817022E-05	4.586758468315678E-05	2.5657077530392205E-06	6.293837392144633E-06	8.36793142174676E-06	0.00019702744389526815	5.208202880673247E-06	3.9130661422913265E-05	1.2415897323721895E-05	4.794693613773702E-05	2.914488059454761E-06	1.3566020172926318E-05	6.496344084602233E-06		9.405990959093865E-06	9.286458286947717E-05	8.397930716652578E-05	4.6086720591328766E-05	1.8558508557024618E-05	6.0910056897165505E-06	2.7609076622446995E-06	0.0012525078860313385	29	Secreted and transmembrane protein 1 OS=Homo sapiens OX=9606 GN=SECTM1 PE=1 SV=2
103	P02763	0.0002354310186366244	0.0002795033151545862	0.00011041975509164023	3.18590231977257E-05	7.610166487867807E-05	8.115462102047401E-05	0.00028039284080342013	6.905163926384042E-05	0.0002302784682639176	0.00011442393607230371	0.00047137188720141146	0.00019531397022875808	6.657957803529156E-05	0.0012217621971492038	0.00025846037429625855	0.0003245389772855721	0.0008586576693286874	0.0018315125131051727	0.00014555867090939868	0.0002386010451910435	0.0009413417041993968	0.0004137576593517506	0.00010059309695059155	0.00023113912840332432	0.001999818056258734	0.0005607938601647278	0.0003452729155184331	0.0003341410459366007	0.00034105576300574533	0.0003318877889166503	0.012720774183819962	30	Alpha-1-acid glycoprotein 1 OS=Homo sapiens OX=9606 GN=ORM1 PE=1 SV=1
104	Q969P0	4.458665779288166E-06	6.4309488309796885E-06	3.034414547463953E-05	7.897234158860781E-06	1.6348724621324973E-05	1.6378220782714415E-05	7.248968370993184E-06	1.4208763918284445E-05	1.1144178253199436E-05	9.380850073105117E-06	1.4313108440305031E-05			6.041492067484153E-07	3.09569045353601E-05		3.7896833981913257E-06	2.7015138218615582E-06	1.4137476752095335E-05	9.115563934537232E-07	9.898957650573752E-06	2.2778099401883764E-06	5.4511182132085676E-06	4.289610510320792E-06	1.3779956633323251E-05	3.076964476000617E-05	1.3681173448494282E-05	1.5739996918588597E-05	6.574125792291271E-07		0.00028780077346533817	26	Immunoglobulin superfamily member 8 OS=Homo sapiens OX=9606 GN=IGSF8 PE=1 SV=1
105	P69905	1.0662731255895328E-05	3.9179359656383275E-06	3.480545717399299E-05	0.0002909220879676715	9.743159668411186E-06	6.89843624219106E-06	4.667117955142618E-06	9.761922350795807E-06	7.088440063750446E-05	1.1901535141029302E-05	2.0625701359761866E-06	7.629915185554789E-06	2.7311635801353572E-05	5.117812858785775E-07		3.6736221267238183E-06	2.8759666288918444E-05	1.86273364258238E-05	3.1624631658099442E-06	5.240653620572609E-07	2.1258625028841494E-05	3.405203503437345E-06	1.07077426973018E-06	9.652221215027936E-07	8.594882898081916E-07	4.843826820176251E-06	7.328215918060495E-07	1.3618933407705638E-05	3.3881935844647664E-07	2.4702780190010133E-07	0.0005937685823297236	29	Hemoglobin subunit alpha OS=Homo sapiens OX=9606 GN=HBA1 PE=1 SV=2
106	P17900	1.51576926021862E-05	7.591699383556367E-06	0.00011201053547135024	2.6799575050145596E-05	1.570372383020915E-05	5.792901130684924E-05	1.006980001346991E-05	1.465143201257309E-05	3.555192815679414E-05	1.2982283809902668E-05	0.0001447141683376147	4.954781818006257E-05	8.755315655399276E-06	6.93002498466964E-05	7.30466121610234E-05	2.4315357301470976E-06	6.829691557762313E-05	0.00014716937725401134	3.208541470258311E-05	2.2097449061573803E-05	6.314287764809802E-05	3.6859467533391844E-06	2.830762293035763E-05	1.288016098023253E-05	6.134654468883918E-05	0.00016969679400117855	7.830570051956697E-05	4.180938946759224E-05	1.0698478608833729E-05	2.470401751588684E-05	0.0014204700712576962	30	Ganglioside GM2 activator OS=Homo sapiens OX=9606 GN=GM2A PE=1 SV=4
107	P07998	2.8032333283704988E-05	8.646003975747142E-06	0.00018624345140187096	3.3077343611893125E-05	7.081966101978161E-05	0.00012145299288432153	9.685141579945826E-06	5.828047342465293E-05	2.5454235259478108E-05	1.0897001761034378E-05	2.7040299575888922E-05	2.8630033952583194E-07		3.871148890992919E-06	9.11274849083996E-05		6.724194048822031E-06	5.3395473065677625E-06	2.5261247477121726E-05	3.343109489043438E-07	4.429555558492605E-05	1.7075558840771537E-06	3.7556969941530807E-06	2.4793162846615953E-06	3.9604728149545836E-05	5.6466031930524296E-05	2.3336009248888834E-05	2.189604117940415E-05	1.9707985291821152E-07	4.3687186262435693E-07	0.0009067480586703772	28	Ribonuclease pancreatic OS=Homo sapiens OX=9606 GN=RNASE1 PE=1 SV=4
108	P55000	3.91830975234832E-06	9.525318273658287E-07	8.342851657575777E-06	5.150441406339419E-07	5.606088804695662E-06	2.4119301310669473E-05	3.0400492168601053E-07	4.2901651935840044E-05	6.735758730934249E-06		1.945736968175085E-06			2.757350034609497E-07	1.5117091732981345E-05		2.631395361768717E-07				1.2258662707249169E-06				2.880122780296485E-05	5.64684402428669E-06	8.558670570026922E-06	5.051450374091757E-06	9.534876403827171E-08		0.00016037665412867695	19	Secreted Ly-6/uPAR-related protein 1 OS=Homo sapiens OX=9606 GN=SLURP1 PE=1 SV=2
109	P15309	3.475929175509344E-05	2.1844409630833475E-05	3.819264355359175E-05	2.2197667823892684E-05	9.552398516132603E-05	7.548211261774044E-05	2.966579420478983E-05	0.0008693531410706853	0.0001303937736508072	6.600461908217245E-05	7.066839290202525E-05	4.884470500277944E-07		8.242062304845387E-06	3.737481823741776E-05	1.0204089030894042E-05	1.822476865598451E-05	2.6262454545641276E-06	3.925158645084819E-05			8.00040574649829E-06	1.930598395905733E-06	7.48839647917564E-06	7.98543245098105E-06	3.3879824208611495E-05	1.9047977676818412E-05	0.00018484729981842218	1.5014108683103954E-06	1.1369697462991225E-06	0.0018363161640285615	27	Prostatic acid phosphatase OS=Homo sapiens OX=9606 GN=ACP3 PE=1 SV=3
110	O96009	1.0095883973438367E-06	2.3825143421268883E-06	2.333082175797715E-06	2.019353126932E-06	1.6599941734879212E-06	6.408273257379725E-06	2.749560555620091E-06	3.0362211120855895E-06	4.359520175652907E-06	2.400790228661629E-06	2.9714280123362285E-06		1.0168909552186214E-06	3.0060941496069035E-06			2.596060362632729E-06		1.7550422476251503E-06			7.668693208285785E-07		1.7629022499867018E-06	1.9701782622409567E-06	1.7284304062400962E-05	1.1894817540963368E-06	2.1417237021321714E-06	3.295972143287279E-07	6.801819874826469E-07	6.582965182600503E-05	23	Napsin-A OS=Homo sapiens OX=9606 GN=NAPSA PE=1 SV=1
111	Q86TD4	6.436187017492727E-07	5.135251494723602E-07	1.9760105823691555E-06	1.220813558698701E-06	2.5817383423203586E-06	9.498868890246271E-07	6.823742154360745E-07		9.152448851100423E-07	1.247721750314734E-06					4.6915685336207195E-06																1.5422502608116045E-05	10	Sarcalumenin OS=Homo sapiens OX=9606 GN=SRL PE=1 SV=3
112	Q15904	1.4372572832756638E-06	2.1905640938527952E-06	2.472724137104062E-06	1.0908383964383425E-06	1.8323716966827628E-06	3.1571993300544934E-06	1.81371615427327E-06	8.185805209404985E-06	3.8067717265866155E-06	2.6876888122950544E-06	1.3246113213349607E-06	1.252473043262035E-07		8.791216861305482E-07	3.5998900996907615E-06		2.4803703608720383E-06	1.5550432044833462E-06	2.519532916551789E-07			8.893991929861849E-07			1.5518500318958627E-06	5.383784859155139E-06	1.1349611274051471E-07	1.855621621574208E-06		7.362586800022287E-07	4.942158460681523E-05	23	V-type proton ATPase subunit S1 OS=Homo sapiens OX=9606 GN=ATP6AP1 PE=1 SV=2
113	P12109	2.6070624871981537E-05	1.099485945431405E-05	4.57942009181421E-05	1.4322466124579428E-05	8.28593048195811E-05	4.331283864815276E-05	1.577325916663182E-05	7.99322098365372E-05	2.5596647624878215E-05	4.1852139731158005E-05	3.044881443166471E-05	2.1262133113617563E-07	4.693417608953974E-07	5.325801566282164E-06	2.918144180427569E-05		9.085998425624905E-06	3.2224172186097827E-06	1.8480433934319778E-05	3.880749863998579E-07	2.725584220550039E-06	3.0557711579873823E-07	2.3627398085869094E-06	1.4991297493852458E-06	1.1954063255473031E-05	5.032835414410963E-05	1.7651721768750467E-05	2.7378198951801917E-05	4.260216626763281E-07	7.965897901002309E-07	0.0005987514771223974	29	Collagen alpha-1(VI) chain OS=Homo sapiens OX=9606 GN=COL6A1 PE=1 SV=3
114	P31431	2.2674500653315947E-06	4.468690880355429E-07	6.086210899410724E-06	5.058205988583792E-07	7.812359164714352E-06	5.492997697962071E-06	6.526557862580681E-07	3.7106825144047053E-06	1.2270083566315297E-06	1.8833572081104724E-06	1.2696011725885855E-06				7.998919201554554E-07				2.141957702616813E-06		1.5855973121399545E-06				1.7540855374779718E-06	1.8137248937874722E-06	9.339948426875356E-07	3.517381873710777E-06			4.3901646634882E-05	18	Syndecan-4 OS=Homo sapiens OX=9606 GN=SDC4 PE=1 SV=2
116	Q15828	1.0909741511790152E-05	1.6302480005319733E-05	5.412785782774011E-05	1.7327512004743445E-05	2.107465636996073E-05	2.432723369223608E-05	2.0713026368179944E-05	1.7066930617946486E-05	1.5211769646268243E-05	1.597821788587445E-05	4.731474112338682E-05	1.5183303122719606E-05	4.965733664352151E-06	4.802387429039285E-05	0.00010847656617052342	1.0395507559872005E-05	8.978317921637719E-05	0.00015488774983232862	4.3044529718694164E-05	3.252467013766048E-05	2.225521739483034E-05	5.151266216746382E-05	1.4016659326882447E-05	2.599822544417909E-05	8.305863124772142E-05	9.773543205451227E-05	2.0831668847292856E-05	2.9596554752503916E-05	6.253298910242953E-06	5.802854696843546E-05	0.0011769261778804315	30	Cystatin-M OS=Homo sapiens OX=9606 GN=CST6 PE=1 SV=1
117	Q9ULI3	1.1110702287570633E-06	1.2933252351189289E-06	7.488572315617971E-06	3.81867767972441E-06	4.635475604846059E-06	5.074296293367826E-06	1.4990073817792436E-06	9.289272840555899E-06	5.126840026569215E-06	4.149042462360621E-06	2.5273793686146366E-06			4.0670550603896555E-07	2.485248271865138E-06		1.0573956852902546E-06		9.6274785653193E-07		8.300039097528319E-07	3.5869136679470497E-07	7.585066155514339E-07	6.07921108664531E-07	3.5926519851532936E-06	1.1333549342742504E-06		1.8183367896772748E-06			6.0024523466906486E-05	22	Protein HEG homolog 1 OS=Homo sapiens OX=9606 GN=HEG1 PE=1 SV=3
118	O95865	1.0820441554510151E-06	2.722490870603735E-06	7.199746538292984E-06	2.243188674871985E-06	3.5077361721716053E-06	1.0684009364610434E-05	2.936878011471874E-06	5.700552756098869E-06	7.5259172953541936E-06	5.1270174532910065E-06	4.7147585838123405E-06				3.6981704705545222E-06		8.63499023138008E-07		8.783603240919361E-07		1.3093784334700733E-06		2.7375495472312685E-07		1.913965242099942E-06	7.187052490164383E-06	8.936414345848979E-07	1.2769086427201853E-06			7.17390708915771E-05	20	N(G),N(G)-dimethylarginine dimethylaminohydrolase 2 OS=Homo sapiens OX=9606 GN=DDAH2 PE=1 SV=1
119	P30086	5.210863770595841E-06	2.695222880042897E-06	1.8045461520837725E-05	3.35731103737925E-05	1.902218193112652E-05	8.479536180150216E-06	1.2832261238684006E-05	1.761226575568623E-05	1.2824953778044195E-05	1.5306976875545705E-05	7.480447031400554E-06	1.683662600293225E-06	2.213627783249645E-06	1.551119565236897E-06	2.676271701081487E-06	5.315980308439749E-08	1.2134992895568278E-06	3.890244298777596E-07	1.762268448633285E-06	4.6667239902412985E-07		5.843300780008978E-07	2.2206517080142756E-07	4.1725084131323637E-07	3.0708794468022443E-06	6.8417293553085605E-06	1.7745822288437268E-06	1.0222531089886507E-05	2.8157871202833743E-07	2.26720032440876E-06	0.00019077473460333777	29	Phosphatidylethanolamine-binding protein 1 OS=Homo sapiens OX=9606 GN=PEBP1 PE=1 SV=3
120	P01859	4.27684999050947E-06	5.293148505902874E-06	1.02310441240527E-05	3.5238608867108157E-06	1.9164578353704034E-05	1.8390055572734055E-05	1.2666693816779921E-05	7.055249425131707E-06	1.4024839967349198E-05	1.889172535850131E-05	1.3903402284121009E-05	1.2795587568585161E-05	1.9788218846590563E-05	2.974036007384262E-06		0.00014310085938209037	5.370263659963089E-06		1.867652233086635E-05	1.2043359616524057E-05						5.6761435134094E-06	2.1529123144124E-05	1.4558331647905314E-05	1.484000167142602E-05		0.00039877389567436573	22	Immunoglobulin heavy constant gamma 2 OS=Homo sapiens OX=9606 GN=IGHG2 PE=1 SV=2
121	Q96DA0	1.3371119269627264E-05	2.7351790689808446E-06	2.810675744444922E-05	1.5998367324061886E-05	1.9362847106885724E-05	1.3686859162880831E-05	6.861833587166416E-06	7.355083585558058E-06	1.0247038177469016E-05	1.1059157698383556E-05	7.54276929225423E-06				9.20036669505983E-06		3.748665951887542E-06	1.8102789843927254E-06	3.9961106771492915E-06		3.0728111003527584E-07	2.309465451777434E-07	6.69204433671983E-07			2.9499356904938494E-06		6.470306465909549E-06		3.3281690071116644E-07	0.00016604292517220594	21	Zymogen granule protein 16 homolog B OS=Homo sapiens OX=9606 GN=ZG16B PE=1 SV=3
122	Q6EMK4	5.660647590333987E-05	5.540451895567692E-05	0.00010718488790223348	9.475346223808588E-05	0.00019171156656122804	0.0001821502602892562	8.176982672972714E-05	0.0003363493488315586	0.0001210018615156059	0.00019286120246130522	5.034364978654777E-05	2.47329733352445E-06	1.8210155744707165E-06	1.3452449519878587E-05	8.479508134521701E-05		4.600355508826385E-05	1.5660140290342645E-06	2.4259110589962422E-05	1.1283644672068353E-06		4.036460634401045E-06	9.604683928846338E-06	5.898873384617094E-06	5.152691395595992E-05	7.857228743425753E-05	6.188293534364711E-05	0.00011646922023389065	4.085375467744237E-06	3.039625117495644E-06	0.0019807523246229823	28	Vasorin OS=Homo sapiens OX=9606 GN=VASN PE=1 SV=1
123	P30530	2.9281378470257263E-05	4.397174723827604E-06	4.754838734105432E-05	2.3160524001520345E-05	3.4325988236365334E-05	4.3641466765977294E-05	1.5000435718505464E-05	5.612284683496133E-05	2.5391212384784924E-05	4.169294815072347E-05	1.9333864439226834E-05			2.8516092913935627E-07	1.6541456470246513E-05		5.290150899675227E-06		6.686533331586945E-06		4.047608050303199E-06		1.1847412856299573E-06		1.1486321331309829E-05	1.0437367568280668E-05	4.2604879319438535E-06	1.4335703174406653E-05	4.038236977908922E-07	3.6315672508450605E-07	0.00041521873846260175	23	Tyrosine-protein kinase receptor UFO OS=Homo sapiens OX=9606 GN=AXL PE=1 SV=4
124	P02750	4.661975466849906E-05	4.1079860422594844E-05	5.2870191021554233E-05	1.4283112143834441E-05	4.0962700621482866E-05	6.37769582230351E-05	5.084965763081247E-05	1.855234677753048E-05	5.413206260548117E-05	2.86628411215382E-05	0.00022574294107041422	2.419574196877504E-05	3.9896885314030546E-05	0.00026123577404404144	0.0005059329864580944	1.9414490102002202E-05	0.000291435140070806	0.0008843887107885768	0.0005793871464683912	4.095847565826121E-05	1.1319049658806084E-05	3.0319100686945556E-05	4.553042998486365E-05	4.045212880615426E-05	0.0005331833638605633	0.00026042537857996664	9.369166346334407E-05	0.00011252027467306854	4.190859503865854E-05	3.986669235255524E-05	0.004493594454284682	30	Leucine-rich alpha-2-glycoprotein OS=Homo sapiens OX=9606 GN=LRG1 PE=1 SV=2
125	P55290	2.6606595428974737E-05	3.4049223017241785E-05	5.174711062757354E-05	3.4087047738799094E-05	8.0361985709412E-05	9.359954807301179E-05	3.253371620049479E-05	6.0738048381152085E-05	8.42338527693876E-05	7.148699881536345E-05	6.826090573068914E-05	2.4627172805622814E-06	2.5207550760700265E-06	3.138314464305354E-05	0.0001265209969765336	5.455364432751488E-07	4.838514560944283E-05	3.396923715567525E-05	5.318180331872269E-05	5.3438423273393835E-06	5.943370976435346E-05	7.664909794057712E-06	2.306288756084519E-05	7.081931555956279E-06	9.151513989453927E-05	0.00010405325838198343	5.744482582024826E-05	9.108817206879353E-05	3.1587921047773783E-06	5.726296843468814E-06	0.001392248135111798	30	Cadherin-13 OS=Homo sapiens OX=9606 GN=CDH13 PE=1 SV=1
126	P12830	3.577809962756329E-05	1.2851255476077867E-05	9.469903703286688E-05	8.338510829258236E-06	2.1641261265987013E-05	5.144423215912136E-05	1.852848872799403E-05	2.6631550839471742E-05	5.081142041384379E-05	1.449758002449224E-05	5.6365955307735925E-05	1.1739433037744043E-06		1.2604036844639874E-05	7.262648399251163E-05		2.5963542465937515E-05	6.333152359150244E-06	2.5113089211577848E-05	1.346290534663699E-06	6.220360273964541E-05		9.334540112151358E-06	5.6782179527341014E-06	0.0002627662886936633	5.942482529768248E-05	4.6502119599248185E-05	3.876299888339818E-05	3.1172650302115094E-06	4.0573070823705577E-07	0.001024943519433639	27	Cadherin-1 OS=Homo sapiens OX=9606 GN=CDH1 PE=1 SV=3
127	P54802	6.9087497424002475E-06	5.771561218450352E-06	3.757148153907344E-06	8.658970694316501E-06	2.4075668673204605E-05	8.30369451656488E-06	7.762477125092624E-06	1.034099343132885E-05	1.3445243324801483E-05	9.053095282065022E-06	9.881052478186733E-06		2.600500925039617E-07	3.944177662844978E-06	2.4545084359619467E-06		4.028690002759132E-06	3.533436386266755E-07	3.151792514875787E-06				1.278690193532974E-06	2.0853741472446006E-06	1.1436174888620496E-05	1.1547268666238182E-05	1.0929273305508607E-05	9.699704878123321E-06	1.6211956140204772E-06	1.4136214430106242E-06	0.0001721625201241904	25	Alpha-N-acetylglucosaminidase OS=Homo sapiens OX=9606 GN=NAGLU PE=1 SV=2
128	Q92820	2.229622565678559E-06	3.007297572988165E-06	7.749002936016588E-06	1.0649142581526236E-05	6.927859066526628E-06	1.0131721958496114E-05	2.032026931938568E-06	1.3208020407240682E-05	7.950170211134594E-06	5.471361671375975E-06	1.7839837745098996E-05		1.0633447996811424E-06	1.1607344814208586E-05	2.604021214917841E-06		2.2749197548111504E-06	4.669020546796146E-06	3.2279719502611745E-06	4.130114513602107E-07	1.9616425564293294E-06			3.275301485881508E-06	5.098421909171577E-06	2.1680500327367192E-05	1.975399553736788E-05	2.860404453909001E-06	6.169432833804751E-07	1.1834165442114964E-05	0.00018013707317567927	26	Gamma-glutamyl hydrolase OS=Homo sapiens OX=9606 GN=GGH PE=1 SV=2
129	P36957	1.945133527273741E-06	4.739589796490394E-07	5.046590775737094E-06	4.9808718608527945E-06	4.936663533530558E-06	4.615916334306965E-06	8.598137929561116E-07	8.186697684775054E-06	7.287810527235949E-06	2.8822613613137527E-06	2.4494497939820084E-06				3.197847820701977E-06								1.0776719805758704E-07		1.8401953775228983E-06	2.045836273826119E-06	6.85418720336491E-07	2.12803025061505E-06			5.3670263812673204E-05	17	Dihydrolipoyllysine-residue succinyltransferase component of 2-oxoglutarate dehydrogenase complex, mitochondrial OS=Homo sapiens OX=9606 GN=DLST PE=1 SV=4
130	P00734	1.807830563110554E-05		4.212769554695891E-05	1.2681779922232777E-05	2.9314920067995388E-05	1.033333741648205E-05		6.941514736308395E-05	2.315571630329289E-05	6.294515575175204E-06	4.834403239822513E-05	0.00011902320695658435	3.8451567709458235E-05	3.5848426079718844E-06	2.212754214536283E-05	1.1809645297637487E-05	1.19589007693727E-05	8.998244152183072E-06	3.2243261200148136E-05	6.103683480857276E-07	0.00010400922743495702	0.000164595127253537	5.547819487608573E-06	0.0011683744413834133	4.3323659913574474E-05	0.0001583270496482293	5.271476945747911E-05	5.586466866144742E-06	3.244764034682485E-05	1.436551290062236E-05	0.002257844744103747	28	Prothrombin OS=Homo sapiens OX=9606 GN=F2 PE=1 SV=2
131	Q96NY8	5.1036500477614594E-06	2.1238073065591404E-06	6.8202486473111545E-06	2.779440912229253E-06	1.2238533038459131E-05	1.1340442866878108E-05	3.1125385223318455E-06	9.90989831247884E-06	5.219804516024493E-06	5.444262107294052E-06	2.765543328560442E-06				5.623575127196751E-06		6.286370257707919E-07		1.4776574609360486E-06				8.172046988633681E-07		2.584387439340233E-06	4.006760809823552E-06	4.980074465325493E-06	2.5543879419339587E-06			8.95308545750781E-05	19	Nectin-4 OS=Homo sapiens OX=9606 GN=NECTIN4 PE=1 SV=1
132	O00468	2.007130136868833E-06	2.9431048176096577E-06	4.043375598015711E-06	3.3966715653451347E-06	9.06244382053043E-06	4.543550798774026E-06	5.0761188865434425E-06	1.2900849775723187E-06	3.6064792860737793E-06	2.8291845728852336E-06	1.721247465244827E-05	3.0159120788585075E-07	1.375401866156365E-07	7.705367664158038E-06	1.3468645010159853E-05		6.648090240386876E-06	1.2644617621137904E-05	7.442741145544666E-06	1.6600321277850381E-06	1.0965335216181743E-05	1.0363378867769445E-06	5.316995371037963E-06	3.7893588208611905E-06	6.194038384389392E-06	2.1482668330961257E-05	8.340689699404384E-06	1.1083484651694176E-05	4.148587733314311E-06	1.2182662847370135E-06	0.00017959500669569907	29	Agrin OS=Homo sapiens OX=9606 GN=AGRN PE=1 SV=6
134	P15289	2.6506876970308198E-06	3.7646483660379892E-06	7.754801051089834E-06	8.184484851709222E-06	1.4235517977103814E-05	8.789862919342572E-06	8.56356024415619E-06	5.509564840350652E-06	1.2810849453459966E-05	6.8432148896317156E-06	8.163028987226959E-06			4.113771143476011E-06	4.28942149793779E-06		1.5064104336110383E-06	2.3836273849439956E-07	2.4096107871980677E-06	1.8949315792559811E-07	7.491542157712583E-07		1.6967989408781707E-06	1.997216155278035E-07	4.370283046806577E-06	1.7390550410946937E-05	1.3837804268932767E-05	9.20956677600005E-06	2.7612930939468395E-07		0.00014774729962004088	25	Arylsulfatase A OS=Homo sapiens OX=9606 GN=ARSA PE=1 SV=3
135	P25325	4.2626548294659213E-07	1.1297938709636384E-07	5.899476381414873E-07		1.0448326454156838E-06	4.122430407441169E-06	1.4269909307911176E-07	1.2365880830333231E-06	9.229361673605718E-07	9.136458416089862E-07		8.486459738829848E-08			7.281801600761234E-07										4.032957933587884E-06	4.973692179678274E-07	4.0336351051433647E-07				1.525906016565776E-05	14	3-mercaptopyruvate sulfurtransferase OS=Homo sapiens OX=9606 GN=MPST PE=1 SV=3
136	P01877	2.394406831249612E-06	1.2098775679975277E-06			5.2082280450048174E-06		3.4519761824725816E-06	4.507496173378579E-06	8.63428871129347E-06	7.901457624232497E-06	2.2261120922162843E-06								3.802400763636006E-06			2.058584978053305E-06				6.8936285214083046E-06		7.829934997603222E-06			5.61183924885462E-05	12	Immunoglobulin heavy constant alpha 2 OS=Homo sapiens OX=9606 GN=IGHA2 PE=1 SV=4
137	Q01459	4.515268401938608E-06	3.2397022073565006E-06	1.570977230920861E-05	5.848960900106304E-06	1.1187280504835234E-05	7.450487703046522E-06	5.13424594212842E-06	1.169059253973711E-05	1.4410867799998372E-05	3.892319825657111E-06	9.543734557597169E-06	6.043017825105255E-08		4.171702129326939E-06	9.946765690779851E-06		3.1672094150778676E-06	1.2505407665805403E-06	4.4005596360726665E-06	2.383535706488917E-07	8.16079787433185E-06		1.6654555785737153E-06	5.565538433703844E-07	7.706052504585332E-06	1.5244358493411577E-05	9.897908059188224E-06	7.95280094739289E-06	6.729751340623555E-07	9.938809376663828E-07	0.00016870957745093046	27	Di-N-acetylchitobiase OS=Homo sapiens OX=9606 GN=CTBS PE=1 SV=1
138	Q9BY67	4.3805210575983E-06	1.507319398435232E-06	1.0979895538581066E-05	6.962830864725196E-06	7.860851652061669E-06	9.552180121868419E-06	2.336679764022746E-06	1.3274969301906425E-05	6.665778498200664E-06	7.8848235231501E-06	3.0481388927306537E-06				4.644718712350448E-06		5.37612258123286E-07		2.777838603103617E-07				4.448646082906938E-07		2.9219505483699733E-06	1.3872808672817784E-06	1.0737930938676375E-06	3.6295025580875264E-06			8.937149511996217E-05	19	Cell adhesion molecule 1 OS=Homo sapiens OX=9606 GN=CADM1 PE=1 SV=2
140	P05155	3.492389053548947E-05	5.774283911164214E-05	0.00016353751732703687	7.822236384673254E-05	0.00014857923664215615	0.0001519427708786609	6.680421194827044E-05	0.0002349641632719945	0.00015550327459931467	0.00011922744960797088	6.493836054270719E-05	6.164332172170852E-05	0.00015060089052275593	9.857517202341542E-05	8.092510807933617E-05	3.4604317114632895E-05	0.00047243971937563345	0.00013035801369475357	4.9467456435587737E-05	9.121303052364246E-06	1.5917345857648544E-05	0.00010787577735614764	1.4487925428035275E-05	8.795432605668606E-05	5.131951240539219E-05	7.760385611314044E-05	5.4986194416238064E-05	9.41806763271463E-05	3.738690699234616E-06	9.881903854276058E-05	0.002971004723534593	30	Plasma protease C1 inhibitor OS=Homo sapiens OX=9606 GN=SERPING1 PE=1 SV=2
141	P07288	2.123668522299606E-05	2.972492925170962E-06	2.8273274024711886E-05	2.8246176751139943E-07	3.4236976958807854E-05	2.2095699989148816E-05	5.748901173260399E-06	0.000554580002115311	2.519297266311275E-05	7.642272963283506E-06	5.716763308835811E-05	2.0354173920369733E-07		3.7702463268106837E-07	1.68077471612792E-05	9.570037576126186E-06	1.259268004322658E-05	1.9641272228241794E-06	2.3383519397159562E-05			2.180440224563623E-06	2.4976055296845785E-06	8.121296709513547E-06	4.9649679339065086E-06	9.51724917297236E-06	9.820208807201458E-06	7.916767728455435E-05	8.124937605053167E-08	1.4141428694184958E-06	0.0009420928885720386	27	Prostate-specific antigen OS=Homo sapiens OX=9606 GN=KLK3 PE=1 SV=2
142	P01876	2.521827180644563E-05	8.598151541220957E-06	2.102523513738079E-05	1.0962440534521522E-05	4.621611220977579E-05	7.352524093199933E-05	1.3114143782269595E-05	5.1369948753559564E-05	3.7629193083608545E-05	4.4318548509952205E-05	3.673243606399618E-05	1.557401643956617E-05	2.9044065445841612E-05	4.723527799131417E-06	1.7169339944388954E-05	2.742886673129674E-05	1.0703263046586746E-05	1.568936322971861E-05	2.6185856407662486E-05	4.0063346496370156E-05		9.935723162053967E-06	3.4637920827076677E-06	5.132752535438862E-06	1.2039373449793131E-05	4.986064950170809E-05	3.977204958022556E-05	7.463064708105045E-05	7.72785514888801E-06	4.260212107724022E-06	0.0007621144225448827	29	Immunoglobulin heavy constant alpha 1 OS=Homo sapiens OX=9606 GN=IGHA1 PE=1 SV=2
143	Q9BQ51	1.514663474539713E-06	8.756501681011544E-07	2.3329278214664205E-06	1.462658907884937E-06	1.7033360024462741E-06	2.632833885256726E-06	8.458069462312587E-07	4.234516378958487E-06	2.446918580246906E-06	2.250728128839827E-06	8.370940467131575E-07				7.788909464571884E-07				2.9586013610902677E-07							8.009565019092766E-07	5.474830564492652E-07	1.3628853617235472E-06			2.4923210343333163E-05	16	Programmed cell death 1 ligand 2 OS=Homo sapiens OX=9606 GN=PDCD1LG2 PE=1 SV=2
144	P22891	7.842299194563092E-05	9.536122809261735E-07	3.4679197511992856E-05	2.6233666416263825E-05	3.923489151351905E-05	1.970586525600502E-05	1.820777523109586E-05	9.352948142625329E-05	8.610690154003645E-05	5.4129675793041315E-05	1.053980394477597E-05	2.3225621402204003E-07			4.608707744588798E-06		7.814155626490302E-07		2.2144866090797218E-05				1.277161668856136E-07	9.079401339717844E-07	3.745246656942674E-06	0.00017477599981616628	7.175986552501536E-05	9.716821480588517E-05	1.0643828091492915E-07	6.626412474216489E-08	0.000838168793982122	23	Vitamin K-dependent protein Z OS=Homo sapiens OX=9606 GN=PROZ PE=1 SV=2
145	Q9HBB8	2.4144286023120545E-07	9.422503901793385E-07	1.2989516356037424E-06	1.6789191701471927E-06	4.586818832411334E-06	2.0151066998862534E-06	1.5518067445634504E-06	4.2789762466247E-06	5.5665188736972345E-06	2.676665744932456E-06	5.921380543223051E-07				3.0634440610368443E-07				3.6787673594447625E-07							5.980604266665962E-07	9.914684341355524E-07	1.8764370606386615E-06			2.9569782316088176E-05	16	Cadherin-related family member 5 OS=Homo sapiens OX=9606 GN=CDHR5 PE=1 SV=3
146	P10619	9.80062278261966E-07	1.862823017997314E-06	8.285409292217553E-06	2.3142094709955416E-06	4.95728774441178E-06	5.03287315168584E-06	2.9563601600082625E-06	3.307720467078821E-06	6.878046455345004E-06	4.478701702607063E-06	7.965482264845437E-06		6.963371899509951E-07	9.42285345379812E-06	1.2623382761081444E-06		1.6847378180373032E-06	1.3433881153601608E-05	1.8271606001789106E-06		2.1278161710410757E-06			1.6232728114913493E-06	1.1267238236531088E-05	8.344889426809887E-06	9.759481717142937E-06	4.559335726324203E-06		3.092989757460714E-06	0.00011812130834393092	24	Lysosomal protective protein OS=Homo sapiens OX=9606 GN=CTSA PE=1 SV=2
147	P01034	2.121224574158485E-05	1.976805726735616E-05	5.439536302447489E-05	1.8469307572647034E-05	3.142432052854746E-05	3.161382743310372E-05	1.833922163714876E-05	0.00010726704650923101	3.275423919540179E-05	2.279305712833907E-05	1.3639663657845932E-05	0.00018145906289021102	0.00011872298674518329	0.00038362355250469785	2.778508462048183E-05	1.7134414125179843E-05	0.001248960663731099	0.0036338871463075413	1.2056813592541968E-05	4.3843357464143105E-06	3.816026244167493E-06	0.00048309645868018067	4.4431052501971055E-06	0.0002399533149892921	1.638963363251885E-05	2.8684390243687258E-05	2.3246535015447134E-05	1.5089026345508536E-05	1.5453510967181314E-06	0.00042456881607633114	0.0072405230675330785	30	Cystatin-C OS=Homo sapiens OX=9606 GN=CST3 PE=1 SV=1
148	Q08380	1.4904080323978966E-05	4.505276438609725E-05	5.031561723085835E-05	2.6948482420349013E-05	7.920261416813026E-05	0.00011194124606318803	4.930996970459604E-05	0.00022026042287388511	3.243607654328303E-05	3.074445693946442E-05	2.6984968272306414E-05	5.938588486023312E-07	1.9062595265502989E-06	6.750002678765582E-06	6.35521018327561E-05	3.864112900273722E-07	9.396289206053067E-06	4.401003341750473E-06	1.079872448297473E-05	2.1880127814679236E-06		3.2356997111162253E-06	2.6662597269871805E-06	4.184032118279532E-06	4.8121235481589254E-05	3.229353133043574E-05	2.8304823720270933E-05	9.487398116926427E-06	9.357929546903779E-07	1.6511890571214327E-06	0.0009189533251325019	29	Galectin-3-binding protein OS=Homo sapiens OX=9606 GN=LGALS3BP PE=1 SV=1
149	Q96RW7	7.898415873599151E-06	6.866970563071908E-06	1.5056153848698293E-05	1.2660916209070232E-05	1.570645089758623E-05	2.956768978394991E-05	1.1803513817276763E-05	1.0635949771280343E-05	2.1938723508287053E-05	1.632143434396879E-05	1.3016520726355893E-05				1.254101840971674E-05		2.4046517601589503E-06		2.621109365674965E-06		6.643783928156954E-06		1.2308699526050176E-06			1.5768901012859844E-05	8.499015541383142E-06	1.2867956016335961E-05	5.131909076374719E-06		0.00022918195440641088	20	Hemicentin-1 OS=Homo sapiens OX=9606 GN=HMCN1 PE=1 SV=2
150	P02647	2.7561158974403133E-06	1.7378351756345045E-05	5.695173774337163E-06	3.158881723326103E-05	1.620736720651307E-05	6.929711014334498E-05	1.8345242401224894E-05	4.050210038347964E-05	7.162603625313113E-06	9.247766669687291E-06	4.520446009276563E-05	0.00011617052183487691	0.0005000643414013045	0.0005278541159042289	3.0284019922574532E-05	0.00031990033789938504	4.646487536483958E-05	0.0002934865554284311	1.2439587527954999E-05	3.498824862919945E-05	3.9142621296347187E-05	4.081284104475217E-05	8.671576900983797E-06	0.00022403095733419177	6.459089495707761E-06	5.287421066875283E-05	7.113450652750407E-06	9.977876734065978E-06	4.17914596662072E-06	0.0051369360143555904	0.0076752354975462705	30	Apolipoprotein A-I OS=Homo sapiens OX=9606 GN=APOA1 PE=1 SV=1
151	O60494	1.3142209958392303E-05	1.321270725029687E-05	5.690647588182829E-05	2.2179625199375268E-05	7.820008982762478E-05	4.2908003277428306E-05	1.857544855084894E-05	5.524138813086807E-05	2.771881618988635E-05	2.459138182204422E-05	2.4078916444246376E-05			6.438406373719504E-07	1.7082221240277976E-05		3.876967671640638E-06	1.7769554062081769E-06	6.279375813704618E-06			6.613938470899277E-07	1.4941460083388448E-06	2.0047177444405787E-06	1.7582964671624546E-05	0.00026229056115090996	3.05060290116969E-05	9.93243292053927E-06		2.2689507503169208E-07	0.0007311135637317149	24	Cubilin OS=Homo sapiens OX=9606 GN=CUBN PE=1 SV=5
152	P05452	5.335093634706004E-06	3.3929354691697564E-06	1.0188857076568549E-05	1.1188714714185745E-05	1.8901504277937195E-05	1.1740078547395868E-05	3.0735955151759444E-06	2.4425672160453047E-05	8.457479758840354E-06	1.7065787340896304E-05	4.608053321342917E-06		2.4065970281010836E-07	3.040874899446759E-07	3.051085288468192E-06	5.225150052737673E-07	1.104345893887891E-06	3.187075676921019E-07	1.5036864885635702E-06		2.0134414884250133E-07	2.5825748743210843E-07		4.823433017966011E-07	7.814687913711385E-06	6.648623311497695E-06	2.238757194552855E-06	3.607038659252549E-06			0.00014667391127039768	25	Tetranectin OS=Homo sapiens OX=9606 GN=CLEC3B PE=1 SV=3
153	P23470	9.9431316785984E-07	8.257576221927743E-07	9.123077628256567E-07	5.327840738219692E-07	2.8061595720393945E-06	1.5451603257528277E-06	1.1725190151234485E-06	1.78050638943624E-06	2.569390624535286E-06	2.3799522214181576E-06	1.5879648955099127E-06	1.836543031245326E-07		9.486837804084499E-07	4.180188882325407E-06		3.5767241425478276E-06		1.3067757793758902E-06			2.5741973187125445E-07		2.0429204949702896E-07	1.4857499653740613E-06	3.8408678085040634E-06	8.691548124099272E-07	3.136293382420538E-06			3.709662030837449E-05	22	Receptor-type tyrosine-protein phosphatase gamma OS=Homo sapiens OX=9606 GN=PTPRG PE=1 SV=4
154	P61970	1.2539904300053669E-05	2.714396785377252E-06	2.0272295607638663E-05	8.90697759104628E-06	2.6403385125341805E-05	3.5332295973005456E-05	5.8676355586826035E-06	2.260146567359075E-05	1.8344065349327938E-05	1.2493004279439437E-05	6.131255661915215E-06	2.9626741904940346E-07		7.476017267805117E-07	2.2157258731766594E-05		5.118774085999234E-06	2.4918440301342385E-06	5.555176484790466E-06						9.318655147153616E-06	3.860102134110724E-06	8.178138950085238E-06	1.516574046014813E-05	3.871325624964199E-07		0.0002448833736379337	22	Nuclear transport factor 2 OS=Homo sapiens OX=9606 GN=NUTF2 PE=1 SV=1
155	P98164	2.0130776186209343E-05	2.3107484369555276E-05	8.729340797669687E-05	3.707130372871088E-05	5.902468561736644E-05	4.149232704167297E-05	2.5662465261326772E-05	5.2309615844412294E-05	3.4538543728914026E-05	3.0523344828965274E-05	2.4765068623649736E-05				1.8411853596227468E-05		6.21080778962214E-07	3.972870155241545E-07	5.058904730220329E-05	1.1749188653321363E-07	5.710284472745816E-07		1.374168623859606E-06		5.250696914385547E-05	0.00010885934861969542	3.6216405942146394E-05	2.467101392839126E-05	1.0568510167326172E-07		0.0007303604035938262	23	Low-density lipoprotein receptor-related protein 2 OS=Homo sapiens OX=9606 GN=LRP2 PE=1 SV=3
156	P15144	2.109763550219331E-05	1.7649622917421556E-05	2.9338912491063107E-05	2.979216421949269E-05	4.965021635893233E-05	7.209257188170124E-05	2.0703901159478855E-05	7.882504394005908E-05	4.915503457210453E-05	3.0819868868884695E-05	2.2610749815069198E-05	1.8133376172977702E-07	1.2538223616973692E-07	2.6440443204716214E-06	1.882475085445356E-05	1.1503598428791933E-07	8.555279327830316E-06	4.817494062573518E-05	1.67668958070979E-05	4.3879995988485656E-07		3.018489215766679E-07	2.2887476822601066E-06	2.827258993957535E-06	9.879188125285855E-06	3.698250084932333E-05	2.1197530111355055E-05	4.0577254149739856E-05	1.6993008922203089E-06	5.741076896597188E-07	0.0006338899220194399	29	Aminopeptidase N OS=Homo sapiens OX=9606 GN=ANPEP PE=1 SV=4
157	P26842	4.466104194585788E-06	4.595670684247194E-07	2.0101874355468375E-05	3.0855093153131425E-06	8.559345267530279E-06	7.563775279646554E-06		5.490818514693888E-06	3.2447554184650064E-06		2.7057512116388794E-06				6.345139060725376E-06		4.3101538041093256E-07								5.2170057953288615E-06	2.7190835606626716E-06	4.565812809586999E-06	4.0011494551649716E-06			7.895670668764644E-05	15	CD27 antigen OS=Homo sapiens OX=9606 GN=CD27 PE=1 SV=2
158	Q9HCN6	2.7306886986561166E-06	2.044732662468602E-05	1.3861856207556672E-05	1.6663370345702333E-05	1.0482792975249887E-05	8.368993237561328E-06	1.5092422638086116E-05	4.491768699198762E-05	6.046757524657522E-06	2.4163583358922948E-05	5.218428761146189E-06			2.898977687377983E-07	5.316760511304329E-06		3.8773923642566274E-06		1.1236503927648046E-05		1.1224609277867241E-07		2.665568694475723E-06		1.2282020227591644E-06	9.769703456277157E-06	3.104140702026042E-05	1.0023872350192668E-05	1.551166291268723E-06		0.0002451066278641721	22	Platelet glycoprotein VI OS=Homo sapiens OX=9606 GN=GP6 PE=1 SV=4
160	Q07507	4.028905654045513E-06	5.388314425835811E-06	1.3106184460689564E-05	9.715397673094747E-06	2.3150195779565947E-05	2.002372514596381E-05	3.5980673707728425E-06	8.077242947783823E-06	1.4305917435547356E-05	4.623019027966355E-06	2.1701460365531684E-05	1.5653888093283843E-06	6.30243271557967E-07	1.2041777620230215E-05	3.9592912360983566E-05		3.105617700623314E-05	1.291549649515183E-05	6.933989561150398E-06			2.876288886051652E-06	3.125417235041272E-06	1.0525441143444511E-05	8.451278972256741E-06	2.9557751954002935E-05	6.9522682478585204E-06	7.808392834649411E-06	2.3385650178404646E-06	5.359981563094394E-06	0.00030944980126567284	27	Dermatopontin OS=Homo sapiens OX=9606 GN=DPT PE=1 SV=2
161	P05543	1.7684116388096998E-05	1.0643139897477137E-05	3.2839563634397105E-05	8.603269992433743E-06	2.05303690162982E-05	3.313835680405413E-05	1.8496184860581548E-05	8.984041917576229E-06	3.0483908191876364E-05	1.2503035256715033E-05	2.4228286918035648E-05	1.7312755135619228E-06	8.456200449749042E-06	2.9896508139294278E-06	2.2849039444237326E-05	3.443870622982889E-06	1.4657092384596662E-05	7.95371924110162E-07	9.971439962847729E-06	2.1166901910549666E-06		2.2878448288988116E-06	1.1592592433147367E-05	2.613955749855046E-06	2.8148835770679E-06	2.2218117305592665E-05	1.5159495379966067E-05	1.8378744793666227E-05	1.5376733770563146E-06	5.984603046809119E-07	0.00036234667193454364	29	Thyroxine-binding globulin OS=Homo sapiens OX=9606 GN=SERPINA7 PE=1 SV=2
162	P43251	6.300644572496149E-06	4.6506310444891306E-06	4.733093907596865E-06	3.906699030495469E-06	9.016821115246961E-06	9.618774084332043E-06	5.3885911816875236E-06	9.002115763270182E-06	5.2718625898456785E-06	7.233073915542696E-06	7.300539089235168E-06	4.0928617076739444E-07	9.989930528424095E-07	1.721899933915115E-06	7.244432642808251E-06	4.797238204718624E-07	4.00048608493528E-06	4.948105620444793E-07	6.754935099032713E-06	2.1375714895666946E-07		2.4761352159153186E-07	1.2120897747449436E-06	6.353240871630802E-07	6.760459414133894E-07	9.544717081856241E-06	6.2417633199002196E-06	7.286121676414124E-06	1.0160884363729716E-06	1.7270961421558534E-07	0.00012177364426368415	29	Biotinidase OS=Homo sapiens OX=9606 GN=BTD PE=1 SV=2
163	P05062	1.2697210710399943E-06	1.1401798108199585E-06	4.384464010760469E-06	1.748124041147852E-05	7.82425189830674E-06	1.0371778327968671E-05	4.913077933811312E-07	9.281313127244572E-06	1.4726092601801112E-06	2.2190204028693603E-06	7.01927799793422E-07		2.931527536673739E-07		5.970629786552703E-07				1.943931441064126E-06	1.2108757609550244E-06						2.2580818991363466E-06		3.0478741041945103E-06			6.598879285151561E-05	17	Fructose-bisphosphate aldolase B OS=Homo sapiens OX=9606 GN=ALDOB PE=1 SV=2
164	O43653	1.1562994032713237E-05		3.3041809210269916E-05	2.288240861837661E-05	1.718415316078483E-05	4.0968402066088625E-05		6.304736033620423E-05							1.5855076783740814E-05										8.249476685632691E-07		2.4753171947513626E-05	6.546903346701316E-05			0.0002955893572912683	10	Prostate stem cell antigen OS=Homo sapiens OX=9606 GN=PSCA PE=1 SV=2
165	P00450	2.5944469144862377E-05	2.266096221128371E-05	8.352741918995987E-06	2.669548717161659E-06	3.5329108409488966E-05	4.255208030929789E-05	3.356041641785523E-05	1.947392020812508E-05	1.1763061603732351E-05	2.194974810837807E-05	1.931118323736962E-05	1.9583656239566274E-05	0.0001253491429373374	1.0789834328247675E-05	7.714809108656459E-06	6.213438194614246E-05	3.3929639438438946E-05	9.662070371054225E-07	5.695266902302116E-06	2.5191757443737868E-05		7.680128413176501E-06	3.484917713922865E-07	4.724553633860539E-06	2.2159360661257494E-05	1.874815914461869E-05	8.133758612408678E-06	6.865358470931175E-06	2.360788424771992E-05	1.011045054429837E-06	0.0006282006756778807	29	Ceruloplasmin OS=Homo sapiens OX=9606 GN=CP PE=1 SV=1
166	Q9UNN8	6.761446089154385E-05	5.052701993066136E-05	8.550218960446567E-05	8.580573120882317E-05	0.00014638150080880744	9.958748111086452E-05	5.207722131661008E-05	0.00012159931825562269	9.142948225086326E-05	0.00011697749750967857	8.200309724080691E-05	1.5300102101031256E-06	3.925416885427017E-07	9.83351392746546E-06	5.1669400974192295E-05		5.078599739369755E-05	5.009111321110563E-06	3.0171094437346465E-05	2.960699368430335E-07	7.076571305619523E-07	7.605714573778659E-06	1.0998186296480987E-05	9.750114993370933E-06	6.677347439858274E-06	6.569038049959291E-05	7.545273813641968E-05	9.670200342325857E-05	2.558975509987015E-06	1.8502208256668489E-06	0.0014271860788470244	29	Endothelial protein C receptor OS=Homo sapiens OX=9606 GN=PROCR PE=1 SV=1
167	Q9BYE9	2.3211607876890707E-06	1.2367386240483062E-06	7.497628232512687E-06	1.0753932723333634E-06	1.2138267076223934E-06	3.313663397692276E-06	1.3477320367533115E-06	4.83933295880294E-06	4.285191142348965E-06	3.506501405019572E-06	2.6091480680012236E-06			5.781484025718426E-07	4.033709948002722E-06		5.53469334633257E-07		2.789048594450299E-07		1.9838618033029475E-06		4.0670798189349927E-07		3.9199187419468436E-06	8.064083209881815E-06	2.811366976730943E-06	3.788604033712418E-06			5.966509192494541E-05	21	Cadherin-related family member 2 OS=Homo sapiens OX=9606 GN=CDHR2 PE=1 SV=2
168	P04746	1.0029476769586896E-05	1.5684082724074506E-05	8.310445399956404E-06	7.959274594436915E-06	7.379066147424141E-05	2.572946879034271E-05	1.8111286529487504E-05	3.766955938920714E-05	8.803702884823721E-06	1.771035607030429E-05	1.4925818086049052E-05	1.5981864553318047E-07	1.219622482073208E-07	2.229246503666223E-06	4.761528103403441E-06		2.3349635811073974E-06		2.27761371628373E-06		6.797813215921346E-06	8.022225233146274E-07	4.57590862369617E-06	1.2099569466723916E-06		8.095457332923528E-06	2.077329440253131E-05	3.216786886250468E-05	9.467413222129187E-06	6.260427356638645E-07	0.00033512524337606895	26	Pancreatic alpha-amylase OS=Homo sapiens OX=9606 GN=AMY2A PE=1 SV=2
169	P08185	8.746780640090843E-06	5.026444240354467E-06	6.073259966677014E-06	1.4757259648257104E-06	4.842523850951299E-06	4.235618373638586E-06	6.406874754367783E-06	3.4622159112065772E-06	3.889891087441831E-06	6.589829675065956E-06	8.126093077041332E-06	4.455000097235739E-06	1.3298093543339135E-05	4.765841701877495E-06	3.5972876285029786E-06	4.746191039140055E-06	1.110558441099934E-05	2.7055440530859097E-06	7.192879438333783E-06	2.0057013261459853E-06	1.0721096539829657E-06	3.728787317859477E-06	1.185489719105692E-06	2.55036550525397E-06	9.998814222820951E-06	6.940353044898579E-06	2.0452880263308935E-06	3.399695197653701E-06	6.468109357845489E-06	1.1688225331289993E-06	0.00015130521535920252	30	Corticosteroid-binding globulin OS=Homo sapiens OX=9606 GN=SERPINA6 PE=1 SV=1
170	Q13477	2.501184551956684E-06	2.3038771547895546E-06	5.224323379811367E-06	3.206631173606104E-06	3.6231854557644453E-06	3.900686783413311E-06	3.3590089817710217E-06	6.122997711006491E-06	3.2062074777613605E-06	2.954838951901679E-06	8.760081970136154E-07				2.46481976425656E-06				3.22230247578587E-07							7.933173698817779E-07	6.000042096868263E-07	1.5473723584922516E-06			4.300669376869163E-05	16	Mucosal addressin cell adhesion molecule 1 OS=Homo sapiens OX=9606 GN=MADCAM1 PE=1 SV=2
171	P24855	1.4128835467417346E-05	1.750942139908914E-05	2.2539969813254974E-05	4.4054316987258364E-05	5.8991475656598166E-05	4.269738436275653E-05	1.916002810422797E-05	6.0569718229163815E-05	6.909037648280323E-05	3.308039671979849E-05	1.4258745046602329E-05			5.267470696755484E-07	3.7659412266657126E-05		4.386487588030681E-06	2.739774816382741E-07	5.397453674002029E-06		2.828449578469546E-06		3.692538714277325E-06	1.2909302283935558E-06		9.110431633896962E-06	2.5474117615241277E-05	2.6295779023774452E-05	7.053733023827412E-07		0.0005137223664454098	23	Deoxyribonuclease-1 OS=Homo sapiens OX=9606 GN=DNASE1 PE=1 SV=1
172	Q12805	5.005129123238375E-06	5.996708856667564E-06	3.775219143023281E-05	5.932192602700841E-06	2.812074339014717E-05	1.5792752627349566E-05	6.553690350552773E-06	1.1398299780090191E-05	9.521321209966116E-06	1.3196274326249166E-05	1.850396850184059E-05	7.275253752458348E-07	1.5506178118770712E-06	1.021565740926794E-05	4.3455142756422775E-05		4.115685569506107E-05	4.262123734608385E-05	7.076960351742085E-06	6.568803925021087E-07		4.990063610516612E-06	2.131370095068047E-06	6.624359130872057E-06	1.9359675168980785E-05	4.384994594743871E-05	1.1457687811299614E-05	1.4084018698351313E-05	3.794754232407934E-07	1.3457915197441625E-05	0.00042156866042044743	28	EGF-containing fibulin-like extracellular matrix protein 1 OS=Homo sapiens OX=9606 GN=EFEMP1 PE=1 SV=2
173	P07195	3.7907665983838605E-06	3.953575398418645E-07	8.099879811265258E-06	1.1448433734083429E-05	9.279870178300304E-06	5.582981303327526E-06	1.188696649655779E-06	9.395291474175239E-06	2.4624902068422184E-06	2.6711338474183134E-06	6.562894158326536E-06		6.915385836934372E-06	1.9584243240804057E-07	1.8845132210372466E-07			3.62866032606704E-07	2.626370067274803E-06							3.950523795205479E-06	7.645614241280115E-07	4.867229971669152E-06			8.07490263839506E-05	19	L-lactate dehydrogenase B chain OS=Homo sapiens OX=9606 GN=LDHB PE=1 SV=2
174	O75594	1.8344092993135347E-05	2.766215167166132E-05	1.859771924343081E-05	1.706374827275465E-05	3.5583290600506415E-05	3.953915954400477E-05	3.0515016316802268E-05	2.9602936306976455E-05	4.7058969714870315E-05	1.6331182750307644E-05	4.385267826932387E-05	3.61758498234028E-06		1.1033616287699005E-05	3.8760346595590744E-05		1.4318086693020634E-05	9.77867724809178E-07	1.4045002439761687E-05	9.304778230301359E-07	1.5116591904140135E-06	2.4072905071593093E-06		3.300231797388985E-06	5.496707192053884E-05	9.36552997411705E-05	3.659652489020725E-05	2.8894842689198378E-05	1.8858703858768896E-06	3.0261459839123377E-06	0.0006340788653358919	27	Peptidoglycan recognition protein 1 OS=Homo sapiens OX=9606 GN=PGLYRP1 PE=1 SV=1
175	P19022	6.213698606303845E-06	1.8088064676438666E-06	1.0332962331754057E-05	3.640007751540637E-06	9.60457760387207E-06	1.260835577936241E-05	3.3089270019781848E-06	1.8537816578446553E-05	1.54863435013462E-05	5.057827801605072E-06	3.2872655685717382E-06			1.8689383092765653E-07	2.821001742592028E-06		5.034136048782466E-07		6.054572072887773E-07		1.0734189368000608E-06		5.097952182676106E-07		1.7782416778771475E-05	1.8512439970474321E-06	3.292710761268647E-06	4.9650660788342115E-06		6.33650507326004E-08	0.0001235413721998334	22	Cadherin-2 OS=Homo sapiens OX=9606 GN=CDH2 PE=1 SV=4
176	P15586	1.066077793401583E-05	5.993889733560601E-06	4.325192606580778E-05	1.228490927604197E-05	1.9224423514137528E-05	1.937202623582161E-05	6.160722433159805E-06	1.132445362598021E-05	3.048030645901194E-05	1.5004146624450009E-05	3.9884949566543613E-05	5.405864849488683E-07	3.1416470054893966E-07	2.2276732724013477E-05	2.2668133140967063E-05		1.639463646698002E-05	1.6013416658364787E-05	1.3236839285183713E-05	1.344452446617958E-06	2.6047270628939705E-05	1.5017478087709492E-06	9.273691265514872E-06	8.257570949534129E-06	6.312194580211383E-05	6.983708004205354E-05	2.636846540862126E-05	2.2462082919101072E-05	2.4846131998231297E-06	5.749036940328011E-06	0.0005415349983409562	29	N-acetylglucosamine-6-sulfatase OS=Homo sapiens OX=9606 GN=GNS PE=1 SV=3
177	P0C0L5	1.739393044434942E-06	3.03202602858413E-06	1.7565504093037264E-06	1.8312158261262356E-06	1.9418660803570436E-06	8.780581106152742E-06	5.099054269071515E-06	6.486560834205152E-06	2.6028955547706626E-06	2.0045479433909353E-06	1.5242856358765195E-05	1.4527367561709872E-06	9.300644300210097E-06	3.881297539734313E-05	1.903330055825204E-05	5.338059212118582E-06	1.0459241680994908E-05	2.968023454254468E-05	1.215066043458548E-05	2.042414950775706E-06	1.9839040955392643E-06	4.772998982336347E-06	2.249913125771618E-06	1.5776349184722088E-05	2.818100949201727E-06	2.4375998722002332E-05	2.2438885771356263E-06	9.816674827490678E-06	2.0257603002171434E-06	1.8873107874974279E-07	0.00024504013513132445	30	Complement C4-B OS=Homo sapiens OX=9606 GN=C4B PE=1 SV=2
178	P10643	1.3586478974654556E-06	1.4383417958453043E-07	8.093424889198698E-06	1.4253793109393113E-06	3.0739409542190974E-06	5.476718961053126E-06	3.4228822205190595E-07	3.909469534677681E-06	7.265181731578326E-07	4.0400122987426805E-07	1.2660798662009578E-06	9.372876532983618E-07	6.915085627485806E-06	8.002310676908408E-07	1.1744689541141357E-05	2.905816590208484E-06					4.5736303672399825E-06				5.3633326180623445E-06	3.3552951161189873E-06	1.0903653046171835E-06	1.2624917297701043E-06			6.516852883405631E-05	21	Complement component C7 OS=Homo sapiens OX=9606 GN=C7 PE=1 SV=2
179	P08138	6.458285513470442E-07		3.50468344222148E-06	6.339351416055644E-07	8.93932785568613E-07	2.7484284539471256E-06		3.6657323116278415E-06	4.021286481508646E-07						7.095422412543513E-07						4.57726901594476E-07				9.184980611822849E-07		2.9595762592505037E-07				1.4876394164424696E-05	11	Tumor necrosis factor receptor superfamily member 16 OS=Homo sapiens OX=9606 GN=NGFR PE=1 SV=1
180	P02790	1.90450070434643E-05	3.5297466445667475E-05	2.3482323838223534E-05	2.4459446501558062E-05	5.1850510714583986E-05	6.965418220119068E-05	4.222048917365216E-05	8.771751677637624E-05	2.8869557667357054E-05	3.1496000915477205E-05	5.939411380267633E-05	0.00014486547809853466	0.00022851094301264423	0.00023484832264158943	9.015716081237456E-05	0.00020288054680201213	0.00034789296632571875	9.174662854601957E-05	4.354234945805589E-05	7.085676967851282E-05	1.7026816051058638E-06	0.0001641027635590534	8.209068585342696E-06	7.015262730051955E-05	9.361634111762425E-05	9.394342069583741E-05	3.311280608188336E-05	2.9635631509939458E-05	1.8214446451722866E-05	0.00023044066301404644	0.002671918230376764	30	Hemopexin OS=Homo sapiens OX=9606 GN=HPX PE=1 SV=2
181	Q08174	7.3014180742526735E-06	8.924262257565224E-06	1.602174147502813E-05	4.85730189782525E-06	9.21054831588801E-06	5.53989873198979E-06	7.819402942274676E-06	3.065678818600556E-06	6.9718202013095175E-06	9.685831969045835E-06	5.038643407618228E-06				8.89101999458995E-06		5.537629004116397E-07		6.591288930422982E-06		1.9666320271666255E-06		1.2619510601940928E-06		5.3741195392337055E-06	4.796753628391469E-06	1.946777054974748E-06	2.939778160027655E-06			0.00011875863138681074	20	Protocadherin-1 OS=Homo sapiens OX=9606 GN=PCDH1 PE=1 SV=2
182	P07339	5.647935881325784E-06	6.840974950050554E-06	1.643349463136703E-05	3.020376957357865E-05	3.218345979041687E-05	2.691790494180089E-05	5.622619472295861E-06	5.9715852816717974E-05	4.237187283059879E-05	1.3717043279115803E-05	2.186138700571779E-05	3.030545904557476E-07	1.2309893797413671E-06	1.0089286772698478E-05	3.967289764220496E-05	8.983952581777359E-07	3.109050328494052E-06	3.5640479101149233E-05	1.0992517793081302E-05	1.6329595085600357E-06	4.284585178527203E-06		6.165775377262944E-07	1.5036578104658873E-06	7.111516371512747E-06	2.8391645100196602E-05	7.430036234419233E-06	3.4687602051850636E-05	5.808893369817424E-07	4.68248366751807E-06	0.00045437493883674734	29	Cathepsin D OS=Homo sapiens OX=9606 GN=CTSD PE=1 SV=1
183	O43451	7.937556016040425E-06	5.766814087537785E-06	1.7084105835532766E-05	2.296349572111064E-05	2.366946698369279E-05	3.860309265219067E-06	5.891251311649706E-06	7.955489216869629E-06	8.962321552825235E-06	1.6075860813313328E-05	1.0352389346177464E-05			7.333918703688464E-07			3.0814831153998793E-07	1.997371543224343E-06	1.5800328796813866E-06	1.5383076716511303E-07	1.3969760606672154E-06		7.7796349278848E-07		1.0437231787188046E-05	2.863607783079822E-05	4.8578426727034E-06	4.342775579577131E-06			0.00018574070294567104	22	Maltase-glucoamylase, intestinal OS=Homo sapiens OX=9606 GN=MGAM PE=1 SV=5
184	P05154	1.0390476223016957E-05	3.6274116182914105E-05	5.520350735699101E-05	2.7571497136078022E-05	7.412408134375512E-05	0.00011104074735374244	4.956664975355412E-05	0.00036218123824802205	2.218539057109816E-05	3.066367675651466E-05	9.26832022098232E-06	8.85112779246911E-07	2.0597991858605313E-06	1.505641812744346E-06	4.154113013754731E-05	5.136913867072676E-07	3.1270116129419507E-06	3.99290400713426E-07	5.000062042185323E-06	5.727482881482308E-07	2.7764747114197614E-06	2.2012681448264624E-06	5.103154403627946E-07	3.0051702490412467E-06	8.610697459235386E-06	4.6529354762630664E-05	2.786694290494694E-05	5.89167577754189E-06		1.8111929211564906E-06	0.0009432772811639258	29	Plasma serine protease inhibitor OS=Homo sapiens OX=9606 GN=SERPINA5 PE=1 SV=3
185	Q9Y5Y7	1.6547560319608917E-05	2.138314704601424E-06	1.200632581583491E-05	6.946209510560473E-06	1.0817866807084111E-05	2.6755117545253218E-05	6.97369120246407E-06	9.068920374193818E-06	2.128941131874833E-05	8.468477980686954E-06	3.9121840242895186E-05	7.462505568098423E-07		8.756725843977674E-06	3.935746393291927E-05	2.6898224074483974E-07	2.3464942362995063E-05	1.62478862796746E-05	6.449753626701614E-06	2.1042126360322493E-06	1.3406813322654061E-05	8.914680070142957E-07	6.660614103870886E-06	4.523082336191463E-06	5.832498590923733E-06	3.570568557067039E-05	3.457196753764943E-05	1.3656030659556807E-05	3.339758814737992E-06	2.5513960139494635E-06	0.0003786692682590051	29	Lymphatic vessel endothelial hyaluronic acid receptor 1 OS=Homo sapiens OX=9606 GN=LYVE1 PE=1 SV=2
186	P80188	7.386832275057598E-07			2.4064067040663814E-05		8.859917108878526E-06		3.171647021995026E-06	4.3675993974974067E-07	1.1468123813765672E-06		4.454876062961051E-06	3.6164138782605745E-07	2.7526517890130835E-06	1.3950514371207559E-06	4.764637296510173E-07	2.140087724099034E-05	8.166376781504196E-06	4.0850401078522546E-07	1.6548785067498008E-06	2.4391239121577052E-06	1.0899439892339506E-05		3.846863343886647E-06	2.926686876988467E-06	1.1187395279666725E-05		1.1680072388745394E-05		5.743111212632381E-06	0.00012821190057318778	22	Neutrophil gelatinase-associated lipocalin OS=Homo sapiens OX=9606 GN=LCN2 PE=1 SV=2
187	P05451	5.707368613707868E-06	2.3377355073779336E-06	1.8433739044945722E-05	1.8858104663626437E-06	1.1221812045433371E-05	4.379399023465142E-06	4.316615359123248E-06	1.0054359179958595E-06	4.5155606107742005E-06	5.137130963898363E-06	1.6059320698317203E-05	1.2072714486972276E-06		6.933227564895912E-06	4.6677224754311964E-05	1.3324862951980288E-06	1.0615860238527522E-05	1.25335255511626E-05	3.3428405904459854E-06	2.9581411719819933E-06	3.3060791838969215E-06	2.1604575338376664E-06		6.111999201331679E-06	3.254098750511043E-05	2.3795448914460562E-05	7.890144074090852E-06	1.1545593596683697E-05	1.965491875914374E-06	2.579661998931508E-06	0.0002524963697508805	28	Lithostathine-1-alpha OS=Homo sapiens OX=9606 GN=REG1A PE=1 SV=3
189	P01871	2.5650245496150935E-05	2.082022868774402E-05	7.556097534265407E-05	6.30433750523608E-05	2.834382096008307E-05	4.527492565897516E-05	2.6164740902289514E-05	8.311042758036655E-06	5.9270369171132344E-05	3.593864837638349E-05	6.063896127416004E-05	1.539535107210099E-06	1.6033745652370182E-06	3.8821750563919325E-05	6.998554268449126E-05	2.9493949652572942E-06	9.46395919527602E-05	3.661104601214732E-05	5.392784725071169E-05			9.703560780424245E-06	1.7138879103916586E-05	3.7089530411658548E-06	0.00015432983937191966	7.219955918096884E-05	9.777918890546138E-05	8.348372024441702E-05	4.677710397520177E-06	4.773745157934939E-06	0.001196890572965433	28	Immunoglobulin heavy constant mu OS=Homo sapiens OX=9606 GN=IGHM PE=1 SV=4
190	P54710	4.5294481144857455E-06	2.253400904236519E-06	2.6336430242310745E-05	3.3880934595484046E-06	6.777363443330945E-06		1.99670486289412E-06	6.1910767498419865E-06	1.9108459769851084E-05	7.701210174143446E-06	3.034450422714509E-06										3.802095614449822E-06				4.980974088725767E-06	4.34657502659602E-06	2.132892965001413E-06	3.4716094105212327E-06			0.00010005078524865173	15	Sodium/potassium-transporting ATPase subunit gamma OS=Homo sapiens OX=9606 GN=FXYD2 PE=1 SV=3
191	P16444	2.514561904927162E-06	1.4159021383209668E-06	1.8272208649542302E-06	1.1552935916657835E-06	3.254572621843506E-05	1.6021387095240127E-06	3.2494398212523236E-06	4.620509433284801E-06	1.4811582207655341E-05	3.032829261607162E-06	6.072574161203222E-07			4.998543713310229E-07	8.877135550200564E-07		1.1628473032045374E-06		4.5404922552708E-06					3.8772827443092915E-07	1.8030588250218488E-06	6.918132190674396E-05	2.8639173967014284E-07	4.62190937050863E-06	2.4821766171058263E-07		0.00015100199683065963	21	Dipeptidase 1 OS=Homo sapiens OX=9606 GN=DPEP1 PE=1 SV=3
192	P14543	1.2770023656304542E-05	2.755597925792003E-05	3.401355865345976E-05	1.515116832115361E-05	3.520595797973533E-05	2.566411466697339E-05	1.548193770799745E-05	2.0045210660034368E-05	2.7598964548274445E-05	2.7411101142629258E-05	7.39681961061511E-05	5.7443005982559505E-06	3.175641804475643E-06	2.9829459413345906E-05	3.059554561495166E-05		1.853517854786717E-05	2.7711190675556878E-06	1.0491910200382187E-05		2.4548478373282992E-05	3.3910575408465334E-05	1.5137413449045227E-05	4.544460340987672E-05	4.9051155394934694E-05	4.766179096905774E-05	6.74901292760754E-05	2.950325437407609E-05	6.682727874413316E-06	8.151584777996543E-06	0.0007435910812546916	28	Nidogen-1 OS=Homo sapiens OX=9606 GN=NID1 PE=1 SV=3
193	Q9UGN4	6.901669829863377E-07		4.30111646844315E-06	6.547007852027052E-07	1.0613455126145023E-06	2.5088002521846346E-06		2.8377464077733286E-06							3.292955108084985E-06											1.681889447045632E-06	8.95488145652692E-07	4.3593364304381844E-07			1.8360142753031784E-05	10	CMRF35-like molecule 8 OS=Homo sapiens OX=9606 GN=CD300A PE=1 SV=2
194	Q8NFZ8	1.1397326705590979E-05	7.213852494218431E-06	2.3604684972562994E-05	1.530199317296361E-05	2.6752801421794203E-05	2.2796409791068595E-05	8.922502199027474E-06	2.8469015526504932E-05	1.4747653833573007E-05	1.4124984887736232E-05	6.79847178641561E-06				1.1163269376324176E-05		9.722161304408333E-07		1.1365791219706263E-06		1.4893223285139162E-06				1.1441663205980106E-05	9.485919985167665E-06	9.229274548839071E-06	1.3806361271073737E-05			0.00023885430275976625	19	Cell adhesion molecule 4 OS=Homo sapiens OX=9606 GN=CADM4 PE=1 SV=1
195	O75144	9.131308581308917E-06		2.3588871396525157E-05	6.372462236393321E-06	1.203696537144291E-05	1.454980707532355E-05	1.9712772128103844E-06	3.105363834060336E-05	2.0537422981520566E-06	1.5760626685448108E-05	6.161353621494474E-06			8.149745797941455E-07	7.276302980782313E-06		3.9657561137639176E-06		1.4987994273145204E-06		5.117579942661337E-07		4.072913542742906E-06			9.75351350121566E-06			1.6164649783231823E-07		0.00015073571745721415	18	ICOS ligand OS=Homo sapiens OX=9606 GN=ICOSLG PE=1 SV=2
196	P33908	8.620032314417941E-07	2.7045506432750055E-06	2.753118784617648E-06	9.929994860773528E-07	9.112463174050492E-06	1.7831054205640836E-05	3.4533324697746883E-06	1.1203742595902462E-05	4.228230849762199E-06	2.324948183546141E-06	7.90715031844161E-07	5.186026460626208E-07		3.7200117374180696E-07	3.836198628383774E-06		1.080806438710504E-06	9.883060705590179E-06						4.2980374428780493E-07		1.5347935240161994E-06	1.6680092212091911E-06	1.0932380888180941E-06		5.524324566207307E-07	7.722610528337366E-05	21	Mannosyl-oligosaccharide 1,2-alpha-mannosidase IA OS=Homo sapiens OX=9606 GN=MAN1A1 PE=1 SV=3
197	P51688	5.054660544433073E-07	4.1591133000800804E-07		1.1089952013988667E-06	2.2062158927123566E-06	4.2900051329156435E-06	6.701211575844421E-07	1.2583353930857674E-06	2.038506818547758E-06	2.3200109669033225E-06	1.6498450807238184E-06			1.0828867295194166E-06	3.521465497994456E-07				1.3987145138585129E-06							2.273008425229404E-06	1.7418683804292321E-06	1.5876494134570722E-06	7.216257940503312E-08		2.4971849620021403E-05	17	N-sulphoglucosamine sulphohydrolase OS=Homo sapiens OX=9606 GN=SGSH PE=1 SV=1
198	P13727	1.6718854141590013E-06	1.2390755869755104E-06	2.749924364065841E-06	2.971246762474228E-06	4.22099960628618E-06	2.861488061440699E-06	2.1295260181909655E-06	8.726408665922496E-06	2.119700025385641E-06	2.103835323816399E-06	6.152589251145766E-06			1.523849620047439E-06	1.7679752395562465E-06		5.13795799917771E-06	1.5109367705080148E-06	4.863868708028798E-07					5.19791826657566E-07	9.146161339927556E-06	4.5827250593530075E-06	3.6910886522598477E-06	1.2876235587571414E-06		6.102369140338282E-07	6.721141293094395E-05	22	Bone marrow proteoglycan OS=Homo sapiens OX=9606 GN=PRG2 PE=1 SV=2
199	Q16270	1.3713558177503161E-05	3.890207001523791E-05	0.00010514175368959003	1.2547395260862374E-05	5.4868722957947425E-05	7.151117960693619E-05	3.6376181272659E-05	0.00011524481845081359	2.7320561999213574E-05	5.106303747736997E-05	8.863567697578414E-06	8.798294962788743E-07	3.1400572427383505E-07	1.610813119373604E-06	1.7240581955879812E-05	8.187684325286672E-07	4.612788725963072E-06	2.4116260242982957E-06	2.589998532679966E-06	1.8760574781802755E-06	4.022362871502005E-06	1.3738052509664969E-06		1.010015438673204E-06	1.6517846052088027E-06	3.9772972846550305E-05	2.214817056717149E-05	5.7961889224259076E-06	5.744361541432003E-07	3.5521091590002735E-07	0.0006446122636677095	29	Insulin-like growth factor-binding protein 7 OS=Homo sapiens OX=9606 GN=IGFBP7 PE=1 SV=1
200	Q9HAT2	4.3882757646103396E-07	2.954386411168352E-07	1.8756301512002256E-06	1.477819885303459E-06	2.7168514342970146E-06	1.808258037352254E-06	6.537415357105986E-07	4.026321323182746E-06	2.5980687469755817E-06	3.1454067576844757E-06	1.1707173255236365E-06		1.498016276814792E-07	2.890076164049407E-06	1.662835529850939E-06		1.0986581239846597E-06	3.085783363652788E-06	8.269586044889719E-07	2.9136275237669562E-08				7.685045412825242E-07		1.860951431557223E-06	1.7165547154980665E-06	8.102368664314609E-07		2.600181313714348E-06	3.770675997223739E-05	23	Sialate O-acetylesterase OS=Homo sapiens OX=9606 GN=SIAE PE=1 SV=1
201	P04180	3.227870791326634E-06	4.917240827891713E-07	6.8145823034709205E-06	5.78426762615708E-06	8.364897702255459E-06	2.7760930480106775E-06	1.4164262109381323E-06	2.8109947631311766E-06	4.5277418665596075E-06	5.521211909633757E-06	1.779917427892093E-06			2.572542883448819E-07	1.969770130670984E-06				1.6637733572394604E-07				4.218842485653387E-07		1.6897309040547526E-06	1.0611527742438463E-06	1.005917885939743E-06	4.1495009279139565E-06			5.423731622762216E-05	19	Phosphatidylcholine-sterol acyltransferase OS=Homo sapiens OX=9606 GN=LCAT PE=1 SV=1
202	O94919	1.1443100815160408E-05	6.2664602662834466E-06	1.1735019312236515E-05	1.2462657784864436E-05	1.6858247677198524E-05	1.9560289894324294E-05	8.17324249186547E-06	5.030166933448689E-06	1.8186522541464622E-05	1.0263589546655187E-05	2.8040250608240556E-05	5.393194078211477E-07	1.1821033666265591E-07	5.319091948739649E-06	2.576534574620596E-05		7.464343582085746E-06	9.131300445321353E-06	1.679292912740276E-05	2.0313696534572802E-07	7.95901615775463E-07	6.047610944899111E-07	5.741392499293593E-06	1.0367524712503347E-06	2.298866689896148E-05	3.911540332806636E-05	1.4517861015277481E-05	2.303950784720838E-05	5.102622700795779E-07	2.1639387561820762E-06	0.0003238676732279118	29	Endonuclease domain-containing 1 protein OS=Homo sapiens OX=9606 GN=ENDOD1 PE=1 SV=2
203	P60174	3.875064804055466E-07	1.9414434178837715E-07	2.912252374201185E-06	4.791693592754059E-06	2.387460078333443E-06	6.6277461208631635E-06	3.82941192825867E-07	6.901425620398054E-06	1.442674099222925E-06	1.0781894667813312E-06	1.2506421612343658E-06		1.0457406923752117E-06		7.564266800031641E-07				4.365534628513778E-07							1.5677562669148147E-06	3.2188607076336686E-07	7.801286233429087E-07		1.4360804186681306E-07	3.340877536692597E-05	18	Triosephosphate isomerase OS=Homo sapiens OX=9606 GN=TPI1 PE=1 SV=4
204	P08519	2.101108143268504E-06		7.018021015766096E-06	9.07626203062791E-07	2.8428351588535466E-06	1.6459356339744726E-06		3.7629257880751606E-06	1.23926591745936E-06						1.1669105152924504E-05				1.1664439549104308E-06		6.040371523634946E-05		6.613466335089647E-07			3.6649165629735085E-06	1.1119554301487606E-06	4.70038487283737E-07	1.1023692046086397E-06		9.976760852316793E-05	15	Apolipoprotein(a) OS=Homo sapiens OX=9606 GN=LPA PE=1 SV=1
205	P15328	9.777209644932925E-07		9.382915176077662E-06	1.264215657825811E-06	3.83526069002192E-06	3.228730881341019E-06	1.037414269411797E-06	1.1294902607353097E-05	2.5517404546502215E-06	3.4847645691698917E-06	8.380870685677075E-07				1.1713948045865534E-05										7.201968137459841E-06	4.2597824639382346E-06	1.4136046613546853E-06	8.362025350725869E-07			6.33212581826033E-05	15	Folate receptor alpha OS=Homo sapiens OX=9606 GN=FOLR1 PE=1 SV=3
206	P02751	1.346240392900661E-05	1.697117736803194E-05	4.237072862790205E-05	2.5583373745773468E-05	5.6444175088948755E-05	6.282333424911124E-05	2.085760821533474E-05	0.0002266734186274285	8.355587549353121E-05	2.8701902621761495E-05	0.00011168358621245599	6.7428618358171666E-06	6.097418589210105E-06	0.0001152537115758306	0.00012617793883529048	8.806085817218901E-06	1.9264346240490133E-05	1.4711721453112128E-05	2.1224536426051204E-05	7.092547711670439E-06	6.94135938565651E-05	3.54703187326634E-06	6.193159050585258E-06	1.4720962422852403E-05	2.5189595127789977E-05	2.526574130187915E-05	2.817134680676575E-05	4.452360979363283E-05	1.0959243077446793E-05	7.320413734140152E-05	0.0013156871733161623	30	Fibronectin OS=Homo sapiens OX=9606 GN=FN1 PE=1 SV=5
208	P02753	1.0693736656923898E-05	1.848754195713088E-05	5.178614070992148E-05	3.839135616540384E-05	4.075693765170873E-05	2.4572609179920397E-05	2.9317006231815632E-05	3.5552940789748E-05	2.7570882857593044E-05	3.306766241699695E-05	0.0001505416327329095	0.00055291869334747	0.00043896882720227036	0.0037634580660783033	0.00015128190950749364	0.00015903357572502142	0.004190858729894189	0.010851461891054938	0.00013355964689407973	0.00016076946379207235	2.28935854819255E-05	0.001508149299654816	7.687051351862575E-05	0.0018731604238954296	6.26935545708758E-05	0.00018837163415678313	4.9437198853455344E-05	6.282338054914351E-05	2.474406874785284E-05	0.002831454231958931	0.027563647142233746	30	Retinol-binding protein 4 OS=Homo sapiens OX=9606 GN=RBP4 PE=1 SV=3
209	O14498	1.5890392215171185E-06	3.128563739133426E-06	2.2267347662740735E-06	2.625673829068747E-06	1.073133309409339E-05	1.3629962181330197E-05	4.6175302702678735E-06	1.576319423705404E-05	3.925277771896896E-06	4.111302273558227E-06	3.162746751966858E-06	6.008713932080111E-07	3.627573280238714E-07	6.084861503503766E-06	6.2690661799826845E-06		6.121932443692137E-06	3.782332470074969E-06	3.553851355163266E-07			2.265187904516348E-06	5.150959656068473E-07	2.6368531036907676E-06	2.8221816275133462E-06	5.967952530134588E-06	4.004109605373697E-06	1.0107211248667618E-05		4.268698878601409E-06	0.00012167585545426724	26	Immunoglobulin superfamily containing leucine-rich repeat protein OS=Homo sapiens OX=9606 GN=ISLR PE=2 SV=1
210	P08294	4.932352722999715E-06	6.235376974748962E-06	2.77150056311123E-06	3.1118276883334032E-06	2.2182899312134092E-05	1.3784815167303962E-05	6.197032968516941E-06	3.649626421474611E-05	2.8723445882792185E-06	2.260985390160926E-06	2.389660741923105E-06			5.698383191729362E-07	7.611229238903344E-06		1.4897837167677548E-06		3.6058330336551217E-07				2.5408996067634303E-07		4.629730243300979E-06	1.0006017015027447E-05	8.20951257296898E-06	4.864795335186114E-06		1.6458626924879712E-07	0.00014139522630687585	21	Extracellular superoxide dismutase [Cu-Zn] OS=Homo sapiens OX=9606 GN=SOD3 PE=1 SV=2
211	P01833	2.148869086424863E-06		6.6912921355741636E-06	1.1897723679892035E-06	2.3762898295974304E-06	8.181771564723545E-06			2.184074057451361E-06						7.513821032404564E-06										1.838630946459451E-06			1.3066201901925641E-06			3.343114121081714E-05	9	Polymeric immunoglobulin receptor OS=Homo sapiens OX=9606 GN=PIGR PE=1 SV=4
212	P02774	7.5102247645402005E-06	8.606888874018595E-06	1.4597149160305827E-05	1.261652974874017E-05	1.8663131965303835E-05	1.2080640800365945E-05	1.0623285021820429E-05	2.592857499245331E-05	1.5459628459746878E-05	1.1651246788919593E-05	1.7913926390521297E-05	5.160072274215038E-05	9.800405217133551E-05	0.00015823217640165388	1.265680332005648E-05	5.990293072396355E-05	1.5003114118630793E-05	3.065222694230089E-05	2.6683320869022516E-05	3.285966689470335E-05	3.7632384272456696E-06	1.8286456095941892E-05	1.1546653868363211E-05	5.3069998546751256E-05	2.5050694107691645E-06	1.4373808579972161E-05	2.661974328072774E-06	1.050190377841676E-05	1.9242532634805337E-05	0.0001481413583479079	0.0009253392351687996	30	Vitamin D-binding protein OS=Homo sapiens OX=9606 GN=GC PE=1 SV=2
213	P06870	2.702878172011073E-05	2.0073396349031533E-05	5.395869489654188E-05	0.00011243493389788891	7.559332925626241E-05	9.199944585987097E-05	2.0224907224263292E-05	2.5359612706698764E-05	8.552618462289466E-05	5.4820563673092035E-05	1.7872171491409236E-05				7.044000671059872E-05	2.0469026847918833E-07	8.219774592864205E-06		1.2071847899937658E-05		3.8094222346857334E-05	6.013046888260514E-07	4.8171123095238396E-06	2.7045773256023447E-06	3.114574514769527E-05	1.0552522763511327E-05	5.4735386129847386E-06	3.5894984400784404E-05	1.5917870438164121E-06		0.0008067041358095458	24	Kallikrein-1 OS=Homo sapiens OX=9606 GN=KLK1 PE=1 SV=2
214	Q15113	1.933474152347716E-06	5.308053921728582E-07	1.9768887833086327E-06	1.873579377537051E-06	5.448509255302995E-06	7.575779116992783E-06	8.626550241865746E-07	5.44284006704503E-06	8.282555997373236E-06	3.7860602382857966E-06	2.439612175273022E-06			1.037845423000018E-06	6.4195842285745495E-06		1.117138013877953E-06	7.792546126853968E-07	7.600113250177354E-07		1.2228694593502393E-06		3.8502121204351504E-07	1.951448706774001E-06	2.156885455751821E-06	6.8311552614326315E-06	3.2773994913483323E-06	2.8226873675888036E-06		5.079666763413973E-07	6.942202681361205E-05	24	Procollagen C-endopeptidase enhancer 1 OS=Homo sapiens OX=9606 GN=PCOLCE PE=1 SV=2
215	P01019	8.088951628888312E-07	1.6360800058604109E-06		1.7164427276725809E-06	1.7262617428105468E-06	4.60481421830103E-06	2.6650310650289967E-06	2.0016121050959568E-06	2.7931825872481496E-06	3.526168447003106E-06	5.276382498695801E-06	5.403860012982466E-05	7.514396272647187E-05	0.000126991797122411	3.2062404464551255E-06	2.8769885668533713E-05	0.00015280817641492753	7.342207057286295E-05	9.030733611918543E-06	6.683900990208538E-06		8.410622294316385E-05	5.073651560365042E-07	5.998056749933041E-05	1.7575943982185393E-06	1.1293886983974092E-05	4.810386627471789E-07	6.134395430333442E-06	1.3245166763997973E-06	0.0001520098669022179	0.0008744456928966411	28	Angiotensinogen OS=Homo sapiens OX=9606 GN=AGT PE=1 SV=1
216	P31997	3.966809200603203E-06	7.656124097045269E-07	5.474220928581404E-06	1.9922210089668552E-06	3.815725858911544E-06	4.81867788949126E-06	1.3477257623636055E-06	2.3451233521678885E-06		1.210396101790542E-06	7.624977059085347E-06				4.029853225730224E-06			6.981112795263665E-07	2.0818288986109888E-07		6.350560641650785E-06				3.53380241478197E-06	8.185737680151907E-06	3.0433476162658587E-06				5.941108531963438E-05	17	Carcinoembryonic antigen-related cell adhesion molecule 8 OS=Homo sapiens OX=9606 GN=CEACAM8 PE=1 SV=2
217	P17050	2.833327920620756E-07	4.133892332665084E-07	6.337145999359994E-07	1.5531122396375594E-06	5.874236592725598E-07	1.5693091805984633E-06	7.328591820184338E-07	5.605465355530877E-07	2.09315783044713E-06	9.889345489207531E-07	5.985695923675794E-06			2.853715453593288E-06	1.6486400052033327E-06		5.697165242500746E-07		1.7840899556372147E-06				4.164629890051008E-07	4.6178688158218557E-07	2.331978995186609E-06	7.188204548854116E-06	3.233782697483321E-06	3.4665950871438847E-06	5.908473532432255E-07	7.246750656873648E-07	4.0671971282258084E-05	23	Alpha-N-acetylgalactosaminidase OS=Homo sapiens OX=9606 GN=NAGA PE=1 SV=2
218	Q9UGT4	4.270944710683645E-07	5.043310712209981E-07	1.5405858924204271E-06	1.3912136811321222E-06	4.4821816732162864E-06	1.4324939932026026E-06	1.6740725993019842E-06	5.060974012278819E-06	1.2235496210960035E-06	2.9269307064603705E-06	2.561928566411535E-07				2.7065058688536135E-06				9.230877766249715E-08						1.2664638885991112E-06	1.8074990901717244E-06	1.0730830166196645E-06	1.5234615000783988E-06			2.938894272002415E-05	17	Sushi domain-containing protein 2 OS=Homo sapiens OX=9606 GN=SUSD2 PE=1 SV=1
219	P50895	7.132176045590834E-07	1.3856507349480858E-06	3.3860874354762683E-06	1.4285925468454732E-06	4.597146340251329E-06	4.239955020704804E-06	1.766018073745837E-06	1.689887206029651E-05	2.855183389876337E-06	6.669906796868049E-06	1.366696630453417E-06				3.464372397700791E-06		3.386777812798383E-07		6.346205809052793E-07				2.521513823949273E-07			1.923977924081089E-06	1.2133084091049023E-06	2.764351378972452E-06			5.5898786488464476E-05	18	Basal cell adhesion molecule OS=Homo sapiens OX=9606 GN=BCAM PE=1 SV=2
220	Q13510	2.0259187287351777E-06	2.6257355067751143E-06	3.92321554339616E-06	4.734094588263804E-06	9.34845653058892E-06	6.565984496175091E-06	4.141898575026163E-06	1.2825578450385901E-05	1.1058396972275506E-05	4.9134124859656E-06	1.9309118999815052E-05		1.0726185715916312E-06	6.934814399922379E-06	2.405508504705597E-06		1.4946012655359178E-06	5.804894416304578E-06	2.3546206719434333E-06		3.9172520975844866E-06			1.8878143457118162E-06	3.721205748667367E-06	8.195108317771838E-06	4.662998761765697E-05	7.130181617890741E-06	2.714919871458649E-07	2.579991515065763E-06	0.00017587190195490087	25	Acid ceramidase OS=Homo sapiens OX=9606 GN=ASAH1 PE=1 SV=5
222	Q03154	8.790364533665783E-07	6.527009454716947E-07	2.480543400773098E-06	9.343535860806264E-06	3.834954676828329E-06	1.0257512349800976E-05	1.2239765388841345E-06	6.975942750782354E-06	5.682477362438783E-07	8.901386329937697E-07	4.5733129958065684E-07		9.894612894314549E-08						5.444472808742871E-07							3.0957300359372048E-06	4.534265535376379E-07	3.6246478410401174E-06			4.5381118485864123E-05	16	Aminoacylase-1 OS=Homo sapiens OX=9606 GN=ACY1 PE=1 SV=1
223	P19320	7.040058392553328E-06	1.6030123291831564E-06	1.1411717945039085E-05	3.831644067713451E-06	1.617950090885039E-05	1.570949300695199E-05	5.710121980081868E-06	3.163321616813953E-07	1.026502344145738E-05	1.0793423690522715E-06	1.958355130008736E-05	1.5421449365092356E-07		4.8016253818206965E-06	1.555904093490056E-05		6.466517893847579E-06	3.156705440280626E-05	1.1371162655691633E-05		8.766823870569938E-06		3.2602404951119593E-06	1.87824525201801E-06	1.0917487080604895E-05	2.609156201530487E-05	5.445100398902931E-06	1.6431964654719215E-05	3.655524099489259E-07	5.290507461921534E-06	0.00024109689730447163	26	Vascular cell adhesion protein 1 OS=Homo sapiens OX=9606 GN=VCAM1 PE=1 SV=1
224	P13598	3.4420745969505253E-06	1.1386247595558613E-06	5.2258727266736264E-06	3.9650525673559046E-06	4.038730636338743E-06	8.422579309899694E-07	1.6136271518063536E-06	6.534529345912122E-06	3.376357598892293E-07	6.005585513280824E-06	2.6128736953781574E-06						3.7308079057200416E-07		1.181723090795345E-06					1.5236199738889846E-07	1.5196259346039583E-06		8.261628973818687E-07	4.705011741563644E-06			4.451483113643704E-05	17	Intercellular adhesion molecule 2 OS=Homo sapiens OX=9606 GN=ICAM2 PE=1 SV=2
225	Q9H299	1.9447770224045366E-05	3.436349185223608E-05	6.647246874561257E-05	2.4994127582745243E-05	3.3308833569385073E-05	5.31025287580722E-05	2.9828929880239357E-05	1.90978304003177E-05	5.309381675407296E-05	2.6811244224355923E-05	6.505041444325848E-05	3.706172842246023E-06	3.0304679112064365E-06	2.190469955335333E-05	0.00010283668327240886	5.61464885132025E-07	2.810344514410809E-05	2.9762739585605256E-05	3.2697069426697575E-05	8.640810288706658E-06	5.492398095139721E-05	7.302814821584612E-06	1.4141194929935799E-05	5.035017347084654E-06	6.679810627760719E-05	7.777598886099624E-05	3.788523936801371E-05	5.020440804423952E-05	4.379598021749579E-06	4.135771879533367E-06	0.0009793971298459468	30	SH3 domain-binding glutamic acid-rich-like protein 3 OS=Homo sapiens OX=9606 GN=SH3BGRL3 PE=1 SV=1
226	P02452	4.249111130717186E-06	1.7032022571460531E-06	7.210395671298318E-06	3.0645866164880083E-06	7.245858284928266E-06		1.6632391243155516E-06	1.2692847820065373E-06	7.882741478271704E-06	4.42665104448212E-06	3.5302848068043692E-06	1.428152906124672E-07		3.0170370516293297E-06	5.191775908654603E-06		2.249213302266877E-06	7.785490452316391E-06	1.1717510350993349E-07	1.4256907038203086E-07	5.939359350383228E-06	1.3330032960002514E-06			1.7452655887361423E-05	4.354425183419471E-06	6.048073236572088E-07	1.3409677674813204E-06	3.2227316698386327E-07	1.4376611814255785E-06	9.36765845325421E-05	25	Collagen alpha-1(I) chain OS=Homo sapiens OX=9606 GN=COL1A1 PE=1 SV=5
227	P02649	3.1348916341873893E-06	3.124958226433241E-06	1.2887210621874024E-05	3.2325698458031227E-06	1.1940683185181058E-05	1.7944334993307457E-05	3.799901856500648E-06	1.7166190610081116E-05	9.783202343034957E-06	5.21740993260286E-06	3.4430243992191554E-06	1.4681505689774306E-07	1.5473280396040342E-06	1.097801055125866E-06	1.1452722325852343E-05	1.0849849535577326E-06	9.57697662603838E-06	4.904256754800767E-06	6.749802404065904E-07		3.816387550820278E-06	1.197393310277761E-06	3.916641824096103E-07	1.8751586962653704E-05		5.370051363132051E-06	2.9855978903840926E-06	2.7793505277165054E-06		1.993374110278594E-06	0.00015944564859818108	27	Apolipoprotein E OS=Homo sapiens OX=9606 GN=APOE PE=1 SV=1
228	P00738	4.282127834942526E-06	1.4450038298731982E-06	3.375214528687064E-05	4.188194809632874E-05	4.934318901909643E-05	1.617740930206044E-05	1.1244315256712358E-06		6.438411988313411E-05	2.6376194039381734E-06	4.7955778223254424E-05	1.598007031690978E-05	0.00014539085792959392	4.302177737925761E-05	0.0001672110989570779	8.089243622444215E-05	2.8158665029134626E-06	1.269881471899439E-06	9.227440129438867E-06	3.640358386738174E-05	1.5451547684074007E-06	8.188403972580068E-06	2.29612111633949E-05	4.2469967887688104E-05				2.6465915918242155E-05	1.2248055858550934E-05	2.9611328370371347E-06	0.0008820366275899856	26	Haptoglobin OS=Homo sapiens OX=9606 GN=HP PE=1 SV=1
229	Q8N4F0	1.6535229662468875E-06							2.466201463192833E-07																							1.9001431125661707E-06	2	BPI fold-containing family B member 2 OS=Homo sapiens OX=9606 GN=BPIFB2 PE=1 SV=2
230	P02749	8.897119756455867E-06	2.6672669500709547E-06	1.796740896533357E-05	2.0723324584774455E-05	1.2290354661018325E-05	2.7732415865481362E-05	3.738122395685102E-06	2.1662482511470175E-05	1.6025879169410873E-05	1.029455246230628E-05	2.5903867373136947E-05	1.8962905658666065E-05	9.078541128041614E-06	2.1496554915112205E-05	2.0310701336070853E-05	2.398736467702589E-05	3.488734467378725E-05	2.1928163785186183E-06	2.5730299758496687E-06	4.848183145844051E-06	1.4642218884256728E-05	2.1902016053511352E-05	3.867903321690133E-06	5.4885454542437405E-06	3.2958871666392046E-05	5.64935972144893E-05	1.4203871042400355E-05	2.3856950924717797E-05	3.530049288431187E-07	3.438048812241096E-06	0.0004834452648868458	30	Beta-2-glycoprotein 1 OS=Homo sapiens OX=9606 GN=APOH PE=1 SV=3
231	Q8NDA2	9.550005534747221E-07	2.523058286175354E-07	1.2178799339231246E-06	3.9782310472316696E-07	5.111629063738353E-07	3.7651203128901895E-07	5.337753093849775E-07	5.884268869411714E-07	4.811341372557953E-06	8.672269094059753E-06	2.3073320402645683E-06				5.94289737796773E-07		1.8063376838917488E-06									1.2796570761014076E-06	2.5176250174439563E-07	2.894289523543746E-06		4.3006879498804795E-07	2.7880234379675946E-05	17	Hemicentin-2 OS=Homo sapiens OX=9606 GN=HMCN2 PE=2 SV=3
232	Q03403	1.5780318714869356E-06		7.197669176937884E-06	8.200879676538413E-07	2.0441907887284E-06	5.64269074237407E-06	5.513475459777076E-07	1.4596165426044005E-05			8.130488863052452E-07				3.7044767388197364E-06						2.7052069677753087E-06				1.3278352346448026E-05	2.3651636560221915E-06	6.4745478565793955E-06	4.859306323244689E-06			6.663028629439744E-05	14	Trefoil factor 2 OS=Homo sapiens OX=9606 GN=TFF2 PE=1 SV=2
233	Q86V85	4.737042680896396E-07	1.159234777775217E-06		2.6303044326000403E-07	2.0916979803252353E-06	1.1945698311753116E-06	1.3377684173876313E-06	1.7726596198720938E-06		5.136050866998036E-07	1.8413027909831157E-07				2.943811817965513E-06				4.045873325836672E-07							1.0447640530584153E-06	8.41290398730261E-07	1.7247984134496386E-06			1.5949652719470744E-05	14	Integral membrane protein GPR180 OS=Homo sapiens OX=9606 GN=GPR180 PE=2 SV=1
235	Q9UKU9	1.1239267825612865E-06	5.224909816063255E-06	2.1775893376200564E-06	7.402978700140523E-07	1.0717678491792022E-05	2.6572448743995534E-05	6.6960961492760265E-06	1.032345130535044E-05	1.937934528891732E-06	4.680342932270342E-06	4.180928248411639E-06				1.0901338457348214E-05		1.5915696941899523E-06		3.5578475299333015E-07							6.5563026529206224E-06	6.0187494087906275E-06	6.808229916685472E-07			0.0001004801721641577	17	Angiopoietin-related protein 2 OS=Homo sapiens OX=9606 GN=ANGPTL2 PE=1 SV=1
236	P01210	1.587092427521539E-07	1.8819437966615054E-07	1.5765953859205609E-06	5.78049989866478E-07	8.41996004029394E-07	1.256212343684094E-06				7.807953356237522E-07	3.0731930529340116E-06		2.6033426800999147E-06	6.427006172115571E-06	2.3938528500626185E-06		1.8076344268220686E-05	3.6385847638781276E-06			8.531137952092163E-07		2.005834195946634E-07		1.0571672886207313E-06	2.666348598844797E-06		1.3771734555457438E-06			4.774726302666867E-05	18	Proenkephalin-A OS=Homo sapiens OX=9606 GN=PENK PE=1 SV=1
237	P78324	2.3579655855438783E-06		7.39644000877792E-06		8.633785104311977E-07	2.6101865367561614E-06			1.6403165940971657E-06	3.6059419184277013E-07					6.87938579844447E-07																1.591682000729354E-05	7	Tyrosine-protein phosphatase non-receptor type substrate 1 OS=Homo sapiens OX=9606 GN=SIRPA PE=1 SV=2
238	P19835	3.228752339014768E-06	1.5710854731989962E-06	1.4664886237858914E-05	1.370051628717828E-05	1.0527679691719456E-05	8.607354423463557E-06	2.1758938736206595E-06	8.008527737451446E-06	2.413317222350726E-05	1.025352117180314E-05	4.265631203455511E-06				1.2052407951020537E-06		8.85658680732786E-07		5.578669279814094E-07				2.4098890340818653E-07			2.20973168838824E-06	3.3414337881730196E-07	7.982186611259911E-06			0.00011455283764796188	18	Bile salt-activated lipase OS=Homo sapiens OX=9606 GN=CEL PE=1 SV=3
239	Q07075	5.034082871124136E-07	7.983831692936336E-07	1.2658485033341326E-06	6.212027308119373E-06	1.1350714294806903E-06	9.813080275712165E-06	1.854519939769444E-06	1.0376379636801605E-05	2.9573038541861616E-06	8.761900624054282E-07	1.0746812402447967E-06		2.6495865383382315E-07	4.977172619177376E-07	1.262034610132194E-07		3.0933878567063673E-06	2.8166470467021713E-06	4.274676626237839E-06	7.903860705163168E-08			3.4461706317602976E-07		6.604383516557573E-07	1.2436362741960658E-05	2.2294143127466155E-06	1.199310693830177E-06	2.6522028023147605E-07	1.5236429169236813E-06	6.667852958044703E-05	25	Glutamyl aminopeptidase OS=Homo sapiens OX=9606 GN=ENPEP PE=1 SV=3
240	P98172	8.380211789674645E-07	9.999307320160873E-07	3.989480634564831E-06	2.267884047728439E-06	2.5539586642568543E-06	2.7931143197122035E-06	1.2697587720502113E-06	3.3669351435289523E-07	1.9234462656368393E-06	1.9037705672662732E-06	2.927808371574958E-06				6.72148074416694E-06		3.3274475137655895E-07	2.113024819879876E-06	7.105222456163941E-07		7.822408603852456E-07				3.386392923524194E-06	3.6865598372675738E-06	1.2611971828674586E-06	2.05107826195962E-06			4.284910869517092E-05	20	Ephrin-B1 OS=Homo sapiens OX=9606 GN=EFNB1 PE=1 SV=1
241	P23284	8.015244376935606E-07	5.372180333301721E-07	1.6017334774189307E-06	3.9705724146265414E-07	4.061453508849698E-06	2.075755623274257E-06	6.704251528875458E-07	1.2790421998175199E-05	2.7744153748488076E-06	4.901078665812456E-06																1.390943619478048E-06	6.897767965358929E-07	1.3134996387760615E-06			3.4005303568543286E-05	13	Peptidyl-prolyl cis-trans isomerase B OS=Homo sapiens OX=9606 GN=PPIB PE=1 SV=2
242	Q8IYS5	6.602428770918443E-06	3.7893196796678916E-06	9.22931716836051E-06	1.145089674407291E-05	1.3633284588876854E-05	1.3783891619277791E-05	3.492903203624104E-06	9.857851769701584E-06	1.4277872661640902E-05	1.3653271327381569E-05	4.739172568335553E-06			5.805601778499411E-07	4.187881048206282E-06		1.7219689705901838E-06	3.9812663585613194E-07	7.693670456256652E-07		8.799948981678544E-07		3.1605697032251733E-07	1.657822611008266E-07	2.7255347926215035E-07	6.546279084429105E-06	5.8883672137116345E-06	7.404160677425626E-06			0.00013364130856440603	23	Osteoclast-associated immunoglobulin-like receptor OS=Homo sapiens OX=9606 GN=OSCAR PE=1 SV=3
244	Q13421	8.828602537533395E-07		8.841345175829561E-07	4.106823955973066E-07	8.139229743992927E-07	2.165654029958032E-06	2.4194178269054177E-07	6.172357461426326E-06	1.2057337300944055E-06	3.6494223862140154E-06	3.6284955469640275E-06	1.864445713593141E-07	2.971840123732087E-07	3.905697013179199E-06	2.567472015832936E-06		5.0096689046212634E-06	1.0240527052560592E-05	1.0223345656813343E-06			8.314615009298367E-07		1.879361909191503E-07		2.721273088360585E-06	8.1132777325478E-06	4.0318887419551915E-06	6.001140025827811E-08	3.2483759136056116E-07	5.955521946061949E-05	24	Mesothelin OS=Homo sapiens OX=9606 GN=MSLN PE=1 SV=2
245	Q9Y646	6.755438005979139E-07	5.520895020377957E-07	4.049300519438058E-06	2.8029328130268554E-06	3.5415329470126103E-06	4.873405344419155E-06	1.0569407281814952E-06	4.879661243505114E-06	2.9857567909003063E-06	1.821338180328998E-06	6.2668016741175E-06		1.2080124813170529E-06	4.705940348095463E-06	2.85482152964666E-06			4.472610355835051E-07	1.3661929065976563E-06	2.661499763900161E-07	5.043437825372122E-07		5.460442617641032E-07	1.8949373188916306E-06	2.1343332428480622E-06	6.840471858511306E-06	5.435210373890881E-06	1.7697110908969373E-06	2.6018262690222047E-07	8.313496345251199E-06	7.205241272268972E-05	26	Carboxypeptidase Q OS=Homo sapiens OX=9606 GN=CPQ PE=1 SV=1
246	P22105	4.332543416838288E-06	6.194800820000892E-06	1.2650289637157502E-05	9.880822920295833E-06	1.4568603115586587E-05	1.5957958227177097E-05	5.574898368285593E-06	1.283868004197296E-05	1.1938910753696321E-05	1.3128864250098135E-05	7.929733910478456E-06			3.236173966188035E-06	2.6745491830319536E-05		2.7506586490087948E-06	5.544448011620554E-06	4.178939773212771E-06	1.4337588830516222E-07	3.172010575897349E-05	4.948927160005638E-07	4.1043013694228E-07		8.837749500660411E-07	8.869645747516886E-06	7.182197817000922E-06	1.1271446618556273E-05		6.899300393427277E-07	0.0002191176173646417	25	Tenascin-X OS=Homo sapiens OX=9606 GN=TNXB PE=1 SV=5
247	P09467	4.2672160828771937E-07	1.0692759777427328E-07	2.1586275283622737E-06	1.4757333340414446E-05	1.1709578574312459E-06	3.6759774202445163E-06	3.5268918224316417E-07	1.6702923771023162E-06		5.771078003591666E-07	3.7014282863538175E-07								1.4404657034583918E-07							1.3588293399471142E-06					2.6769653451147454E-05	12	Fructose-1,6-bisphosphatase 1 OS=Homo sapiens OX=9606 GN=FBP1 PE=1 SV=5
248	P09619	2.84159021451475E-06	5.882973091312782E-07	2.672264158293999E-06	3.1134658868979393E-06	7.423135539640018E-06	3.270063870016929E-06	5.723596696030217E-07	1.313261465424306E-06	2.344536132899916E-06	2.8813496083190826E-06	8.069307175838702E-07				3.7922410385637897E-06				1.382730226981518E-07		3.415005546412527E-07		8.442287813818143E-08			1.1652379860685133E-06	7.358028455430145E-07	1.0877622380438115E-06			3.5172495136021825E-05	18	Platelet-derived growth factor receptor beta OS=Homo sapiens OX=9606 GN=PDGFRB PE=1 SV=1
249	P11117	6.702270985828149E-06	3.518826994643062E-06	1.1176321621283279E-05	1.0532572270610155E-05	1.8955690964640956E-05	1.8659932072132223E-05	7.065822412653154E-06	2.6044007790020924E-05	2.0495113763581952E-05	9.966723248461472E-06	5.393212392379759E-06			5.264030519027387E-07	4.419747437254104E-06		6.573434446002112E-07		5.042954429725789E-06							1.568881471544559E-05	2.290694902849544E-06	4.9364952824811364E-06			0.0001720729477804942	18	Lysosomal acid phosphatase OS=Homo sapiens OX=9606 GN=ACP2 PE=1 SV=3
250	P18827	2.0294674284225032E-06	1.3899088953128031E-06	7.3570499451323026E-06	3.4580715484856223E-06	3.51340079618925E-06	2.8753336093593576E-06	1.2357836041396195E-06		3.914507467844985E-06	6.919556609772988E-06	3.086011754121803E-06				1.8851687872452842E-06		3.565829716930933E-07		2.8747379006735094E-06		3.308459569367938E-06					3.5811860019792544E-06	1.4746850737810446E-06	5.011193916844293E-06			5.427110588036564E-05	17	Syndecan-1 OS=Homo sapiens OX=9606 GN=SDC1 PE=1 SV=3
251	Q16769	1.737045414052177E-05	1.5769397746832545E-05	2.684291117889502E-05	3.726834233350136E-05	6.739365550747826E-05	5.4662567235675124E-05	1.9628803890488928E-05	4.4511944212140964E-05	2.4474635914059864E-05	3.2463334778358576E-05	3.810034640746862E-05	5.803364155043838E-07	2.6684976252254116E-07	4.449092264944534E-06	3.4791253249691914E-05		7.186679106083516E-06	2.4698419548440806E-07	8.532113166716275E-06			1.9632533188815485E-06	2.4965312309574587E-06	1.2694402921034284E-06	2.8145293661991106E-05	3.548908497110166E-05	2.72979337153864E-05	3.506588329686637E-05	1.0853378670999057E-06	3.3168628520386553E-07	0.0005676841461459603	27	Glutaminyl-peptide cyclotransferase OS=Homo sapiens OX=9606 GN=QPCT PE=1 SV=1
252	O95336	5.960093805833807E-06	5.51138386753963E-06	6.730479033225776E-06	3.0659568133212456E-06	1.5256432155196281E-05	1.9632090735764653E-05	9.263423868115316E-06	9.370452466369602E-06	1.1873749509148591E-05	7.3306257901262404E-06	8.795878489105885E-06		1.5183936792420442E-07		1.0766577970202276E-05		2.8285971204187024E-06	1.1830053914222244E-06	2.6766981571076246E-06				5.414119723629926E-07		7.283000815962616E-06	1.3350622183748725E-05	4.524871037463351E-06	4.755296740063527E-06			0.00015085248729042322	21	6-phosphogluconolactonase OS=Homo sapiens OX=9606 GN=PGLS PE=1 SV=2
253	Q9UBX5	1.2161970231032019E-06	7.480773893156171E-07	4.743658163480127E-06	1.0954757001991174E-06	3.6768113421094167E-06	2.4897277421555243E-06	1.1170223195625883E-06	4.969983273680622E-06	9.768677343769017E-07	2.9913554620070273E-06	4.035941134066564E-06	5.2338809509779E-07	6.530648246367297E-06	3.7116301123844667E-06	2.7327905814473494E-06		6.744687142098341E-06	3.347906873621577E-06	5.181921336318526E-06			2.1254887086821405E-06	1.2230784104805862E-06	3.7100012593877256E-06	9.637000324235345E-06	1.6712633250486864E-05	1.4047004417407404E-06	3.1963728974277007E-06	2.8763023282624574E-07	9.255279277243227E-07	9.605652312438371E-05	27	Fibulin-5 OS=Homo sapiens OX=9606 GN=FBLN5 PE=1 SV=1
254	P42785	7.455539637964136E-06	1.1642705573176302E-05	2.2134310420189216E-05	2.0057086314482662E-05	4.542944159527912E-06	2.979390760883097E-05	1.4558785059767984E-05	3.918522099435261E-06	3.0712176181236036E-05	2.829477199154532E-05	1.0575712062651514E-05		1.0745549195503869E-07	3.836814660895637E-06	1.2323176596354731E-05		1.3913199446553417E-05	2.4589058769256313E-06	4.022611912908825E-06		1.1554888324891483E-06	1.417340273420572E-07		6.557622517104703E-07		1.6539921470326067E-05	2.1869587444826896E-06	1.1557540299614627E-05		7.736455733022475E-07	0.0002533596762936679	24	Lysosomal Pro-X carboxypeptidase OS=Homo sapiens OX=9606 GN=PRCP PE=1 SV=1
255	P36639	3.058501141166992E-07	3.7699239763790644E-07	2.710471786300491E-07	4.307311607722626E-07	9.679362492779056E-07	1.0944504067994258E-06	4.012583108923471E-07		1.2192025549455838E-06		7.368232905816066E-07				3.5210794073897106E-07												3.3097117930745183E-07	5.554102357776504E-07			7.042781019477859E-06	12	7,8-dihydro-8-oxoguanine triphosphatase OS=Homo sapiens OX=9606 GN=NUDT1 PE=1 SV=3
256	Q8TDQ0	7.878663045344613E-06	8.307240463644646E-06	1.1369413602079522E-05	8.187658507007635E-06	1.4382131458833784E-05	1.7430560050513934E-05	7.345767660614768E-06	4.136310308498997E-05	2.086683879875502E-05	1.1031835304503666E-05	7.4644455037277915E-06			7.517760593075143E-07	1.0123018017840042E-05		1.0917044503950188E-06	5.353447765467456E-07	1.352248001517576E-06	1.6017492133708494E-07	6.3939938842116654E-06		1.213265411587031E-06		5.018508388496232E-06	8.16629417770223E-06	6.216606416869654E-06	1.080308938563791E-05		1.321094315277067E-07	0.0002075857908029918	24	Hepatitis A virus cellular receptor 2 OS=Homo sapiens OX=9606 GN=HAVCR2 PE=1 SV=3
257	Q5JS37	2.974780625723861E-07	3.6023691683932837E-07	1.6872582814842118E-06	1.2319287719331818E-06	1.4234562449685181E-06	2.8323405242622897E-06	2.670347295871531E-07	7.134092046968122E-07	8.462255183401826E-06	1.152483129281373E-06	6.6525318127772095E-06				3.95690060431015E-06						1.0807277732725402E-06					1.357264898970402E-06	1.8025972654858632E-06	7.835396936163377E-07			3.406144309745959E-05	16	NHL repeat-containing protein 3 OS=Homo sapiens OX=9606 GN=NHLRC3 PE=2 SV=1
258	P51884	2.3850486680487696E-06	4.466217024558621E-06	4.141014094746512E-06	7.041826680746463E-06	9.047693941543737E-06	8.259093816159594E-06	6.845472295925108E-06	4.311076619349084E-06	1.728107139086788E-05	1.0196044256556336E-05	2.827842205329672E-05	4.210690451516494E-05	3.0023543964865285E-05	3.669005960925132E-05	1.3015824431628116E-05	4.629461307982259E-06	7.939758293880398E-05	2.329421216003273E-05	1.3582033030781577E-05	2.9878069470342522E-06		1.2149900148979323E-05	3.3474343503436017E-06	4.432926171853377E-05	1.068197203809098E-05	2.2955568082507934E-05	9.308354727324276E-06	3.072436719222374E-05	3.2430225498621636E-06	1.381060139903304E-05	0.0004985308919542422	29	Lumican OS=Homo sapiens OX=9606 GN=LUM PE=1 SV=2
259	Q8N114	2.45491775718836E-05	4.606562151089583E-05	6.387344724536417E-05	4.7674667657058835E-05	3.06235061764232E-05	1.2848839682783502E-05	3.053904447372264E-05	4.026161530525502E-05	5.349941004616091E-05	3.975578284560785E-05	5.047061892629331E-05				2.069275586724409E-05						9.031678743593482E-05		8.816722592899704E-06		5.861288641830811E-05	6.175605305274112E-05	3.69813815199985E-05	4.958961032860869E-05			0.0007669279286571839	18	Protein shisa-5 OS=Homo sapiens OX=9606 GN=SHISA5 PE=1 SV=1
260	Q8NBJ4	5.128460612871025E-06	1.3491452276440646E-06	3.26763788577538E-05	7.453697150937565E-06	2.4533004272617887E-05	1.0559290239184427E-05	2.888391041177434E-06	2.055551023980972E-05	1.1751688755259494E-05	1.5040245404966129E-05	4.4331022275221955E-06				1.1315721500123378E-05			4.318035015840669E-07	2.6246122715958093E-06		3.190966224370128E-06		6.807990386756707E-07		4.441792801116921E-06	4.331060668492762E-06	8.081925994582332E-06	1.1306222015073233E-05			0.00018277381804535805	20	Golgi membrane protein 1 OS=Homo sapiens OX=9606 GN=GOLM1 PE=1 SV=1
261	P15941	2.7211232430597923E-06	2.9439407637693995E-06	7.3262990553684484E-06	8.804015820967131E-06	1.406833417229417E-05	1.1353909145845173E-05	4.083603590590725E-06	1.6329453184029293E-05	1.3125632623525482E-05	7.931135056565628E-06	3.1623890036325198E-06				3.711574011494833E-05	1.0951203364205604E-07	1.2054459237376092E-06	2.4193027789568804E-06	5.067922615418879E-06	2.2705019692991275E-07	3.408233675428647E-06		6.889916390828226E-07	3.1685256570996064E-07		5.154110689420845E-06	3.727934784988036E-06	6.091345492987948E-06	1.5654441246990846E-07		0.0001575388225833696	24	Mucin-1 OS=Homo sapiens OX=9606 GN=MUC1 PE=1 SV=3
264	P16278	1.8903773619142345E-06	5.4274849736575234E-06	7.564860480064861E-06	5.135573065926596E-06	9.318805806484267E-06	7.774846316976003E-06	5.973672800983112E-06	1.0658946008653881E-05	1.2022551512559008E-05	1.0616873770658981E-05	1.275339455614265E-05		1.1679084444320698E-06	1.0043558593782901E-05	5.299918624008302E-06		3.3975732138297293E-06	1.6487655112331373E-06	2.8690330930411506E-06		1.7194651775091515E-06		2.727035258430695E-07	2.4832342057715836E-06	8.425739930950178E-06	1.7795688270673258E-05	1.3236240683093171E-05	1.046698787851322E-05	1.0343551474324182E-06	2.7827684157962806E-06	0.00017178132736993073	26	Beta-galactosidase OS=Homo sapiens OX=9606 GN=GLB1 PE=1 SV=2
265	Q7Z3B1	3.5789191119756787E-06	2.908068592425823E-06	1.0281414969017978E-05	8.09642646961519E-06	1.0428312786428796E-05	7.35735785838234E-06	1.2282757386470747E-05	7.652058061779464E-06	7.987045454847927E-06	7.734574505935372E-06	1.2107015511206012E-05	1.8101216059081443E-07		8.902883644832879E-07	5.959869252910064E-06		1.7564519639992468E-06	9.776241708790578E-07	1.2822102019285538E-06	8.731795059362802E-08	1.0570486096508701E-06	2.893632858189028E-07				1.982913019653224E-05	3.793732796284383E-06	6.690622017354631E-06			0.00013320862167911097	23	Neuronal growth regulator 1 OS=Homo sapiens OX=9606 GN=NEGR1 PE=1 SV=3
266	Q06830	8.156634532961718E-07		3.295628091221153E-06	5.945569611443529E-06	2.821345529265853E-06	3.5831951000329973E-06	1.7337553399725477E-07	1.8351493272860842E-05	1.5254203564660663E-06	1.6236079216538995E-06	1.1959797077986918E-06		3.258113633441456E-07						3.905258377562522E-07							3.292473135436039E-07		1.2814922044525358E-06			4.1658355297132996E-05	14	Peroxiredoxin-1 OS=Homo sapiens OX=9606 GN=PRDX1 PE=1 SV=1
267	O00241	4.668545453814079E-06	7.989507840352673E-07	9.6348337534248E-06	4.460457628984366E-06	4.750138579429077E-06	5.3657581063374035E-06	1.274640819651299E-06	1.5968870301017948E-06	4.4260055888755974E-06	8.324594407307772E-07	4.3158128729036236E-06				4.3753156976781845E-06				2.9002540967684956E-06				4.2262257720710023E-07		4.890530401478459E-06	2.6707325252916434E-06	2.2106032241430684E-06	3.4521999332212876E-06			6.304674851407632E-05	18	Signal-regulatory protein beta-1 OS=Homo sapiens OX=9606 GN=SIRPB1 PE=1 SV=5
268	Q6UVK1	3.980912006701607E-06	0.00010157446089797894	3.873580486094723E-06	4.439724325965794E-05	1.5463127630201232E-05	1.4480248103459527E-05	2.93692092924411E-06	5.3204856231320065E-05	4.364552262015708E-06	6.6650206973090185E-06	2.434722724014109E-06				2.800736941690584E-06				2.0862173123950116E-07							3.05367461194987E-06	2.7836174250661E-06	2.989266982338079E-06			0.00026521156292028114	16	Chondroitin sulfate proteoglycan 4 OS=Homo sapiens OX=9606 GN=CSPG4 PE=1 SV=2
269	Q02487	7.024077928580694E-06	4.331602179403377E-06	5.90029306103946E-06	7.53962073536156E-06	9.510026821616666E-06	6.057499473181061E-06	4.051205289142413E-06	2.285662849846595E-06	1.0907038673312107E-05	4.71536486921337E-06	8.252876526198115E-06	8.903089265680038E-07	1.0287206612236358E-06	8.257714244597407E-06	7.366091488878305E-06	3.607592563196004E-07	6.858662946641933E-06	2.3013298344793655E-05	3.1029509937089892E-06	1.9256515738197268E-06	1.7543548419038778E-06	2.8075840583296834E-06	1.2854535159219512E-06	1.624378066384272E-06	1.441717880010735E-05	6.054890911613131E-06	4.614847279617611E-06	5.786722291119168E-06		3.7884773801300144E-06	0.0001655133139885738	29	Desmocollin-2 OS=Homo sapiens OX=9606 GN=DSC2 PE=1 SV=1
270	P20827	1.4320859469071639E-06	7.137892541632512E-07	3.9264996753846E-06	1.478595934492988E-06	5.4905273180133115E-06	2.513344316608658E-06	1.108788047368926E-06	7.271259392082646E-06	2.1447948666381606E-06	2.2135212872110475E-06	1.4866538694119383E-06	8.666048903919548E-07	3.382186920752091E-07		3.825552068186129E-06		3.861593924832746E-07	8.776784450398624E-06	8.12613235974149E-07		1.3784574635340771E-06			2.588795997937304E-06	2.1196521512117997E-06	2.2511719297160315E-06		1.512632125712877E-06		2.351964646477056E-06	5.698846695238117E-05	23	Ephrin-A1 OS=Homo sapiens OX=9606 GN=EFNA1 PE=1 SV=2
271	P11684	1.1134250390593258E-05	1.0016511856672021E-05	1.1333525567306878E-05	2.4337281493786047E-06	3.022237268589979E-06	4.284591793033405E-05	1.0064381475092824E-05	4.549556635551784E-06	1.0073079098754514E-05	5.6547709255123575E-06	2.884989152689773E-05	4.5845934856577474E-06	1.417943394120066E-06	2.073525199657203E-05	2.83296071183996E-05	2.679798393415217E-06	3.549709067929666E-05	3.7453142823765654E-05	2.293811641323894E-05	1.3254414450546845E-05	1.0998318818507485E-05	7.764207108691346E-06	5.60253783973644E-06	2.031232545396199E-05	0.00011453274815951823	5.557154232136655E-05	1.703270359874352E-05	5.5347587713089E-05	3.051208952863517E-06	1.1930139094850488E-05	0.0006090111286410253	30	Uteroglobin OS=Homo sapiens OX=9606 GN=SCGB1A1 PE=1 SV=1
272	Q6GTX8	7.0688682990447925E-06	1.0882018686488734E-05	2.0262258766558975E-05	1.45066580532873E-05	2.45965796238236E-05	2.0083036910788937E-05	9.781870772026347E-06	1.581421509500687E-05	2.7245247918677667E-05	1.3214638555833836E-05	7.623673649249575E-06			3.408668097101419E-07	1.8900189391185286E-05		1.8229721123598723E-06	1.2611971670311724E-06	1.6959486635516732E-06		1.0591548068688981E-05		1.5571013065910576E-06		6.0461250324780635E-06	1.1812289321989704E-05	1.0775278915082182E-05	1.1492096025280471E-05	2.44188683944747E-07		0.00024761886782868	23	Leukocyte-associated immunoglobulin-like receptor 1 OS=Homo sapiens OX=9606 GN=LAIR1 PE=1 SV=1
273	P15151	1.2208859613600684E-05	6.380412037764698E-06	3.630094179151364E-05	1.244295285902643E-05	2.654154864299276E-05	2.5070447742166784E-05	8.260704404366205E-06	3.297749343441012E-05	1.2815720325784814E-05	1.5883578131943672E-05	9.211497802385935E-06			8.694020667609093E-07	2.2005889088459644E-05				9.64369635841593E-06				1.0971872847196768E-06	2.9039479048350314E-07	1.2404614921242301E-05	7.970149365988919E-06	1.0598077463867236E-05	1.693398148195753E-05	2.2114847223993408E-07		0.0002801286980800913	21	Poliovirus receptor OS=Homo sapiens OX=9606 GN=PVR PE=1 SV=2
274	O00244	3.6371319952973803E-07	5.266538537035115E-07				7.598538827876032E-07	4.657362883854688E-07								2.9320575547046842E-06				1.005758037731097E-06		1.1953451187820206E-06				3.519186034197735E-06	2.3676726797665766E-06	7.431584586858799E-07	1.7302157178941154E-06			1.560935082616843E-05	11	Copper transport protein ATOX1 OS=Homo sapiens OX=9606 GN=ATOX1 PE=1 SV=1
275	P05060	1.6314568747636938E-06	3.759921061567957E-06	1.2504881273853947E-05	8.290975805226603E-06	5.344900116937635E-06	6.168577191050291E-06	4.0474734176026345E-06	9.812704930061986E-06	6.725923515422885E-06	5.503399618124092E-06	5.837750714386317E-06	4.865897877519931E-07		1.4359886143727748E-06	1.1095483899812733E-05		2.704079060927796E-06	4.970365254053785E-06	8.636146807182193E-07		9.676773078430482E-06	6.398102675495708E-07	5.976611253140871E-07		7.742330141908386E-06	3.897131517573026E-06	1.5269963244507515E-06	7.783898244090843E-06		5.562568430490607E-07	0.00012360494335900154	25	Secretogranin-1 OS=Homo sapiens OX=9606 GN=CHGB PE=1 SV=2
276	P14384	4.213707604196451E-06	1.2562471508348995E-06	7.884220915251327E-06	1.0699344679802946E-05	1.921692115782878E-05	6.503053584557266E-06	3.927047640182764E-06	2.6593296843668963E-05	1.5010671305439399E-05	9.601966276979468E-06	1.8882565008356594E-06			2.1453145272121846E-07	4.192002518791885E-06				7.721102646943201E-06		3.402901000445544E-06		1.2001207444718176E-07			3.2542206067833955E-06	3.349306169418669E-06	3.841602464731835E-06			0.00013289041259386083	19	Carboxypeptidase M OS=Homo sapiens OX=9606 GN=CPM PE=1 SV=2
278	Q92520	6.88241464594424E-07	4.457875158634136E-07	3.5618528772340867E-06	1.0850685544451936E-06	4.920143776625359E-06	9.975269128531887E-07	6.053546512202968E-07	4.536786954668447E-06	1.7633904446203237E-06	2.013211937035463E-06	2.5256603079369247E-06	2.9990370942431083E-06	1.0500746798220028E-06	1.1295108383759795E-05	1.0544246862994488E-05	6.071019085565201E-07	1.6146957160324637E-05	4.106292703332754E-05	2.183490762117509E-06	8.631270101313998E-07		7.970230862848078E-06		9.94660757199236E-06	1.370717681437076E-06	5.665858336816564E-06	1.0539131213132449E-06	3.151310132768848E-06	7.600796230082129E-08	1.0803417084905812E-05	0.00014993315904675695	28	Protein FAM3C OS=Homo sapiens OX=9606 GN=FAM3C PE=1 SV=1
279	P13473	8.004979666173135E-06	8.160318476523468E-06	3.110467028892242E-05	3.210575052207866E-05	1.7282494136510892E-05	3.385954307793877E-05	7.463319752776882E-06	1.7242024051495E-05	2.161680876008787E-05	1.7773490714059577E-05	5.7549236182208855E-06			1.927261384181995E-06	5.0012920919767875E-06	1.4767626184560072E-07	3.5765999485095187E-06	7.68383453738679E-06	4.272764304215173E-06		1.4992223594279188E-05			1.345811133228418E-06		1.891955569727602E-05	2.4228925664896357E-05	1.4330669916843634E-05		7.577611766434494E-07	0.0002975526987760705	23	Lysosome-associated membrane glycoprotein 2 OS=Homo sapiens OX=9606 GN=LAMP2 PE=1 SV=2
280	Q5ZPR3	7.541909846770375E-07		2.0286408946909966E-06		3.850058411200931E-06	1.981984353883674E-06		1.2487420722215236E-06		2.6740942610831462E-06	4.657469144629388E-07																				1.3003457892220248E-05	7	CD276 antigen OS=Homo sapiens OX=9606 GN=CD276 PE=1 SV=1
281	P01591	4.218002434519285E-06	1.8675616973582992E-06	1.20044229039438E-05	4.037451889740851E-06	1.2510165276496459E-05	1.03016242824441E-05	5.212958573388983E-06	1.7472185075905717E-05	6.848893701945015E-06	9.40848497274181E-06	3.848321340319897E-06	5.474872523585448E-07	6.132423235844828E-07	8.193874536103403E-07	2.6216172545678947E-06	6.7783933247175E-07	1.5700438372646414E-06	3.945557133644298E-06	6.0095237418489365E-06			9.470938815861245E-07	1.4079734372328189E-06	1.1430878399245027E-06	7.583538017171605E-06	8.969344015361938E-06	5.639949668517736E-06	1.1374268511103505E-05			0.00014160002584905334	26	Immunoglobulin J chain OS=Homo sapiens OX=9606 GN=JCHAIN PE=1 SV=4
282	Q5KU26	3.5135099484347053E-06	4.832739524014658E-06	3.478093977527788E-05	1.3808422493963562E-05	3.6374536183488005E-06	6.39628751167304E-06	1.3824271856759169E-05	3.952836095728456E-06	2.175115033470536E-05	1.553273236129151E-05	1.0415504787289826E-05			4.495468931275378E-06	2.1388286448438143E-05		4.378217921268844E-06	1.6192180378928902E-05	2.2596303586781407E-06	8.730499235531961E-07	2.8411021016486128E-05	1.0279340584288587E-06	3.2370458534709443E-06	1.1781017388391936E-06	2.5014419971497406E-05	4.287410048234178E-05	5.283007866930487E-06	1.3553228103813685E-05	1.217024993614734E-06	9.55676775937631E-07	0.0003047842431309904	27	Collectin-12 OS=Homo sapiens OX=9606 GN=COLEC12 PE=1 SV=3
283	Q9Y2E5	1.4331343469704855E-07			1.5783446432919438E-07	1.3869505273479686E-07	9.649296974131868E-07			1.3525113140538191E-06						2.9388130849021414E-07				4.82939947639896E-06							1.3608529169864697E-06	1.2245378338264858E-06	1.0816399036217634E-07			1.0574119489292353E-05	10	Epididymis-specific alpha-mannosidase OS=Homo sapiens OX=9606 GN=MAN2B2 PE=1 SV=4
284	P43652	5.130805111842446E-06	5.258189626564164E-06	4.720140398690076E-06	4.5646010675080055E-06	8.171387724073127E-06	6.311611986599282E-06	8.06753826416221E-06	6.7892690033945774E-06	6.855375821145359E-06	3.335589258049782E-06	3.2265726761772206E-06	4.093910208679053E-06	1.4114185537098542E-05	1.0497285531991173E-05	1.0088093472174739E-05	1.1845478130069295E-05	6.1037617577536755E-06	1.8512201986235765E-06	3.876949102002141E-06	8.868868608908682E-06	1.521750601751407E-05	4.967367545120699E-06	3.3971526628246004E-06	1.258527438463105E-05	6.729612454631186E-06	4.644334000055315E-06	1.613879767511191E-06	2.3408421599230413E-06	4.881913681589766E-06	7.670571902666645E-06	0.00019781928806197476	30	Afamin OS=Homo sapiens OX=9606 GN=AFM PE=1 SV=1
285	Q9H0W9	5.322581894146239E-07		1.3661099900239377E-06	6.085289497293452E-06	1.4063748442646118E-06	1.9710815477706523E-06	2.2750046524087884E-07	9.842116555973565E-07	5.89300407961996E-07	7.888370662657994E-07	4.2469456637519824E-07								1.7575303323910987E-07							1.2512702123738502E-06					1.5802681475821468E-05	12	Ester hydrolase C11orf54 OS=Homo sapiens OX=9606 GN=C11orf54 PE=1 SV=1
286	Q9BRK3	4.702425800125945E-06	2.6884539772878774E-05	8.996363249141883E-06	7.98224917149775E-06	4.0894292726712246E-05	6.521264321440817E-05	2.6304505472985602E-05	6.175153075275561E-05	8.899803992303893E-06	1.4849416682217369E-05	8.998472785138477E-06				2.1724739797936236E-05				6.496422719432053E-06		4.82391816038578E-06			1.985985867317362E-07		1.6700825155582876E-05	2.3608486661828015E-05	1.0223402609936136E-05			0.0003592526373119985	18	Matrix remodeling-associated protein 8 OS=Homo sapiens OX=9606 GN=MXRA8 PE=1 SV=1
287	P06733	1.1758584924750508E-06	1.0505441647630526E-06	3.7241117376913044E-06	6.261801078357242E-06	4.369064062654036E-06	1.2468478549226755E-05	1.3292692995588792E-06	9.422020401895326E-06	3.2172386081275858E-06	2.203542327307781E-06	1.6432822357453223E-06	2.231394504920849E-07	9.525892702068513E-06		6.434441511659198E-07				7.608256098511629E-07		5.576996921425255E-07					2.1087280444987435E-06	1.542351334386167E-07	1.9146405945257774E-06			6.275381633598568E-05	19	Alpha-enolase OS=Homo sapiens OX=9606 GN=ENO1 PE=1 SV=2
288	Q86UN3	1.3608085154083015E-06	1.4706656746310594E-06	2.23233061601508E-06	1.432285647623262E-06	4.447392807923312E-06	2.1749276022729116E-06	1.1759916982114666E-06	3.1410301383410154E-06	3.1096363042022183E-06	2.44664558994519E-06					6.824763571109534E-07				4.586191171189295E-07				1.562314364523475E-07			9.965650162633735E-07	6.873711690751383E-07	1.8350664129988815E-06			2.780804410359344E-05	16	Reticulon-4 receptor-like 2 OS=Homo sapiens OX=9606 GN=RTN4RL2 PE=1 SV=1
289	Q96IU4	2.8822891888971244E-06	2.3901943826120293E-06	2.7258055300926592E-06	1.3120689164285042E-06	4.630224651229074E-06	7.745232773773033E-06	3.5302782085509903E-06	2.3725158551644745E-06	1.726681378124119E-06	1.60880659384027E-06	6.486626483425541E-06	4.586852547238282E-07	3.1618376655370614E-07	1.8561651499695396E-07	4.7548037530775714E-06		2.699320026962094E-06	3.1820955815739707E-06	1.4384823916557272E-06			2.568511637148582E-07	3.198972331936849E-07	8.879639138919918E-07	1.0226339738984036E-05	8.094159276717255E-06	1.7038382166153133E-06	7.98570543811843E-07		2.885555455968689E-07	7.302208688420754E-05	26	Protein ABHD14B OS=Homo sapiens OX=9606 GN=ABHD14B PE=1 SV=1
290	Q10588	2.961710741162809E-07		2.700400626338064E-06			1.8502129846711294E-07			8.661627321714073E-07	2.791282701786139E-07	2.838638179613869E-07				3.8569832204746896E-07												7.955971755685777E-07				5.792043316848912E-06	8	ADP-ribosyl cyclase/cyclic ADP-ribose hydrolase 2 OS=Homo sapiens OX=9606 GN=BST1 PE=1 SV=2
291	Q969Z4	1.0250284442372575E-06	1.1875134811008075E-06	3.622692524587126E-06	1.7126781144010495E-06	4.843042808241388E-06	1.4813630063859416E-06	1.1407619818987098E-06	1.2756088400709373E-06	2.6985914433711786E-06	1.6764759135834563E-06	1.718749505755984E-06			1.50760547125745E-07	2.3122097025280106E-06		1.1031777761646155E-07			7.409992740489654E-08					2.158778123904871E-06	2.2555512361261823E-06	1.72324722819687E-06	4.796653000384614E-06			3.596412360692149E-05	19	Tumor necrosis factor receptor superfamily member 19L OS=Homo sapiens OX=9606 GN=RELT PE=1 SV=1
292	Q16651	9.815021222179273E-07	3.342825899951459E-06	2.702684534927539E-06	1.9331348421939614E-06	7.954873622632104E-06	2.4301378518926935E-06	4.271653229917229E-06	9.33679664239796E-06	7.926271307209727E-06	4.042037212144341E-06	2.9181768552447238E-06			2.905443873247506E-07	3.416262374513759E-06		6.475635257352544E-07		2.2576186607230046E-06						2.7532791083720385E-06	3.609807107820732E-06	1.0174140113025533E-06	4.888145998489147E-06			6.672072929501091E-05	19	Prostasin OS=Homo sapiens OX=9606 GN=PRSS8 PE=1 SV=1
293	P21810	8.925026327839147E-07	8.706077701902031E-07	2.775772315866291E-06	2.061110775592748E-07	4.3033825025654635E-06	5.793884691464838E-06	6.463865122113381E-07	8.226005243570408E-06	5.426112191950239E-06	1.8781946014407607E-06	1.139329308294628E-06				2.034395048517412E-07				1.4862558195804544E-07						1.605337481097878E-06	1.1453254393252542E-06	3.6452134270190057E-06	7.618982825536281E-07			3.966812856470291E-05	17	Biglycan OS=Homo sapiens OX=9606 GN=BGN PE=1 SV=2
294	A0A0C4DH25	1.5627439404438553E-05	1.5338208611692185E-05	5.028054820522891E-05				1.4048410288580005E-05											8.198248863031389E-06							6.8100348335498485E-06	2.2055351393574287E-05					0.00013235824160009516	7	Immunoglobulin kappa variable 3D-20 OS=Homo sapiens OX=9606 GN=IGKV3D-20 PE=3 SV=1
295	Q9H6X2	2.6496046256840835E-06	1.8148814922351446E-06	4.178905730640917E-06	5.277645101053868E-07	2.1466915234563187E-06	2.9131992480762297E-06	1.9147380979009518E-06		1.1120929311442237E-06	1.1011803025568251E-06	1.8758533618484765E-06		8.769813218819695E-08	2.8080368113126664E-07	3.0202190281176117E-06		3.1966433023393347E-06	4.194336007584163E-07	1.2729247279569788E-06				4.406109795644875E-07	4.562847612249768E-07	2.386896878519435E-06	3.2588056834261037E-06	2.046357652567842E-06	2.551176510893449E-06			3.9652766762336654E-05	22	Anthrax toxin receptor 1 OS=Homo sapiens OX=9606 GN=ANTXR1 PE=1 SV=2
296	P05362	5.03944050549457E-07	6.195507219331742E-07	2.480973905276996E-06	3.1899193545398317E-06	1.4074394708893148E-06	1.6392065156349403E-06	1.023203447154135E-06	2.570475666638894E-06	5.567634032404984E-06	1.3805230613890302E-06	6.407716834130041E-07				1.267708465064117E-06			2.736032257849814E-07	4.4858495327595013E-07		1.3454151482641172E-07					3.752931099350939E-07		6.449261522769886E-07			2.4168299330987307E-05	17	Intercellular adhesion molecule 1 OS=Homo sapiens OX=9606 GN=ICAM1 PE=1 SV=2
297	Q92692	4.163273389120455E-06	5.813580871618373E-06	1.242308287587774E-05	4.4414031585372164E-06	1.0643600581437177E-05	1.4553201118918422E-05	6.7624287874627444E-06	6.450983780832005E-06	9.746169063407226E-06	8.421307126516825E-06	6.390553332741683E-06			1.1712033101183849E-07	1.6365512521261823E-05		2.674733985527294E-06	5.606398638859405E-06	8.667257037434235E-06		5.402341644574268E-07		2.3849079257301963E-06	3.9736978858009664E-07	2.1223240523786797E-05	1.1903835420435081E-05	1.1881227534202182E-05	1.5520785908709652E-05		1.0548756424172987E-07	0.0001871976954307076	24	Nectin-2 OS=Homo sapiens OX=9606 GN=NECTIN2 PE=1 SV=1
298	P10599	4.91407726015857E-07	3.8446733170115064E-07	1.7530678832432065E-06	1.9524574517992274E-05	1.8298871869653405E-06	3.9706241320763975E-07	5.07911051407814E-07	3.635144145788805E-06		1.8138438426858283E-06	1.0171423822243733E-06	4.879779314971994E-07	3.001908174401401E-07	1.642633193158698E-06				4.448021052314959E-06			2.834865098966996E-06									2.073242879900721E-06	4.3141439454510995E-05	16	Thioredoxin OS=Homo sapiens OX=9606 GN=TXN PE=1 SV=3
299	Q08334	3.429062278370585E-07	4.3109531786610617E-07		2.4922387348075496E-07	2.381647297001368E-06	1.6192122330749147E-06	3.6913001662758236E-07	1.962954958456651E-06	1.5604605139853563E-06	1.1244327650035964E-06	5.104628114712223E-07																1.5063779335678538E-07	4.720146503012982E-07			1.1174178458462694E-05	12	Interleukin-10 receptor subunit beta OS=Homo sapiens OX=9606 GN=IL10RB PE=1 SV=2
303	Q99519	1.1532380053673238E-06	1.1807432868437082E-06	4.000461905708946E-06	1.4836736201651717E-06	3.327900124483449E-06	2.757894241226058E-06	1.6916016325726146E-06	4.787357233487515E-06	2.9886825360196825E-06	2.4188387695567403E-06	1.5109294484097078E-06				3.5556336870959004E-06				5.365353216556962E-07						3.412325710053433E-06	2.596609483342155E-06	2.783160974310353E-06	1.3797071072626303E-06			4.1565293087561076E-05	17	Sialidase-1 OS=Homo sapiens OX=9606 GN=NEU1 PE=1 SV=1
304	P21333	2.444289097379537E-06	3.9298870819576647E-07	4.5238693902899006E-06	5.614561659710824E-06	6.6595889030536805E-06	5.537382000109624E-06	9.990766654605393E-07	5.639499457283485E-06	1.4631560175976135E-06		2.7953325563327417E-06			7.502040384087528E-08	8.149408579438785E-06			5.384797429298029E-07	7.507469357505432E-07		2.1688246040411063E-06					6.0069367721745E-06					5.375916149358932E-05	16	Filamin-A OS=Homo sapiens OX=9606 GN=FLNA PE=1 SV=4
305	Q12864	2.428503114972297E-07	4.767446385292892E-07	6.692948846452398E-07		6.170005607777083E-07	4.897477421955311E-07	3.587991646526277E-07	2.572230743449141E-07	5.66721662726744E-07		8.023095957411426E-07				6.035218536543711E-07																5.084213488764798E-06	10	Cadherin-17 OS=Homo sapiens OX=9606 GN=CDH17 PE=1 SV=3
306	P11047	7.547327686261989E-07	9.78981401170375E-07	1.1524665831921907E-06	1.189495937226774E-06	1.5125116866890767E-06	9.249447257094E-07	6.052390131769942E-07	1.8932084534208521E-06	7.916463761224476E-07	7.91880758511706E-07	8.963628514996077E-07				4.7539659771455887E-07				7.466918261740006E-08							4.669399848931545E-07		6.383420331801093E-07			1.3146818353750844E-05	15	Laminin subunit gamma-1 OS=Homo sapiens OX=9606 GN=LAMC1 PE=1 SV=3
307	P22792	1.2344281323149978E-06	1.832044023194873E-06	3.6761213564861696E-06	3.3380031679124648E-06	3.0717919549741105E-06	4.384002916883636E-06	3.799494870304284E-06	4.1727155345224284E-06	4.686641798923E-06	2.6060653220889843E-06	1.6324370302155628E-06		5.382273819936797E-07		1.8965434606039076E-05			7.061448660583273E-07	1.6524336385678847E-05		8.031296991891137E-07		2.0830512343665637E-07	1.867470149641789E-06	5.4756185762616936E-06	8.090486220301408E-06	1.3115406536117747E-06	4.922797668446395E-06	1.4969643548821582E-07		9.39969338739675E-05	23	Carboxypeptidase N subunit 2 OS=Homo sapiens OX=9606 GN=CPN2 PE=1 SV=3
308	P08473	1.6340532566677853E-07	8.06891827277118E-07	1.2269102379800057E-06	1.9378340371091614E-06	5.586832586574127E-06	4.948108091175383E-06	9.05984828174105E-07	5.621367785241726E-06	4.0924499602613874E-05	4.8551150078513666E-05	0.00013835166283013826								4.5424420601490056E-07							1.7059641506123227E-06	3.392805158819882E-05	2.010708763425685E-06			0.000287123615938716	15	Neprilysin OS=Homo sapiens OX=9606 GN=MME PE=1 SV=2
309	P02652	7.840748714572114E-07	1.6130290370677866E-06	2.1768895884664596E-06	9.572227261603822E-06	1.156754732303719E-06	4.044322912904209E-06	2.5733568264512522E-06	3.6886984856213345E-06	2.4773335826677796E-06	2.2082647264340026E-06	8.841119263722966E-06	2.7516430444707914E-06	1.9625121752529776E-05	7.658903735308155E-06	7.569805427403299E-07	6.952129168018372E-05	9.502705180458787E-06	0.00011470702525512752	5.881977451550427E-07	1.7473731875394585E-05	1.4734731197295527E-05	2.548825423074516E-06	5.757752532688577E-07		9.872395956649986E-07	6.5776284208758665E-06		2.232888313091588E-06		1.0545014650849434E-05	0.00031992377495419	27	Apolipoprotein A-II OS=Homo sapiens OX=9606 GN=APOA2 PE=1 SV=1
310	P43121	8.809930662690348E-07	1.1435420463502795E-06	2.153301846154757E-06	8.975813259116283E-07	4.5275005747144876E-06	2.105698001302808E-06	1.304275106317445E-06	1.5735443285686464E-06	1.5548746427102666E-06	3.160039487779328E-06	1.260372208451005E-06				2.311965207980816E-06				1.1704342946062648E-06				2.0123222838186171E-07		1.5333698185750439E-06	1.3486920731840645E-06	1.960239899489843E-06	3.5278536360237013E-06			3.261550979277129E-05	18	Cell surface glycoprotein MUC18 OS=Homo sapiens OX=9606 GN=MCAM PE=1 SV=2
311	P53634	1.426532211814087E-06	5.643297060364946E-06	1.0422428650399046E-05	8.568896811912518E-06	8.010513858279623E-06	6.6993053399733674E-06	6.986297581400886E-06		1.5636950420651435E-05	6.006659684481298E-06	2.0873092289967594E-05	6.855863584870372E-07	7.247898058028555E-06	2.6084310633263662E-05	1.2612852001462214E-05	4.642439962988483E-07	7.557763595047809E-06	1.69443782424311E-05	1.324093550026304E-05	1.5771644664178392E-06	3.0315843850249213E-06	2.0800054195881338E-06	4.038697216030835E-07	7.245231200909005E-06	1.3948177569276295E-05	4.195387661674291E-05	3.2578760106669633E-06	9.528336253661843E-06	1.629187611607038E-06	2.016827832156938E-05	0.00027993552987159445	29	Dipeptidyl peptidase 1 OS=Homo sapiens OX=9606 GN=CTSC PE=1 SV=2
312	P04216	3.4812255973435974E-06	3.1972248385773946E-06	2.9271739358827592E-06	4.317318162117279E-06	6.836164100055058E-06	3.7777266968333154E-06	2.9319973958448044E-06	7.39995524427682E-06	7.833435415808817E-06	8.099258681076834E-06	7.2416262488413855E-06			5.904801381027789E-06	7.553782353845464E-06		5.929679845868698E-06	6.8229393335853715E-06	3.6344312354848376E-06	8.877846161578951E-07	6.523198742315159E-06	1.037141593180516E-06	1.1022527069947436E-06	1.8787403310262281E-06	3.3961500253511727E-06	1.563380529794767E-05	5.219981977650029E-06	5.76974461544273E-06	6.996430641957907E-07	1.922475446019147E-06	0.0001319596588827513	27	Thy-1 membrane glycoprotein OS=Homo sapiens OX=9606 GN=THY1 PE=1 SV=2
313	P53990	1.637499501495904E-06	1.584639954404025E-06	6.63411701954332E-06	6.559531451071194E-06	8.76076351757723E-06	3.148354329466575E-06	1.3256971586500295E-06	6.580478819365875E-06	7.933446834565846E-06	4.737702067068859E-06	1.3153638917695886E-06				6.058147055107859E-07				1.024446922087264E-06						7.154492128367074E-07	2.957191503974097E-06	9.158017257183577E-07	2.154371459746938E-06			5.8590670074852606E-05	17	IST1 homolog OS=Homo sapiens OX=9606 GN=IST1 PE=1 SV=1
315	O75339	8.193751224567542E-07		7.202558152211588E-06	4.625728293263245E-07	1.1342095129817227E-06	9.598219563753313E-06		2.3551551412573135E-06	8.652258314018115E-07	1.4800332618103794E-06	4.690514078283566E-07				3.733156241235546E-06		1.9694028618508657E-07	4.2075552403255516E-07								1.1196818846041081E-06	5.327028731781303E-07	2.572283410268258E-06			3.296192104253126E-05	15	Cartilage intermediate layer protein 1 OS=Homo sapiens OX=9606 GN=CILP PE=1 SV=4
316	Q14315	7.858138851791694E-07	4.024850468620624E-07	1.3418345473008331E-06	1.5637383689079706E-06	1.2471927846491912E-06	3.695020499346635E-06	3.8744159337332203E-07	3.2473295575865015E-06	9.039769344174152E-06	7.973591186051955E-07	1.2474814065236025E-06			1.414968802195569E-06	4.358526531612054E-06		3.6320646726043513E-07	5.289501416908726E-06	4.2918764115286373E-07					2.2315004543490397E-07		8.828413432162339E-07	6.977232761549933E-07	1.683512259750741E-06		9.859104359231749E-07	4.0083994372118346E-05	21	Filamin-C OS=Homo sapiens OX=9606 GN=FLNC PE=1 SV=3
317	P07737	1.8083178632529287E-07	7.539656958616527E-08	4.557998201223956E-06	1.5478310346677084E-06	3.179274644048363E-06	1.9932820218243993E-06	1.935668964510884E-07	5.24479124475855E-06	7.184402560403447E-07	1.0500341116270507E-06	2.699363416310096E-06	2.1319454485913358E-05	1.236226254511602E-05	3.56847698540631E-05	2.7911445690547366E-06		4.333614694526214E-05	9.90705871659549E-05	1.7137565107778115E-06			2.661981919668847E-05		1.2073990531051202E-05		2.2008670740746543E-06	3.6081315800929754E-07	1.5174437359689913E-06		2.0974939847733587E-05	0.0003014668058025312	24	Profilin-1 OS=Homo sapiens OX=9606 GN=PFN1 PE=1 SV=2
319	Q01973	4.3215358164515226E-07		7.717632502064302E-07	6.908130688837247E-07	5.20265129775846E-07		2.6028097907931516E-07	2.185659437469135E-07		1.0720558025189562E-06																					3.965897755856338E-06	7	Inactive tyrosine-protein kinase transmembrane receptor ROR1 OS=Homo sapiens OX=9606 GN=ROR1 PE=1 SV=2
320	P26992	4.2626533416854046E-06	1.1967497304566466E-06	1.135175202245324E-05	8.531857889255711E-06	8.086680724050982E-06	6.182009815694369E-06	1.9502768945575468E-06	5.875510673312369E-06	8.103742099726452E-06	8.645236471668913E-06	6.216170981122588E-06			2.4240804170588306E-07	6.5853652681585894E-06		1.2061648010931856E-06		2.240075854765774E-06			8.978500607461053E-08	6.596173020910574E-07			3.6609802755025822E-06	3.2672493141832647E-06	1.0308072585998481E-05	5.201407016618087E-08		9.871437316372384E-05	21	Ciliary neurotrophic factor receptor subunit alpha OS=Homo sapiens OX=9606 GN=CNTFR PE=1 SV=2
321	Q02747	1.7281981494959621E-06	4.768213662403228E-06	7.501552331694221E-06	2.1872443660769735E-06	2.7869477600864084E-06	3.6049681176125845E-06	4.277446567939159E-06	3.7938149096703027E-06	4.01860060528129E-06	1.4933341458845542E-06	2.6570496004223213E-05	2.099452763627513E-06		2.8147892048642615E-05	5.093405563610374E-05	4.563773968864723E-06	3.4949527443889204E-05	4.7115827413751554E-05	3.496366181986832E-06	6.53509900241229E-06	7.918492170934329E-06	6.762553026175283E-06	1.8628659792404152E-06		1.85700055862544E-05	1.3619970085310625E-05	4.744139775124201E-06	6.764546612613214E-06	2.2296034079924867E-06	1.658057528158165E-05	0.00031962556300487295	28	Guanylin OS=Homo sapiens OX=9606 GN=GUCA2A PE=1 SV=2
322	Q9Y6R7	8.343995532764502E-08			2.208164216482659E-07		3.3448871021301796E-06		2.026962507691416E-06	1.6571200600328944E-07	8.260064293313192E-07									2.0894268919951605E-06			3.1823908712869156E-07				1.6917913690983371E-06		2.165304840943703E-05			3.2420330179791336E-05	10	IgGFc-binding protein OS=Homo sapiens OX=9606 GN=FCGBP PE=1 SV=3
323	P08572	9.88816316046489E-07	5.723979170106669E-07	6.5636866765330055E-06	6.203080701269525E-07	4.560569750019579E-06	1.4240599390946967E-06	5.62429312329346E-07	5.006104303514745E-06	2.1094077482692813E-06	2.0493161182600195E-06	1.355860889641425E-06	5.080759585182301E-07		2.159799030748103E-06	4.630698338824572E-06	7.361605726748689E-08	2.073304029445823E-06	2.2735490508607803E-05	9.798144894485157E-07		1.315654884447776E-06	1.1194022058166792E-06		3.5579092503876346E-07	2.8241200177170416E-06	2.9546160484412985E-06	5.230384005507595E-07	5.869279695615013E-07		1.135330529479806E-06	6.978863643476038E-05	26	Collagen alpha-2(IV) chain OS=Homo sapiens OX=9606 GN=COL4A2 PE=1 SV=4
324	P07148	9.945813429130624E-07	6.901408533733143E-07	6.238095415285153E-06	1.361524240792175E-05	3.7986195457402107E-06	3.000970898377475E-06	7.58128821638303E-07		1.5698996321908953E-06	1.482473943635906E-06	7.136035684154014E-06	1.886622034027472E-06	2.108670826325743E-07	4.441037097335362E-05	1.325687236863795E-06	9.718902400760897E-07	2.8810065494680136E-06	5.76513351170229E-05	3.731691735658164E-07	2.270861169930794E-06	1.0397012944663204E-06	2.071228911380386E-06		6.228452253087007E-06		5.808649130721881E-06		9.604497658669636E-07	3.616811184668353E-07	2.764746400404943E-05	0.00019538362460020994	26	Fatty acid-binding protein, liver OS=Homo sapiens OX=9606 GN=FABP1 PE=1 SV=1
325	O96033	6.210667832934414E-07	7.126144830326447E-07	1.6560276587177785E-06	1.0208720359502214E-06	5.226944074936025E-07	2.328137580331357E-07	6.427171226420864E-07	1.2604969318607123E-06	2.0278629599623396E-06	9.912696357436575E-07	3.2902638633711164E-07								4.0298669665672615E-07							8.667773918512837E-07		9.519776724847297E-07			1.2239203924059472E-05	14	Molybdopterin synthase sulfur carrier subunit OS=Homo sapiens OX=9606 GN=MOCS2 PE=1 SV=1
326	Q9UIB8	2.2287419201625837E-06	1.896236428305112E-06	7.152299927484498E-06	5.2080837351999075E-06	8.126270119841777E-06	7.772747447902623E-06	2.2604938314819753E-06	8.210650236666248E-06	6.1576700008177594E-06	5.319331872787909E-06	2.575479601449761E-06				4.423870357567244E-06		8.783130703772135E-07		2.0808134030252793E-06				9.100890751386137E-07		1.996211028400158E-06	3.286892413368312E-06	3.0456877352272026E-06	4.9521427720301875E-06	7.100932981887748E-08		7.855303430705326E-05	20	SLAM family member 5 OS=Homo sapiens OX=9606 GN=CD84 PE=1 SV=1
327	Q8IV08	2.1835035638173786E-07	1.629985947473934E-07	1.1234804823717901E-06	7.818417787977788E-07	2.2804385788950557E-06	3.3065741985952486E-06	4.3325548026685367E-07	2.454943031091319E-06	1.4520553057217665E-06	7.338868589405751E-07	1.0879416064550906E-06				4.415447998702187E-07				1.6015874143621573E-07						1.4113569340855114E-06	2.44333552380098E-06	1.811019513815045E-06	4.815959515774497E-07			2.078477773685003E-05	17	5'-3' exonuclease PLD3 OS=Homo sapiens OX=9606 GN=PLD3 PE=1 SV=1
328	O43291	6.693579138072882E-07	3.291078874974202E-07	3.319911646467644E-06	8.374345300073564E-07	1.2598136221169154E-06	1.755754911996496E-06	4.074915904453301E-07		5.52762011594914E-07	3.0331696573974844E-07	5.2505056046266E-07				2.9998513964553032E-06						1.4686711852590822E-06							7.937280983811446E-07			1.5222252320231302E-05	13	Kunitz-type protease inhibitor 2 OS=Homo sapiens OX=9606 GN=SPINT2 PE=1 SV=2
329	P06702	9.636551475857E-07	7.298872718892645E-07		0.00018471146386042322		2.91469749852662E-06	7.260452366589917E-07		1.3683506044571092E-06	8.716651142864378E-07				3.960942806784411E-07	6.569855776763456E-07			7.052887398649758E-07	2.5019703443864464E-06	3.782752019908432E-06	9.506303411142375E-05					3.216073443085938E-06		2.2924539933902704E-06			0.000300900417244242	15	Protein S100-A9 OS=Homo sapiens OX=9606 GN=S100A9 PE=1 SV=1
331	P11597	1.5113799921638703E-06		1.2863323274333458E-06		3.902400532395796E-07	8.009346444143979E-07	1.0878172275874491E-07		8.217910228947524E-07	4.841867143297088E-07	8.960141731875168E-07			5.835955909976853E-07			5.811415959296869E-07	1.6658889544804634E-07	4.019323898654685E-07				4.342910006264139E-07				1.2385937777005459E-06	7.268418206545367E-07			1.0432645721644299E-05	15	Cholesteryl ester transfer protein OS=Homo sapiens OX=9606 GN=CETP PE=1 SV=2
332	P55285	4.390566705009013E-07	4.818649344891394E-07	6.246901850879491E-07	7.344507976172128E-07	1.6335025267821076E-06	4.089739749096051E-06	7.024981638025316E-07	1.1013982273104022E-06	8.516359950839569E-07	1.8542915157571691E-06	4.1871204350623646E-07				1.8294350884809737E-06				4.783001105978858E-07						7.017021194699379E-07	6.486957018092575E-07	4.826052672516734E-07	9.23557277180243E-07			1.799613637382363E-05	17	Cadherin-6 OS=Homo sapiens OX=9606 GN=CDH6 PE=1 SV=1
333	Q15746	3.845222687087876E-07	2.5493542111826675E-07	1.4098542447381844E-06	1.164063555425726E-06	1.3999811827747203E-06	2.4071203006043967E-06		6.577818127928524E-07	2.094432896206313E-06	6.987046117480265E-07									3.508467113861816E-07		1.5720486693254366E-06						4.226840916476655E-07	1.117815709768772E-06			1.393479147624533E-05	13	Myosin light chain kinase, smooth muscle OS=Homo sapiens OX=9606 GN=MYLK PE=1 SV=4
335	P02461	8.201588679934853E-07	1.5791155631508024E-06	1.2457234932965119E-05	1.3313381824846766E-06	5.916951256452434E-06	5.742866521426565E-07	1.4594669180730827E-06		2.607666340833881E-06	2.9997751349951814E-06	3.66637676601026E-06			1.4759758090797028E-06	1.738215240554277E-05		1.3366760099961001E-06	4.294614123255545E-06	4.7659195244439546E-07	1.777682902837899E-07	5.5902851772167206E-06		9.4055171695712E-07		6.845415712918965E-06	4.1875130617600376E-06		1.6894225774277499E-06		2.856101357545036E-07	7.809494758773898E-05	22	Collagen alpha-1(III) chain OS=Homo sapiens OX=9606 GN=COL3A1 PE=1 SV=4
336	P08582	6.471857368549545E-07	1.2148177936920792E-07	1.425881493144053E-06	1.3608017608038908E-07	5.935881371816237E-06	4.712616689334874E-06	3.9393266439774736E-07	3.877444074485448E-06	7.093838376305562E-07	1.870340426319874E-06					2.8998593818143433E-06												8.681484268766869E-07	1.7646837883266795E-06			2.5362919846451052E-05	13	Melanotransferrin OS=Homo sapiens OX=9606 GN=MELTF PE=1 SV=2
337	P35613	2.1824022658773183E-06	2.140321634393232E-06	3.0140853363850233E-06		4.439481526711904E-06	4.141565181416754E-06	2.170667373087743E-06	1.979373755547686E-06	3.23664988018303E-06	1.4429471971854708E-06	2.411168033368193E-06			4.1736701566088984E-07	4.660454537778763E-06		3.7227266114172947E-07		7.378840086668267E-07		3.78525560654451E-06		3.772909222742081E-07			3.1735989521749318E-06	2.163413025260474E-06	3.816985354161904E-06			4.666318426782059E-05	19	Basigin OS=Homo sapiens OX=9606 GN=BSG PE=1 SV=2
338	P22352	1.6626271100048987E-06	2.7592168163099063E-06	5.762559499103969E-06	8.670134162869457E-06	7.1537031461298E-06	1.0311569405710564E-05	3.695930676109694E-06	1.1968989859021018E-05	1.1443453546706965E-05	9.002471227060639E-06	4.409097743204431E-06	9.899172858724853E-06	7.688045705659387E-06	4.564918445115514E-05	5.426867912277154E-06	5.167112529381614E-06	6.558982680304854E-06	9.909926649074742E-05	3.99947475784426E-06	3.189130219534987E-06	3.989126447221359E-07	4.826899375065193E-06	2.455545113812411E-06	1.7756510336129683E-05	1.8911518578888304E-06	1.0851239412387381E-05	2.1853226886210448E-06	5.890602413996302E-06	9.208907518342211E-07	3.611178894138083E-05	0.000346805854333699	30	Glutathione peroxidase 3 OS=Homo sapiens OX=9606 GN=GPX3 PE=1 SV=2
339	Q13201	6.162211263767956E-06	4.454009871821977E-06	2.1770267547362394E-05	9.21376781856053E-06	1.034028791364218E-05	1.376946790464493E-05	3.958541085337937E-06	1.8679764637175078E-05	6.560035544513408E-06	7.567008076995047E-06	8.736513073543323E-06			6.41215018761714E-07	1.2608812504184378E-05		6.5635333906649794E-06	3.279927523966383E-06	1.2897619166286846E-06		4.112797301189607E-06		2.3081211039125594E-06			1.4271281489223762E-05	7.820992237972826E-06	5.451201199859295E-06		1.2678069321359805E-06	0.00017082732535586494	22	Multimerin-1 OS=Homo sapiens OX=9606 GN=MMRN1 PE=1 SV=3
341	Q9UN70	1.3798223603840533E-06	6.420095397031726E-07	2.7830225979456297E-06	1.690409447270043E-06	3.98416311306123E-06	4.7007773773181985E-06	1.2449603184099874E-06	2.2531607030081562E-06	1.8835384321226645E-06	5.370282447409568E-06					1.1039282842383638E-06											1.4826498199546586E-07					2.718433960286653E-05	12	Protocadherin gamma-C3 OS=Homo sapiens OX=9606 GN=PCDHGC3 PE=1 SV=1
342	Q14982	7.947226984848663E-07	1.7411365665495834E-07	5.259615115983943E-06	1.956092741388978E-06	1.6624062128357877E-05	1.3741151392548695E-06	1.8535843320820784E-07		1.1942625416308931E-06	9.918285596234028E-07	3.069554855169343E-07								2.5382112564676025E-07							4.524796627721191E-07	6.335566906330345E-07	1.3297094015907172E-06			3.153069338074756E-05	14	Opioid-binding protein/cell adhesion molecule OS=Homo sapiens OX=9606 GN=OPCML PE=1 SV=1
345	Q14118	3.646514742704259E-07	2.637655127705901E-07	3.691542054924675E-06	1.0007019797875739E-06	3.6946778076811543E-06	2.0679149780515107E-06	7.412271126784777E-07	5.544408080782597E-06	2.018043786979214E-06	1.7067914651147477E-06	1.0142950428459521E-06	2.709275423616788E-06	3.4053139098737566E-06	1.2467128908823551E-05	4.1557327464700676E-06	3.797800797091526E-07	3.136659284647231E-05	9.128442764288884E-05	6.371729801928553E-07			9.774420772843654E-06	2.1538376075683216E-07	1.8927636767618337E-05		2.787625590065574E-06	1.50424805990155E-06	1.3669059840442461E-06		1.6047797424290734E-05	0.0002191374621934552	26	Dystroglycan OS=Homo sapiens OX=9606 GN=DAG1 PE=1 SV=2
346	P40189	1.139103819922431E-06	3.907670972964688E-07	3.4889128330345988E-06	3.213733121617939E-06	5.733712746203309E-06	4.849051666373198E-06	1.0306929065525554E-06	3.027418957588412E-06	3.649411677887494E-06	3.269822778410942E-06	1.2760761742630788E-06				2.062492757180607E-06				4.2585183144099764E-07		1.7489389984787334E-06				1.5946222518784633E-06	1.7808659591119401E-06	9.236621892460598E-07	3.2175796229698463E-06	5.754802412787156E-08		4.2880265413584946E-05	19	Interleukin-6 receptor subunit beta OS=Homo sapiens OX=9606 GN=IL6ST PE=1 SV=2
347	Q99715	3.20602301896861E-06	2.9409875727061135E-06	1.6963186123114544E-05	1.3490717093100928E-05	1.513006288601404E-05	9.758088963769384E-06	3.216579345194701E-06	1.4740181181261572E-05	1.863723425315852E-05	1.4479622309916082E-05	1.4869400889433387E-05				6.62968551278977E-06				1.8936215770450535E-06		1.257439274140837E-05		6.344480160224457E-07		1.5102083249070613E-05	8.535730132871715E-06	4.2024790050441575E-06	4.286795751152082E-06	6.519344499847107E-07		0.0001819432540720268	20	Collagen alpha-1(XII) chain OS=Homo sapiens OX=9606 GN=COL12A1 PE=1 SV=2
348	P06865	3.2311976539711477E-07	4.153819733562356E-06	1.1335072657012563E-06	2.951110595317509E-06	2.524724757144037E-06	8.219488672486822E-07	5.140419137697879E-07	4.477014914667292E-06	3.765316828943619E-06	7.751162963770202E-06	2.681511562603118E-06		4.1547823847850154E-07	1.217644310186961E-06			9.48250461094736E-07	1.0632990898144598E-05	4.234433532808763E-06				2.2474584278283626E-08	9.945803391697143E-06		4.2441568620281405E-06	1.0378292486446711E-06	1.1133649641609987E-05	3.2977507400534023E-07	1.89483233236326E-05	9.42080887347347E-05	23	Beta-hexosaminidase subunit alpha OS=Homo sapiens OX=9606 GN=HEXA PE=1 SV=2
349	Q8IWU5	5.498158901761506E-05	0.00010004125345161876	0.00013008050810542544	9.112085424570173E-05	0.00011261685177459357	0.0001464847201721058	8.542122724412366E-05	0.0001709583734169338	0.00010937327238745183	7.744166726218766E-05	8.004333124652564E-05				0.00017624339836816484			9.058348489526174E-06		6.128610546569591E-06	0.00012352192308450597		1.206479918893612E-05		0.0001359705945208525	9.63326287221452E-05	7.493382946355801E-05	9.360323607436377E-05	4.176367431285255E-06		0.0018905973842141903	21	Extracellular sulfatase Sulf-2 OS=Homo sapiens OX=9606 GN=SULF2 PE=1 SV=1
350	P54760	7.973099530575588E-07	1.247019610234503E-06	2.4699451569846103E-06	2.4884276144726137E-06	5.050657838444674E-06	3.674858534941373E-06	1.8754697047821524E-06	8.721468394781415E-07	4.980532792384887E-06	3.842546379786121E-06	2.731356082452127E-06			3.6096023877353133E-07	3.2622291725069207E-06		8.547651752685957E-07		1.924038257698167E-06				2.107212762844433E-07	2.857094786147066E-07	1.6954472424910713E-06	3.7131748268549716E-06	1.9207509764666672E-06	3.951462200943038E-06	1.718669376952346E-07		4.838139629061612E-05	22	Ephrin type-B receptor 4 OS=Homo sapiens OX=9606 GN=EPHB4 PE=1 SV=2
351	P05156	3.1887741005849073E-07	2.529248283360788E-06	6.258457226981757E-06	6.689289658402658E-07	8.627672753720844E-06	1.1516965143014502E-05	4.215275721701941E-06	1.5143702308917255E-05	1.3053421012984067E-06	3.71759231194429E-06	9.061339649475305E-07	1.5512455950158285E-06	1.0680199162489499E-05	1.2511044517793278E-06	5.151511261784375E-06	6.452001947158802E-06	1.0958919021818593E-06	1.844511801915732E-06	2.9371862278342526E-07	3.6533864076729236E-06		9.482585710129512E-07		1.6475726046203524E-06	1.9651669558872284E-06	4.073533269818236E-06	1.4058196787830364E-06			1.0190988425886809E-06	9.824121726727834E-05	26	Complement factor I OS=Homo sapiens OX=9606 GN=CFI PE=1 SV=2
352	Q9UHL4	2.3979341109782594E-07	1.4368335124989062E-06		1.1376981759522816E-06	2.7856815606718135E-06	6.303112608214109E-06	2.5011214213000116E-06	4.841087272604241E-06	5.105463085844107E-06	2.008310034011982E-06	3.5948951092203383E-06		5.470667721914829E-07	1.281003436991499E-05	8.92663155474752E-07		3.65898516548267E-06		2.904290410729258E-06				6.993932134045966E-07	8.98374438842258E-07	4.022051106799895E-06	5.463895226291219E-06	5.390331223861504E-06	4.369703530046147E-06	3.328615928226034E-07	3.5544974270650577E-06	7.549814382434206E-05	23	Dipeptidyl peptidase 2 OS=Homo sapiens OX=9606 GN=DPP7 PE=1 SV=3
353	P07858	1.921376183021617E-06	1.579982712766639E-06	1.810207379882955E-05	5.80679372637642E-06	6.373703326973946E-06	7.029203483260301E-06	4.089789901546879E-06	1.101685756631554E-05	9.630273105614652E-06	4.121127258033462E-06	1.2878381045573352E-05	3.876745420771883E-07	1.2610639738147508E-05	1.0129759884123309E-05	1.4248578029386196E-05		5.68815079124979E-06	4.4695196533718595E-06	3.6325140184087126E-06	2.321682105377231E-07	6.2116633523357725E-06	8.023538827195839E-07	1.9073226543482158E-06	3.4434656205922356E-06	3.270036071867334E-05	8.163553101386549E-05	2.7173351184071084E-05	6.304047053176791E-06		6.601413496404233E-06	0.0003007280759518014	28	Cathepsin B OS=Homo sapiens OX=9606 GN=CTSB PE=1 SV=3
355	P11279	5.031032189649604E-06	4.083653386065476E-06	7.223701349308257E-05	0.00010317638483091215	3.48708846899973E-06	6.148436879663518E-06	1.838067726067983E-05	1.4676521318442665E-05	6.978407291410437E-05	4.291699931049766E-05	2.0572795348980417E-05				2.7407645746890442E-05			8.196026311074222E-06	7.178826711170088E-06						8.427040033047218E-06	3.40792730901016E-05	2.122634330416005E-05	5.1850920714118235E-06			0.00047219492266893344	18	Lysosome-associated membrane glycoprotein 1 OS=Homo sapiens OX=9606 GN=LAMP1 PE=1 SV=3
357	P04406	1.0434412856433408E-06	3.1335268299742457E-07	3.3033548899893266E-06	1.0203347428468299E-05	2.0503470073813995E-06	5.834260901405957E-06	1.5422540281245225E-06	1.0679909862940616E-05	1.9024571275849447E-06	2.6257861386392E-06	2.0711107500564774E-06	1.4182342845673835E-07	5.819765547037981E-06			1.5140312023271553E-07	6.140106408327888E-07	3.991991196727115E-07	5.09966625544927E-07	2.5819779108109933E-07	1.0815589295951962E-06					3.5884203416862714E-06		6.600754978251922E-07			5.479404314519713E-05	21	Glyceraldehyde-3-phosphate dehydrogenase OS=Homo sapiens OX=9606 GN=GAPDH PE=1 SV=3
358	P55259	2.8962751561143382E-06							1.8313191866287137E-06										1.2452815638098168E-05											1.2231114046279272E-07		1.7302721121304012E-05	4	Pancreatic secretory granule membrane major glycoprotein GP2 OS=Homo sapiens OX=9606 GN=GP2 PE=1 SV=3
359	P13591	1.077641138279526E-06	5.720461060498148E-07	5.917083918089656E-06	1.97547228165686E-06	3.799321150781224E-06	2.528957225640378E-06	9.766138268801863E-07	2.333417762623341E-06	3.561272293859864E-06	1.19945884477279E-06	2.5283537091615803E-06				4.534924413619827E-06				3.171099330904465E-07		1.3848471500777077E-06		2.4369293149537396E-07		2.520831544008521E-06	2.995386109652786E-06	1.3038361590978644E-06	2.667909477490443E-06			4.243817597632819E-05	19	Neural cell adhesion molecule 1 OS=Homo sapiens OX=9606 GN=NCAM1 PE=1 SV=3
360	P01861	6.711309103618294E-06	1.1107823414357292E-06	9.867353808880521E-06	1.8546557861956177E-06	6.432802637664294E-06	3.210737884243644E-05	1.1976098000921989E-05	7.031518370461331E-06	2.719162145156607E-07		1.3596169730213113E-05	7.570534841869621E-06	8.620351901031763E-05	2.14242743954977E-05	1.815125886158637E-05	8.591476638155891E-06	1.233366932326335E-05	2.5425734682731435E-05	1.1108029363934227E-05	1.448544408271748E-05						1.1949588571846567E-06	5.329730195547161E-06	2.6842108718545277E-06		9.686910145466834E-06	0.00031514973610646986	23	Immunoglobulin heavy constant gamma 4 OS=Homo sapiens OX=9606 GN=IGHG4 PE=1 SV=1
361	P24821	9.65052602103104E-07	8.731505227939754E-07	1.885599594324011E-06	4.935409509503587E-06	2.986112906710802E-06	3.659371012606492E-06	2.1330881720941438E-07		5.193674663834332E-06	2.789639289255585E-06	3.0389361857050576E-06			1.0316620861888697E-05	2.248687325282049E-06				8.171028046697313E-06		2.3400470540359666E-06				5.712254691571729E-06	2.2740543888851429E-07	4.8431628587237535E-06	1.0937009243522437E-06			6.149316230548663E-05	18	Tenascin OS=Homo sapiens OX=9606 GN=TNC PE=1 SV=3
364	P04196	7.324799235936256E-08		9.447995306698976E-07	4.631686970297461E-07	6.281369685003349E-07	1.0837860835503124E-06	3.372855898026159E-07		2.494840391890224E-06	1.0923089525769639E-06	2.45467408574791E-06		2.2475424996505943E-06	9.993269821422314E-07	1.088855100919822E-06	6.308102218233758E-06	2.207930717236142E-07		1.0482918309982992E-07	3.527768804018512E-06	1.723062250087192E-06		5.367688123536771E-07			1.8545958647268278E-06	3.6298492193982286E-07	6.627763067990423E-07	5.6777819293551516E-08	2.08869912938699E-07	2.9475302040054546E-05	23	Histidine-rich glycoprotein OS=Homo sapiens OX=9606 GN=HRG PE=1 SV=1
365	P56537	3.177903078016159E-06	8.485976372187126E-07	3.862963172909528E-06	2.8437838157011028E-06	3.1369348608718927E-06	4.30891802141995E-06	1.0404191708435958E-06	1.405183325090631E-06	4.212546153756292E-06	2.819666080260526E-06	1.3717979772337505E-06				3.0284981417590387E-06				1.0036852084283822E-06		7.508951581644828E-07				2.9543683648736468E-06	1.747130578957968E-06	1.3295204083546697E-06	1.8722154340818254E-06			4.171502658794215E-05	18	Eukaryotic translation initiation factor 6 OS=Homo sapiens OX=9606 GN=EIF6 PE=1 SV=1
366	O75071	3.104282628992149E-07	6.615269584908749E-07	4.312098989801644E-07	3.6620358250793115E-07		3.816241951832959E-07	4.6539013853083664E-07	1.581318493352992E-06	1.5822580778818027E-06	9.944620682395113E-07	1.089797268238268E-06			5.9509487798984E-07	1.1425959387115144E-06		9.658195643940539E-07	1.4368062354332288E-06								1.8455886034515984E-06	6.54914826896421E-07	1.522389953859446E-06		2.6619329390795586E-07	1.629362223894895E-05	18	EF-hand calcium-binding domain-containing protein 14 OS=Homo sapiens OX=9606 GN=EFCAB14 PE=1 SV=1
367	P00441	7.940929904275546E-07		2.759028988221272E-06	3.374220731956381E-06	5.571100633583248E-07	1.3530402218963715E-06		3.959729196851046E-06	4.623159651398364E-07	6.470137502976632E-07		2.0762895839277538E-05	1.442306149736818E-08	4.7596878104275236E-05		3.168257494322978E-07	3.7618842961516525E-07	8.999656724904561E-05		1.824126482831419E-07		3.965121989982219E-07		3.903314409969829E-06	5.241699968699088E-06	7.783771722179028E-07		4.0676584428271826E-07	6.06333364774605E-08	1.8006654706525125E-05	0.00020194670062674515	22	Superoxide dismutase [Cu-Zn] OS=Homo sapiens OX=9606 GN=SOD1 PE=1 SV=2
368	P07108	6.002352404477979E-07	4.487488761781393E-07	1.3706610072485598E-05	1.3815198597037669E-05	1.4914134862557153E-06	1.4256298004369448E-06	1.9019470756244267E-06	1.3143362217073134E-05	3.113935538533346E-06	1.7475025066444754E-06	1.75489088560377E-06	8.775891009821058E-07		1.5259405520735092E-05		7.265944212482373E-07	1.9018816042940449E-06	2.2501941952478725E-05		2.579733873342591E-07		7.999713830727326E-07	1.6222586164668407E-06	1.0946228076178478E-06		8.500556478228406E-07	7.222259479854689E-07	1.9197846339023233E-06		1.139024267923352E-05	0.00011307402199949505	24	Acyl-CoA-binding protein OS=Homo sapiens OX=9606 GN=DBI PE=1 SV=2
369	P27487	4.7364314366275015E-07	1.6376378570019022E-06	7.04896823366553E-06	3.93919541011077E-06	1.1626414759466667E-05	4.213009439497258E-06	2.019608118582322E-06	6.114537316621893E-06	6.740363337131702E-06	1.4962082108674423E-06	4.042293801390552E-06			3.6126132040937475E-07	9.531824214199053E-07		5.212094610370303E-07	6.029218931424816E-06	7.212178240705924E-06	3.1795487425123925E-07			2.1750307281380399E-07	8.856296514416558E-07		6.028840018471977E-06	1.8617377911728073E-06			3.8231360494437094E-07	7.412290901609171E-05	22	Dipeptidyl peptidase 4 OS=Homo sapiens OX=9606 GN=DPP4 PE=1 SV=2
370	P52758	4.866586142857448E-07		1.4162240314508239E-06	4.066008186841433E-06	1.0342838654864504E-06	5.12310837024532E-07	2.79191853647785E-07			5.989104217339453E-07									4.409118875707204E-07									3.9281235491475667E-07		3.8010219419127453E-07	9.607414247147464E-06	10	2-iminobutanoate/2-iminopropanoate deaminase OS=Homo sapiens OX=9606 GN=RIDA PE=1 SV=1
372	P06280	2.1950128397205395E-07	4.1804731751727685E-07		6.170766564355829E-07	1.7417067488110354E-06	2.02520272364447E-06	3.4591257166819376E-07	1.8799284126564706E-06	2.326068574030422E-06	1.7345513853763766E-06	2.268160180472141E-06			8.670235635069792E-07	3.7390551557459E-07		7.837479765364417E-07		3.0092502699091334E-07		5.442868114391103E-07					2.68262304476335E-06	2.7760122003496666E-06	1.764523843433403E-06		2.969006805791918E-08	2.3698893905236398E-05	19	Alpha-galactosidase A OS=Homo sapiens OX=9606 GN=GLA PE=1 SV=1
373	O75369	9.910364256595413E-06	1.4503640537763617E-06	1.5957924958172507E-05	2.592580680446258E-06	1.1319741379626987E-05	4.6586327501463344E-06	1.119065138374959E-06	2.6472426824368164E-06	5.262502746789269E-06	1.35055712427579E-06	1.7538105771431263E-06				1.979145667420033E-06											2.935308727058167E-06		2.0965697770593223E-06			6.503381051932134E-05	14	Filamin-B OS=Homo sapiens OX=9606 GN=FLNB PE=1 SV=2
374	Q9BUN1	3.48237882264535E-07	1.7724453279283204E-07	1.3214470000143265E-06		3.93479422331759E-07		1.7438223616377934E-07	4.091440972567567E-06	8.290782703648481E-07	5.641123135620082E-07																					7.899422630061654E-06	8	Protein MENT OS=Homo sapiens OX=9606 GN=MENT PE=1 SV=1
375	P02792	2.696867686830165E-07		5.233417151464233E-07			1.8100978027368724E-06		2.1026888570565843E-06	3.193396267181715E-07			6.222499637217458E-07	4.4908999222771393E-07	1.5403892950986706E-07			2.7668389918524025E-07	4.773166774629826E-05						7.75557142647694E-08		1.8251810581353288E-06				1.221349222786571E-06	5.738297129647057E-05	13	Ferritin light chain OS=Homo sapiens OX=9606 GN=FTL PE=1 SV=2
376	Q96J84	1.4243216611343665E-07	1.644035690943917E-07		6.340026323287103E-07	2.6254324587165904E-06	5.2724238264367805E-06	3.2484810550444873E-07	1.1210974131176647E-06	2.88796976783027E-05	8.165824962440087E-07																					3.998092034585873E-05	9	Kin of IRRE-like protein 1 OS=Homo sapiens OX=9606 GN=KIRREL1 PE=1 SV=2
377	P29622	2.889734764949908E-07	1.190640371577189E-06	2.474866935961477E-07	3.2382328501899244E-07	1.2247084456006602E-06	4.8408861486875E-07	1.28113379823457E-06	3.4718516000444797E-06	5.465358407894398E-06	1.5653575812471105E-06	4.18688818034047E-07	1.8189652031832642E-06	8.996333541947957E-06		4.915970871423831E-07	1.5324883560447852E-06	4.897400188122324E-06			1.5181387676563892E-07		3.024508307398911E-06		4.503714562732327E-07		2.1764146019907528E-07				1.2204715074187888E-06	3.8763702077107695E-05	21	Kallistatin OS=Homo sapiens OX=9606 GN=SERPINA4 PE=1 SV=3
380	P16870	1.54844546476539E-06	9.651618380443777E-07	6.879279162455404E-06	5.1805666248746226E-06	8.380295911469298E-06	4.414631832291491E-06	1.1542164970892526E-06	5.4311775421069526E-05	5.707454749151065E-06	4.742928158061958E-06	1.873203703338441E-06				3.0739502124512775E-06		3.333724147476102E-07		1.4308198665020908E-06						4.864472917572933E-06	2.8504373303364906E-06	1.6081452523378748E-06	1.0039699774254754E-05			0.00011935885713081384	18	Carboxypeptidase E OS=Homo sapiens OX=9606 GN=CPE PE=1 SV=1
382	Q96AP7	1.9795610307895875E-07	2.8768741677905485E-07	1.9701027581875137E-06	3.733746807009796E-07	1.4308266347653419E-06	1.3233964349473538E-05	4.2045226922155397E-07	8.00356015741468E-07	1.0038751692750933E-06	1.5928571171407818E-06	2.1902359685248934E-06			4.89051978289642E-07	2.5562499213396504E-06		5.786679559397875E-07	9.510346003047041E-07	6.266284236440044E-07						1.2546766135698004E-05	2.865374635294589E-06	4.4883865465117593E-07	1.0735953220290985E-06			4.5637896110079834E-05	20	Endothelial cell-selective adhesion molecule OS=Homo sapiens OX=9606 GN=ESAM PE=1 SV=1
383	O95998	3.6173591051951556E-06	3.1743762201906707E-06	1.1253630464037853E-05	9.410481798533845E-06	1.3069164171785581E-05	1.0264746069311177E-05	1.5844205689375173E-06	1.135174416800761E-05	7.425407355059727E-06	1.0043028348670777E-05	3.365103870640535E-06				6.736742851443296E-06		1.4384159259203955E-06	2.423158088982798E-06							1.5165585695456828E-05		6.471121669778204E-07				0.00011097047686915156	16	Interleukin-18-binding protein OS=Homo sapiens OX=9606 GN=IL18BP PE=1 SV=2
384	Q14019	5.486952619308218E-07		2.1908267659544433E-06	1.074179483096854E-05	1.2639140435263714E-06	1.745190425524346E-06	2.4144328449873054E-07	4.4947100619279874E-07	5.951313875968947E-07	7.184585175552838E-07	2.70831969045992E-06		1.4012106847750487E-06	1.0977066912969057E-05	2.9464706953489663E-06		7.816380342527466E-06	4.043194669104879E-05	2.4667496353963773E-06	5.418402591332524E-07		1.4870644604830281E-06	1.9156269579862132E-07	7.693710407750725E-07		1.9251632970284526E-06	1.5015962849528805E-06			3.404460590743066E-06	9.706412880518823E-05	23	Coactosin-like protein OS=Homo sapiens OX=9606 GN=COTL1 PE=1 SV=3
385	P05937	2.971900438035234E-07		1.0581802600534752E-06	6.615804552586376E-07				1.3703351208711492E-06	2.9673640641450114E-06	2.8150133045281464E-06		3.2470168413613165E-07	2.885763460830556E-06	1.461936344567478E-07	1.3348675390359398E-06		1.0545096796967049E-07					2.5550618167978016E-07									1.422214671676877E-05	12	Calbindin OS=Homo sapiens OX=9606 GN=CALB1 PE=1 SV=2
386	Q12860	3.9521301921881714E-07	8.872536972643537E-07	1.681982813928853E-06	7.11153278072073E-07	7.356826860844258E-06	4.072276939630712E-06	1.512352877846267E-06	2.6488469282368735E-06	1.0554845223284864E-06	2.815099151858969E-06	9.528421430197784E-07				1.0681581947383728E-06				2.7167195502942687E-07		8.03570009094618E-07				1.9547841014300926E-06	1.094343082363027E-06	9.369789027259439E-07	7.773615384853515E-07			3.099620001611628E-05	18	Contactin-1 OS=Homo sapiens OX=9606 GN=CNTN1 PE=1 SV=1
387	Q7Z7M0	1.3900607000400362E-07	1.6462976912781573E-07	4.911161287006684E-07		9.197570876452167E-07	1.0261905439065E-05	2.8089548180584057E-07	4.342361384703138E-07	7.972985275897469E-07	6.398967561427153E-07	2.327247848700868E-07				3.661494174564793E-07				7.454031141881612E-08							7.546276989303684E-07		4.102553868794608E-07			1.5967038998106534E-05	14	Multiple epidermal growth factor-like domains protein 8 OS=Homo sapiens OX=9606 GN=MEGF8 PE=1 SV=2
388	P20138	9.62886906287877E-07			5.583533136960677E-07		5.880389089398057E-07		3.148522848359503E-07	4.168570058493535E-07	3.2095480238311017E-07																					3.161943221992164E-06	6	Myeloid cell surface antigen CD33 OS=Homo sapiens OX=9606 GN=CD33 PE=1 SV=2
390	P00918	4.927060197430932E-07			1.3259438677321692E-06	8.176704629083207E-07	3.964069973960285E-06	3.3557808031066407E-07	4.484612691929072E-06	1.614529416577193E-06	2.293423366280624E-07		1.8996629521863755E-06	1.1635739312625974E-05											1.219541829453634E-06							2.8019396944054846E-05	11	Carbonic anhydrase 2 OS=Homo sapiens OX=9606 GN=CA2 PE=1 SV=2
391	Q96S96	8.326982398301189E-07	7.132315604340329E-06	1.0159999066106307E-05	3.058654373538847E-06		4.361916020085219E-06	7.686473470435956E-06	3.1991301865208173E-06	1.6553930965941983E-05	4.155816877855087E-06	1.8382737860961393E-06	5.368271372693944E-06	2.8011888075851423E-06	2.0487780617001725E-05	1.2973157350294736E-05	4.368844951225597E-07	4.596249762748583E-05	1.2876455162040067E-05		1.0239273861950603E-06	4.408331776395241E-06	2.456293917106303E-05		1.069698008888459E-05	3.5370095547588673E-06	7.160610645370451E-06	7.644585660654515E-06	1.3295194702177321E-05	3.2942775040105676E-07	3.697436581332828E-05	0.00026951881657220314	27	Phosphatidylethanolamine-binding protein 4 OS=Homo sapiens OX=9606 GN=PEBP4 PE=1 SV=3
393	Q9UBX7	8.847626758477085E-08			3.152423345704545E-07				1.0280162635628339E-06																							1.4317348657180592E-06	3	Kallikrein-11 OS=Homo sapiens OX=9606 GN=KLK11 PE=1 SV=2
395	Q53RD9	3.96067690393698E-07	2.598272487474391E-06	1.0540712390023206E-06		2.1779908520326447E-06	2.4164676758965368E-06	1.8353244786729659E-06	9.25648688030938E-07	1.6008077313930417E-06	1.2906412897943855E-06	1.6889211845413492E-06				1.7101662787175792E-06		3.0609096037915116E-07									1.178356941592141E-06	5.263710348652112E-07	6.695416003064195E-07			2.037474013309277E-05	15	Fibulin-7 OS=Homo sapiens OX=9606 GN=FBLN7 PE=2 SV=1
396	Q9BRK5	2.5126137753612983E-07	1.7443132471080105E-06	8.532320533720025E-07	3.593689289001933E-07	2.7465051808669014E-06	1.5749405013858843E-06	8.389757095259691E-07	4.994273279721018E-06	1.9535064526654974E-06	1.8484459791670387E-06		4.213425248231879E-07		9.181252857294017E-07	5.998014736524693E-07		2.6053802589257755E-06	5.362294677883864E-06				2.896570540398244E-06		1.0452338477978718E-06		5.034166326578196E-07	2.0801325804151153E-07			6.746059996562693E-07	3.239960720981506E-05	20	45 kDa calcium-binding protein OS=Homo sapiens OX=9606 GN=SDF4 PE=1 SV=1
397	P01780	1.4675109218710737E-06		5.489568384759423E-06	1.3423689660250907E-06	2.8242189084042363E-06	1.564410187575131E-06	1.9067902308403543E-06		3.501040934075977E-06	4.94005768460123E-06	2.639653917509313E-06	1.982490452123629E-06	2.1308490777200174E-06	2.0194403780207928E-06		5.535244470724862E-06										3.7727809147803673E-06	3.358484075796274E-06	5.67388318550481E-06			5.014879269033259E-05	16	Immunoglobulin heavy variable 3-7 OS=Homo sapiens OX=9606 GN=IGHV3-7 PE=1 SV=2
398	P05413	1.2806639808968445E-06		6.176361259339715E-06	8.709439173835842E-06	1.839270042543978E-06	8.863643112988428E-07			5.992206232048033E-07		1.341240856468588E-06	1.7725119607121656E-06	7.839036473009432E-07	5.99382526058217E-05				3.300220873872031E-05	5.128686240810585E-07	9.72053229478428E-07				1.5812281008800343E-06				7.464253471929208E-06		4.875988036287128E-05	0.00017561972098938374	16	Fatty acid-binding protein, heart OS=Homo sapiens OX=9606 GN=FABP3 PE=1 SV=4
399	Q9Y653	4.958127135873386E-07	3.9968807277341466E-07	1.5255539617587107E-06	1.21941340143748E-06	1.7585771963415144E-06	8.193140054227057E-07	4.014332966132034E-07	3.2142207466884923E-06	2.230130500825476E-06	2.208328100602558E-06					1.7109569978341421E-06											3.0463866419535E-07	4.157159537894311E-07	6.729099063886399E-07			1.7376693518258457E-05	14	Adhesion G-protein coupled receptor G1 OS=Homo sapiens OX=9606 GN=ADGRG1 PE=1 SV=2
401	P08195	6.165394292443438E-07	1.5726019813488313E-06	1.0378473594586192E-06	1.689064550140399E-06	3.825503291689446E-06	5.638220914372115E-06	3.3742216696571607E-06	4.763169614216506E-06	2.6306167805707708E-06	3.734242385663385E-06	1.493806757428529E-06				3.3846047273097617E-06				7.680575057588735E-07				9.520435270871162E-08			2.4278059880725484E-06	1.0310591800837486E-06	2.036156836332354E-06			4.01187233240561E-05	17	4F2 cell-surface antigen heavy chain OS=Homo sapiens OX=9606 GN=SLC3A2 PE=1 SV=3
403	O00592	8.708597459531229E-07		3.2612266084419252E-06	1.46348706167136E-06	2.9618422516770307E-06			2.0281084970776E-06	2.520185508547697E-06		1.916807372835624E-06				8.532871119362887E-07																1.587580415814065E-05	8	Podocalyxin OS=Homo sapiens OX=9606 GN=PODXL PE=1 SV=2
405	Q9Y624	1.1193325410881285E-06	8.245605183938869E-07	3.214994408165022E-06	4.189853900908022E-06	3.1833175193562047E-06	3.0110355844533803E-06	1.3455626677698137E-06	2.1279251043122E-06	3.126091951991188E-06	2.2781461913549015E-06	2.9228112457143167E-06			1.2283964032114886E-06	4.554596932458088E-06		7.841650421280333E-07	1.4763603631802684E-05	1.1231855219414608E-06	2.3353773512201695E-07	3.1497750868409207E-06	7.332466501285591E-07	8.691549257535562E-07			3.281130362104077E-06	8.713626992321774E-07	3.095386052650535E-06		7.077351531180331E-07	6.27389078299987E-05	24	Junctional adhesion molecule A OS=Homo sapiens OX=9606 GN=F11R PE=1 SV=1
408	P00558	3.6917465502934854E-07	6.625975844775201E-07	1.4072066024784013E-06	2.7992708868471144E-06	1.5837648424742327E-06	4.0815053058075094E-06	7.652381820280356E-07	3.2763744864500604E-06	1.0133438152173371E-06	1.3266961640503472E-06	1.1821525864390248E-06		3.2957881371894884E-06													1.488631331825584E-06	3.554074498669858E-07	2.508786169766158E-06		2.255927773261292E-07	2.6341530977273276E-05	16	Phosphoglycerate kinase 1 OS=Homo sapiens OX=9606 GN=PGK1 PE=1 SV=3
411	O00584	3.5248229948232525E-07	7.254132361582102E-07	8.654138080460042E-06	4.987191559838598E-07	1.2717035815048886E-06	4.375298419804074E-06	8.103494437678793E-07	1.374388287996874E-05	2.0339328746428067E-06	1.3891078171239786E-06	3.1525984383662093E-06	1.422639433154808E-06	1.0728861243840134E-06	5.165010623046647E-06	2.5863355594115327E-06		4.21562798574889E-06	3.8086384749390214E-06	7.830441324356512E-07	1.1671503015890379E-07	1.2852817031517998E-06	9.565354147245382E-07		1.6427201868243658E-06		9.090124212629612E-06	2.5303171762097476E-06	1.0589629282258447E-06	2.593332545888126E-07	9.264047763661524E-06	8.226584623055874E-05	27	Ribonuclease T2 OS=Homo sapiens OX=9606 GN=RNASET2 PE=1 SV=2
413	P48551	1.6775802235908288E-07				2.3399679629287607E-07	4.1667762437491405E-07									1.0314162231004355E-06										1.2386643600344452E-06						3.0885130261617534E-06	5	Interferon alpha/beta receptor 2 OS=Homo sapiens OX=9606 GN=IFNAR2 PE=1 SV=1
414	Q8IUL8	5.380121434006529E-07	1.9891147208711913E-07	1.6824554700001803E-05	1.8992864737241968E-06	2.202870410219333E-06	2.486575306566676E-06	2.2621019262462345E-07	3.7478507384816746E-06	3.04498916863884E-07	5.485081532034709E-06															7.429045859929469E-07	2.1677213595386677E-07	2.0678759192649767E-07	2.5506959549946603E-07	7.726188684900998E-08		3.541264768222646E-05	15	Cartilage intermediate layer protein 2 OS=Homo sapiens OX=9606 GN=CILP2 PE=2 SV=2
415	Q12794	6.007159267794597E-07	3.8995544754565013E-07		1.6285806745202696E-06	3.589451220575905E-06	2.6539214418066984E-06	9.735366769508376E-07	3.0178067669240214E-06	4.1364611432488755E-06	2.2538042884521523E-06	8.958557859044586E-07				4.938739985507715E-07				1.4661576918647793E-07							5.130283313575003E-07	1.8945246581540894E-06	3.80018034775736E-06			2.6988312477714527E-05	15	Hyaluronidase-1 OS=Homo sapiens OX=9606 GN=HYAL1 PE=1 SV=2
416	O43633	1.7157950540513423E-07	2.536465868690026E-07	1.6477283072363398E-06	8.419280522168529E-07	2.600941586039903E-06	6.346382793888893E-07	3.785078830390019E-07	1.7846829163807901E-06	9.046114551736557E-07	1.1598748389385583E-06									2.2982740932118104E-07							1.3234936969724626E-06		8.135998189585196E-07			1.274506033594029E-05	13	Charged multivesicular body protein 2a OS=Homo sapiens OX=9606 GN=CHMP2A PE=1 SV=1
418	O75015	9.224214167477963E-07			3.3390362909969703E-06	1.7404793581156564E-06		3.9600978068056816E-07	8.19812385925503E-06	4.1019255373218745E-06	3.2914448201989527E-06							3.2814187599542046E-07		4.2645759442011376E-07												2.274404053373238E-05	9	Low affinity immunoglobulin gamma Fc region receptor III-B OS=Homo sapiens OX=9606 GN=FCGR3B PE=1 SV=2
422	P01857	1.3962851199366218E-05	1.945740227762791E-05		6.258499280510922E-05	5.30081720199346E-05	7.868115862413324E-05	1.6893169894537006E-05	0.00012655489730477223		7.365090938269344E-05	1.4637181854366366E-05	2.5940087516170857E-05	5.0656093060426916E-05	1.7607589107889115E-05		9.259276804425397E-06	1.273584474071094E-05		6.783285789781051E-06	0.00012223700070457255		8.023341300299611E-06	5.1020945257291185E-06	5.85725598561205E-06	8.251151821239687E-05	7.45655132340359E-05	6.592630422099717E-05	6.38003772900668E-05	2.91237333300336E-06	8.886785566198426E-08	0.0010134375590443196	25	Immunoglobulin heavy constant gamma 1 OS=Homo sapiens OX=9606 GN=IGHG1 PE=1 SV=1
423	P39060	3.1414004666833844E-06	3.5912911269051005E-06	6.112087224550309E-06	1.7740843297638093E-05	7.380608759250551E-06	1.1151321229561306E-05	3.843155313455607E-06	7.393442225929454E-06	1.2944991732215035E-05	1.50338595179885E-05	7.095867839047285E-06	4.2148301099792825E-06	4.221078814127305E-06	1.0565046757791516E-05	9.44780918353506E-06		3.324323327510486E-05	1.8718488682082972E-05	3.3837720685546893E-06	1.3172915482026912E-07	5.212514044361842E-06	1.850975155289672E-05	6.719779216752751E-07	2.6396974659968366E-06	3.7389753750013424E-06	4.994787975495268E-06	1.5684535104535519E-06	4.9382172242038565E-06		1.5492542582846105E-05	0.0002371217744321514	28	Collagen alpha-1(XVIII) chain OS=Homo sapiens OX=9606 GN=COL18A1 PE=1 SV=5
425	Q9BXP8	6.590847922785024E-07	3.171484103186218E-07	3.402928073727703E-07	4.796709545354921E-07	9.299400060289247E-07	2.5226282921820417E-06	6.383113861056503E-07	7.036777097867031E-06	8.435793560048675E-08	8.770009462636738E-07	9.970986571420107E-08				2.488353146208641E-06			6.329472948822224E-07								5.701522012805395E-06	5.601302204824706E-07				2.3367875168646125E-05	15	Pappalysin-2 OS=Homo sapiens OX=9606 GN=PAPPA2 PE=1 SV=4
426	P98095	1.524553913926304E-06		3.1838818991230076E-06		2.676809692056559E-07	3.627317725930679E-06		2.75985457657295E-07						1.1079757128865108E-07	5.575562474268021E-06				9.329766523427737E-07		2.600470124374539E-06					5.99801932739E-06					2.409724611550692E-05	10	Fibulin-2 OS=Homo sapiens OX=9606 GN=FBLN2 PE=1 SV=2
427	P19961	3.959623388105136E-07	1.1607834321430476E-06	8.444349664602939E-07	1.2228982178388044E-06	5.274709278678892E-06	7.3254226130188515E-06	9.613742435904043E-07	1.3360729505872873E-06	7.401816766125913E-07	2.6235039876127298E-06	1.9656280165521455E-06				4.912954053998901E-07							4.5902420826987136E-08				2.759431113436604E-06	2.64650274670528E-06	3.325210984304874E-06			3.3119314392579196E-05	16	Alpha-amylase 2B OS=Homo sapiens OX=9606 GN=AMY2B PE=1 SV=1
428	P00747	9.022190311692722E-07	2.4190927398282477E-06	1.1823043635423049E-05	3.58543473124256E-06	6.667798474865938E-06	7.884264688680061E-06	3.1620315145918263E-06	1.3094763739256919E-06	7.735774162628043E-06	2.155329957588158E-06	6.37377719867653E-06	0.00018084573852347833	0.00014903330192448565	0.00026643180245312497	5.80708669652094E-05	1.3534596812308039E-05	0.0006231726607642415	1.996176486922482E-05	1.4557810505171365E-06	7.700085076078268E-06	2.3069115651147034E-05	0.0006018679422385643	9.705166584985745E-07	0.000298279196816927	1.9503895602562343E-05	1.2292129296516924E-05	8.981090856899347E-06	4.574070451536977E-06	4.770014006586258E-07	0.00016809232962817252	0.00251233212954877	30	Plasminogen OS=Homo sapiens OX=9606 GN=PLG PE=1 SV=2
429	P61916	2.0344968816234675E-07	2.6391217647028597E-07	8.100990455560606E-06	2.3109936699092422E-06	2.288069875284767E-06	2.411130173534323E-06	2.0727001769860182E-07	2.8406891146675182E-05	1.5021351396054597E-06	5.200176399358992E-07	8.380672944793025E-07			1.4840220779946585E-06	2.9380948181264145E-06		3.4554847431596043E-06	2.5172392680936716E-06			1.6599897163037392E-06	7.035995159754531E-07		4.19128998793953E-07	2.895098802464973E-06	6.090582967178321E-06	8.150132919188803E-07	8.466231985545141E-07		1.966603352166098E-06	7.284440802804628E-05	23	NPC intracellular cholesterol transporter 2 OS=Homo sapiens OX=9606 GN=NPC2 PE=1 SV=1
434	O75787	2.4727276819731987E-07		1.1654680396505085E-06		5.63149348405474E-07	1.0822165175638932E-06	2.1622694659305198E-07	5.023029467691352E-06	6.545146802306716E-07	4.853469074350677E-07	1.7022280861853752E-07				6.51036713437149E-07		1.0443104885356875E-07		1.1133574324527187E-07		1.8224206153700088E-06	2.0527510381988225E-07			4.5157869956372845E-07	4.61617261838062E-07					1.3415142670513547E-05	16	Renin receptor OS=Homo sapiens OX=9606 GN=ATP6AP2 PE=1 SV=2
436	P02675	1.6788797634630965E-07	7.167752773901899E-07	4.854668442357186E-07	7.360761198833321E-07	1.375226382820874E-06	1.3044800623719684E-06	1.7647406486432329E-06		1.8542141637339682E-06	1.0691283273914044E-06	0.00016069141491255442	0.001225063107221193	0.0007077055144990509	0.002264924344006292	7.71113030814869E-05	0.0001244494934938987	0.004119402785591591	0.00010221543423115655	1.7506918724156297E-06	0.00012497869944607428	1.4653613683017137E-05	0.0028813654059270236	2.965839664851266E-05	0.0007017540342875206	9.555134308319944E-06	3.939795066958688E-05	0.0001973122703588257	8.416753488968307E-06	1.6862040903678924E-05	0.0027572164820640647	0.01557395886649805	29	Fibrinogen beta chain OS=Homo sapiens OX=9606 GN=FGB PE=1 SV=2
439	P17931	2.2244627017601178E-07	2.6705782347928677E-07	3.513754550285344E-07	2.318768903743911E-06	5.739759609416775E-06	3.0565373639539607E-06	5.381479782421055E-07	2.578235685483461E-06	1.3825578159854607E-06	1.8230569527170207E-06	4.6424362032999814E-07			1.4944921453617928E-06	1.5675843512493867E-06		1.0320419956805982E-06	6.17004982774938E-07	3.5244423686718504E-07			9.283184351408056E-07		2.197965779241721E-07		5.613316739353088E-07		5.418972423639563E-07		1.19686526407542E-06	2.725396438393009E-05	21	Galectin-3 OS=Homo sapiens OX=9606 GN=LGALS3 PE=1 SV=5
442	P09668	2.3553906619992514E-07	3.434904601200199E-07	3.2390867005445457E-06	3.5428482872691063E-06	4.50707787408109E-06	2.579939183084139E-06	1.191972319234941E-06	1.931850648574781E-06	5.823089622341529E-06	5.13228690179977E-06	1.7446629013481072E-06			6.510488136424033E-06	3.2200116438381115E-07		2.1711716754961715E-06	1.2646927435192321E-05	2.9118512318056306E-07		4.468338664774407E-06			4.885489256914773E-07		4.005768176907994E-06	2.654004016872782E-06	2.0216950774604906E-06		4.394373732688174E-06	7.024634609367017E-05	22	Pro-cathepsin H OS=Homo sapiens OX=9606 GN=CTSH PE=1 SV=4
443	P35052	3.317666396312391E-07	7.429329389151404E-07	3.427121609407294E-06		3.0403651938159176E-06	1.6963136780994821E-06	8.859196296533333E-07	5.976821034929871E-07	1.4307095040814605E-06	1.6653524691876627E-06	9.255935477702288E-07				4.262971639875094E-06	4.812715229737961E-07									1.3563498600269105E-06	5.281111718005765E-07		1.1000649443128033E-06			2.2472526453043923E-05	15	Glypican-1 OS=Homo sapiens OX=9606 GN=GPC1 PE=1 SV=2
444	P27797	1.7644993668045055E-07							3.2661025397920154E-07	3.0260079457437187E-07				1.6374107395158282E-07	1.686877658165294E-06			1.412600119632E-06	1.6308750511606954E-05						1.1039993474164245E-06		4.022807796602015E-07		4.281164126208964E-07		6.791217977311893E-07	2.2991148686018566E-05	11	Calreticulin OS=Homo sapiens OX=9606 GN=CALR PE=1 SV=1
445	P10645	1.076139944541769E-06	8.946000325238432E-07	8.990641743040343E-06	2.6297778667159882E-06	4.260762992264671E-06	2.39269662372096E-06	1.00774603096258E-06	2.762961622699688E-06	2.9386795949541193E-06	2.8041802359713903E-06	7.174516711251231E-06	3.0514964529252155E-06	9.298653917307084E-06	7.812885881184885E-06	8.621588585921973E-06	4.459970336386705E-07	1.1750294834092762E-05	2.3042013877019258E-05	8.830260327968966E-07			5.185147413015526E-06		3.3896829776350154E-06	1.3771084147066357E-05	7.635275234550341E-06	2.8965704666676535E-06	4.7972095998503976E-06	4.7037341661625305E-07	7.2093928744696935E-06	0.00014719339614340456	27	Chromogranin-A OS=Homo sapiens OX=9606 GN=CHGA PE=1 SV=7
447	Q13332	3.10068293158641E-07	5.700281970836855E-07	1.3496495409038152E-06	3.407357377483077E-06	3.13917643927141E-06	3.50313506929149E-06	1.1937653630501284E-06	6.469828973251251E-06	2.548751677573106E-06	1.940794787984032E-06	1.338945928253725E-06			7.109460776953537E-07	1.8753355602670044E-06		8.39519229269605E-07	1.3804488500108491E-06	5.656656450197407E-07							1.5875651520788525E-06	6.123681986932967E-07	6.727789048030262E-07		3.150434106964548E-07	3.433117267583855E-05	20	Receptor-type tyrosine-protein phosphatase S OS=Homo sapiens OX=9606 GN=PTPRS PE=1 SV=3
448	A0A075B6J9	1.336970225976629E-06	9.363118848175785E-07	3.2918302466230726E-06	1.2773623856062442E-06		1.5707485008106307E-06	9.449328178672301E-07		3.054051964683061E-06						1.5158131740397128E-06			4.28893699946063E-06	2.073897461227876E-06									1.3562130539612965E-06			2.1647068715073963E-05	11	Immunoglobulin lambda variable 2-18 OS=Homo sapiens OX=9606 GN=IGLV2-18 PE=3 SV=2
450	Q66K74	6.0391127126039056E-06		3.985466126907276E-05		2.368512749845787E-05		9.79290809491478E-06	1.3537372585678543E-05			1.3492031216116667E-05			3.632437345428898E-07	2.548186201250757E-05																0.000132246319123895	8	Microtubule-associated protein 1S OS=Homo sapiens OX=9606 GN=MAP1S PE=1 SV=2
455	P01714	6.814221879809951E-08		7.344057408713553E-07			8.956786800743905E-08			2.0813820377694494E-06	1.381044420877723E-06	4.358746723768146E-06	6.901071451047111E-07	1.3353778970323545E-06	3.906441047767413E-06	5.77180279261874E-06	3.8834929735969254E-07		8.31906634006158E-06	3.1649972615459397E-06	2.5675004831796635E-06			3.1339201080448734E-07	2.1711867329791568E-06		2.8003114220385208E-06	9.529833894058978E-07			5.698138161928032E-07	4.166461864618318E-05	19	Immunoglobulin lambda variable 3-19 OS=Homo sapiens OX=9606 GN=IGLV3-19 PE=1 SV=2
456	Q13228	1.844438162083519E-07	1.650999707370114E-07	9.191074884421128E-08	9.387267944686072E-06	1.000630642023111E-06	4.7241948359748605E-07	2.121081375232296E-07	1.1929893186561806E-06	1.6538558504918383E-06	7.36417912797213E-07	2.362693667011657E-06	6.688699543856983E-08	3.0237819195566713E-07	2.056775946433043E-06	2.1808208885906612E-07			2.364204316308962E-06	2.5742328522090274E-07				1.285884607555078E-07	1.858245076970047E-06		4.2652860138272145E-06	6.941290218444994E-07	2.328632293146916E-06		6.163051937040779E-06	3.8163521120377536E-05	23	Methanethiol oxidase OS=Homo sapiens OX=9606 GN=SELENBP1 PE=1 SV=2
457	Q8NHP8	1.6656769405751284E-07		5.05499015901451E-07	5.646132010509804E-07	7.804493521351192E-07	7.247859269796605E-07	1.0935923486047021E-07	4.4760091527521423E-07	3.2839246401884657E-07	2.4104542094165485E-07	7.204382791435648E-07			2.756538882896729E-07	4.09399053268086E-07				2.8422088034626824E-07						9.358948378224051E-07	1.1832446279206758E-06	7.150828847350621E-07				8.392247676746644E-06	16	Putative phospholipase B-like 2 OS=Homo sapiens OX=9606 GN=PLBD2 PE=1 SV=2
459	Q96MG2	3.908418519404562E-07					9.468562581213599E-07			1.2773061980099703E-06	1.468459446637449E-07					1.9373345889313053E-06			1.5617155308591717E-07								9.455692624278346E-07					5.8009256571805874E-06	7	Junctional sarcoplasmic reticulum protein 1 OS=Homo sapiens OX=9606 GN=JSRP1 PE=1 SV=1
462	O95497	2.466278711517432E-07	1.786645606135197E-07		2.1964471106212872E-07	6.842399139520551E-07	5.338948447720613E-07	2.139383249224296E-07		5.117385092159285E-07	8.752311035195951E-07	2.1474295955529443E-07				5.269039911613011E-07				1.092074944998323E-07												4.31483428442589E-06	11	Pantetheinase OS=Homo sapiens OX=9606 GN=VNN1 PE=1 SV=2
34	P07306		4.636403960765546E-07	2.563894473022976E-06		6.634898006003784E-07	4.708903302836057E-07	2.2641099752401774E-07		7.984883953792971E-07	4.1391459789986687E-07	2.434761729245927E-07							9.7386788042068E-07													6.8180730441319695E-06	9	Asialoglycoprotein receptor 1 OS=Homo sapiens OX=9606 GN=ASGR1 PE=1 SV=2
115	P0DMQ5		6.18856649866364E-06		7.637184736283698E-06	1.1781066653038836E-05			2.312592586879105E-05		1.316917912488354E-05															1.2746529745046555E-05	4.858194974420764E-06		5.444372728053228E-07			8.00510848739334E-05	8	Putative transmembrane protein INAFM2 OS=Homo sapiens OX=9606 GN=INAFM2 PE=2 SV=1
133	P0DJD8		3.702793962523455E-05		1.696145129371737E-05		2.4913997797284386E-05	4.7337565947573213E-05		1.7842882038892564E-05	2.7710889233176457E-05	4.854450983437071E-05			1.0724390123765526E-05	1.1140049218371856E-05								3.442620294423419E-05			3.0193919358116874E-05		0.00012127625430877741			0.0004281000517235151	12	Pepsin A-3 OS=Homo sapiens OX=9606 GN=PGA3 PE=1 SV=1
139	P49747		9.65474546702107E-07	7.473966973129764E-06	3.6283593810092354E-06	7.813042733632367E-06	4.742420628424699E-06	9.56698243313049E-07	6.652938613663136E-06	2.510135089150989E-06	5.1073152093384225E-06	2.268621671165491E-06				3.1708330455443834E-05		1.7804854201950698E-06	8.086455835207478E-07	1.4296797552354297E-05		7.924624052619568E-06	4.4622156661257163E-07	9.052723246008854E-07		1.6639625138639373E-06			1.4964989400400155E-06			0.00010314981149878019	19	Cartilage oligomeric matrix protein OS=Homo sapiens OX=9606 GN=COMP PE=1 SV=2
207	O94910		4.240232811106076E-07	3.836810753583667E-07	6.310794997264356E-07	2.3654880605829945E-06	1.202750945388039E-06	4.535054618586748E-07	1.962629820389451E-06	7.272419218489623E-07	1.145599035463964E-06					1.013470135889813E-06											5.214991448388029E-07	2.9787492232854345E-07				1.1128843304784655E-05	12	Adhesion G protein-coupled receptor L1 OS=Homo sapiens OX=9606 GN=ADGRL1 PE=1 SV=1
234	Q9HB40		1.9738764748747454E-07	1.8576512070774927E-06	1.4211319957463355E-06	1.958818280842232E-06	1.6344878138178778E-06	7.757625288682715E-07	3.7685085489448056E-06	3.392610190501017E-06	1.3553421732429178E-06	2.669724078737081E-06			4.1697563449826735E-07	1.0283811887441995E-06			1.704709484963168E-07	9.778302589180523E-07		1.2219054253621097E-06					1.149950328129395E-06	1.7342574730397867E-06	1.2695068081190717E-06		2.448363816990514E-07	2.7245538912271753E-05	19	Retinoid-inducible serine carboxypeptidase OS=Homo sapiens OX=9606 GN=SCPEP1 PE=1 SV=1
262	P19256		4.844491104968536E-07	1.7130687658730873E-06	1.592837692604027E-06	2.040165589767881E-06	8.458118560322104E-07	4.246912888700094E-07		1.4438611135115204E-06	1.2530132158098117E-06																					9.797898632965402E-06	8	Lymphocyte function-associated antigen 3 OS=Homo sapiens OX=9606 GN=CD58 PE=1 SV=1
277	Q496F6		4.4065485755269494E-07				4.29984916086729E-07	4.6419827703127154E-07														4.910962997788306E-07						5.133358488543536E-07				2.3392701993038796E-06	5	CMRF35-like molecule 2 OS=Homo sapiens OX=9606 GN=CD300E PE=1 SV=2
300	Q7LBR1		8.007169208216061E-07	3.583537182007895E-06	3.40814254325347E-06	3.3739742761522665E-06	1.4158374104353254E-06	1.7972835712364475E-06	2.205039444389278E-06	5.209615001634468E-06	3.337754507252014E-06	4.800527957708095E-06								2.3185891416401553E-06									6.0314116421980965E-06			3.828242959872912E-05	12	Charged multivesicular body protein 1b OS=Homo sapiens OX=9606 GN=CHMP1B PE=1 SV=1
314	P31025		3.615433176366359E-07				7.260836690418467E-07		2.241767280563764E-06										5.21718322648134E-06										2.908558975423516E-06			1.1455136469147102E-05	5	Lipocalin-1 OS=Homo sapiens OX=9606 GN=LCN1 PE=1 SV=1
318	Q14767		1.4943418498276012E-07	2.1079408797786633E-06	4.549163520853075E-07	1.5175671460607248E-06	2.665018760415196E-06	1.7292082349215527E-07	5.442207000494031E-05	9.356821511972433E-07		1.1267008491405642E-06				4.060741809428881E-06		6.357210869882403E-07	9.35775026663019E-06	7.748865339643648E-08		5.820348551025211E-07				1.1739917326133537E-06	6.657673416853869E-07	6.271441078398864E-07	7.884706071456387E-07			8.152136161292346E-05	18	Latent-transforming growth factor beta-binding protein 2 OS=Homo sapiens OX=9606 GN=LTBP2 PE=1 SV=3
340	O95460		7.957071216104163E-07		9.90103529610305E-07	3.442463602569047E-07		1.245375182347246E-06	1.312587130063718E-06	2.690834139844941E-06	5.570627642190027E-06	7.407456279009615E-07															6.728543816859393E-07					1.4363081115510458E-05	9	Matrilin-4 OS=Homo sapiens OX=9606 GN=MATN4 PE=1 SV=3
356	P54753		1.507495598823443E-07		4.861289217164581E-07	8.908375899271173E-07	1.2955377865515072E-06			4.1752480616895884E-07	5.246615486680691E-07																		1.5512965389634707E-07			3.920569866810802E-06	7	Ephrin type-B receptor 3 OS=Homo sapiens OX=9606 GN=EPHB3 PE=1 SV=2
381	P50995		1.0548749873161648E-06		5.059629890795729E-06	9.641353531637712E-06	9.56874132501857E-07	5.950118799791375E-07	1.0153848949330598E-06	8.349909512800722E-07	7.220301273078357E-06					1.0823258750459271E-06																2.7460747416568016E-05	9	Annexin A11 OS=Homo sapiens OX=9606 GN=ANXA11 PE=1 SV=1
394	Q9P121		2.3510623089624366E-07	1.64260237237885E-06	1.0942062806593613E-06	8.83520584721172E-07		3.263657461922544E-07			1.0530648171500969E-06	4.0622921362727894E-07																				5.641095245625257E-06	7	Neurotrimin OS=Homo sapiens OX=9606 GN=NTM PE=1 SV=1
404	P06727		5.753187116273804E-06	7.19545171244424E-07	2.912664309635198E-06	2.243388033595955E-06	2.4063685871874005E-05	7.738359147110627E-06	1.0237756119620292E-05	1.1927505569246246E-06	2.0932161897094782E-05	6.167170960785686E-06	0.00022544441010152922	0.0004860859539629921	0.00039621580202691277	2.6898098819251365E-05	7.954263063588807E-05	0.00023279268426057052	0.0003988625688545067	3.058927358764395E-06	5.034471147991977E-06		0.00014280947487299784	8.383138034791394E-06	0.0006736117657927655	1.2507935396162062E-06	1.7702949600245565E-05	4.6127978396701195E-06	4.812841482451498E-07	1.2478805370696163E-06	0.0010405740618027598	0.0038265703625207275	28	Apolipoprotein A-IV OS=Homo sapiens OX=9606 GN=APOA4 PE=1 SV=4
417	Q92859		1.5108215344911611E-07	4.6709254814114863E-07	1.3395016081076426E-06	7.206858888768897E-07	7.455655189513477E-07	1.6077671029046802E-07	6.892872552757453E-07	8.230677702007224E-07	1.3186638066441584E-06	2.0544324101418055E-07				4.048085638405007E-07											3.784865882528339E-07		5.487756085987523E-07			7.953237261643507E-06	13	Neogenin OS=Homo sapiens OX=9606 GN=NEO1 PE=1 SV=2
431	Q9NU53		8.148061162424195E-08			7.643233277211363E-07	5.035385325868882E-07	1.0757263935977618E-07	6.004275901443131E-07	4.209411157442202E-07	4.188852079553321E-07					8.455482106202746E-07										2.1464465509813774E-06						5.889163786737561E-06	9	Glycoprotein integral membrane protein 1 OS=Homo sapiens OX=9606 GN=GINM1 PE=1 SV=1
432	Q9NZH0		1.4431782253093624E-07	3.3551831490969025E-06	1.583346832290657E-06	4.577334965381617E-06				3.928876007696904E-06	3.107554882475455E-06	5.313002997876187E-07								5.427903234026433E-07							5.529194088005856E-07		1.1058231370846093E-06			1.942944682854793E-05	10	G-protein coupled receptor family C group 5 member B OS=Homo sapiens OX=9606 GN=GPRC5B PE=2 SV=2
433	P01024		6.857630069814586E-06	8.262299308423661E-07	1.704239667693854E-06	2.655567203402491E-06	2.4775488419715627E-05	9.908107183979181E-06	7.05484300168711E-05	4.978353191837809E-06		1.6884385845475054E-06	4.916337411911488E-05	0.0003506344606457314	8.98019568456918E-05	5.2144973772837045E-05	0.0002487462211739486	3.983681423365718E-05	0.00014945946162941764	2.044246055596798E-06	5.1918654900993055E-05	9.79040890630882E-05	2.4827110589393865E-05	3.1279863169173613E-07	4.1608222705553786E-05		1.648813881567923E-05			4.742440994562178E-07	0.00013017991859014027	0.0014694871701406965	25	Complement C3 OS=Homo sapiens OX=9606 GN=C3 PE=1 SV=2
435	P30043		2.86057982290796E-07		5.87446521996814E-07	3.957497298998588E-07	6.820530594137134E-07	1.8753343311362907E-07		4.843959828004807E-07	3.2740221537547273E-07	2.653896516903888E-07	3.150006567632287E-06	4.374738514929494E-06	3.5869479675028794E-07	7.019358747719685E-07		4.3053674969741226E-07	1.2192406561767968E-05	4.258921915559422E-07			4.058307848589044E-06	3.3228027703814116E-07	1.2243690665321045E-05		1.582706324039984E-06		5.759779841656608E-07		1.7298774045875702E-06	4.537308033742797E-05	21	Flavin reductase (NADPH) OS=Homo sapiens OX=9606 GN=BLVRB PE=1 SV=3
437	P78380		2.711495026932829E-06	6.752923795949622E-07	3.082519212087963E-07	2.6485249209733264E-07	1.065072628428652E-06	2.0334225332837918E-07	6.36830457365399E-07	6.486515382819688E-07	3.894684838497788E-06																	2.5266183086515533E-07				1.0661135366601263E-05	10	Oxidized low-density lipoprotein receptor 1 OS=Homo sapiens OX=9606 GN=OLR1 PE=1 SV=1
441	P09211		2.489082149308179E-07	3.1764560594139213E-07	2.0358630600079965E-06	2.4530761803365226E-06	5.842492226804378E-06	4.1369401703852937E-07	4.191957618505703E-06	2.3676419391163855E-06	1.165016824009799E-06	2.0491948113300537E-06		1.5277513992432115E-06					9.428189440992097E-07	8.763749039905638E-07							1.749425126677049E-06		3.6671849660175786E-06		3.698110328459039E-07	3.021885687089509E-05	16	Glutathione S-transferase P OS=Homo sapiens OX=9606 GN=GSTP1 PE=1 SV=2
449	Q6UX71		1.9117293323232699E-07	3.4450649871999294E-07	9.104161858571952E-07	9.09989287418852E-07	4.151313875311556E-06	2.713109262084881E-07	8.194782022096128E-07	8.84425034885296E-07	9.042957792928053E-07					2.7788957554521523E-06																1.2165804478588278E-05	10	Plexin domain-containing protein 2 OS=Homo sapiens OX=9606 GN=PLXDC2 PE=1 SV=1
451	P00749		1.561384175423249E-06	3.1999749865016756E-06	1.0285669465744168E-06	1.0509454279243309E-05	6.285211262186737E-06	2.9060431755844568E-06	4.918676579320896E-05	3.294708632562204E-07	1.625367183324191E-06																1.4617569107166707E-06	1.1995957328657086E-06				7.92935913088856E-05	11	Urokinase-type plasminogen activator OS=Homo sapiens OX=9606 GN=PLAU PE=1 SV=2
458	O75503		3.195779601296716E-07		8.293585739474004E-07	5.17363916924838E-07	1.1267502666772824E-06	3.062815632781996E-07	2.63480983232152E-06	1.654104366948213E-06	8.403060185555442E-07	3.2604352434058326E-07				4.870256376203619E-07				4.921664320317705E-07							4.440751194472333E-07		4.008912053325665E-07			1.0378754417555187E-05	13	Ceroid-lipofuscinosis neuronal protein 5 OS=Homo sapiens OX=9606 GN=CLN5 PE=1 SV=2
468	Q12841		2.45654849822426E-06	4.462726310141511E-06	2.7582763549294136E-06	3.7632987828582075E-06	4.154611943424849E-06	2.1578234988548716E-06	8.493023798378959E-06	3.250902041412032E-06	3.505102402667714E-06	3.5532346658148186E-06	1.5847104869743523E-07		5.821667737722712E-07			9.059688173834225E-07	6.243395474982276E-07				5.03074085401518E-07				2.962635880132246E-06					4.429220444959175E-05	16	Follistatin-related protein 1 OS=Homo sapiens OX=9606 GN=FSTL1 PE=1 SV=1
469	Q96B49		1.6203147842077783E-06			2.5251152692724303E-06		1.2400062412703027E-06	2.3780320914212007E-06	2.4046487254481912E-06																						1.0168117111619903E-05	5	Mitochondrial import receptor subunit TOM6 homolog OS=Homo sapiens OX=9606 GN=TOMM6 PE=1 SV=1
470	P19827		2.673545195014826E-06			6.778765508392452E-06	1.1135705531907464E-05	4.078986791656339E-06		1.8742524771062326E-06	5.359954028531656E-07		8.034546606519577E-06	1.2243153014528295E-05	1.3852793447635868E-06	1.2878142363460704E-05	2.8544328487715547E-05	3.4026525183617173E-06		7.947235749002647E-07	9.702162914057709E-08		2.1985997595494174E-06			2.0022291558741948E-05		6.107000180263874E-06	7.219047560608626E-06		1.7084748356061365E-06	0.00013171251234109075	19	Inter-alpha-trypsin inhibitor heavy chain H1 OS=Homo sapiens OX=9606 GN=ITIH1 PE=1 SV=3
472	Q9Y279		3.33132307824278E-06	8.642639205059702E-07		2.6163787518884153E-06	3.243916395034986E-06	3.1203694785859895E-06	3.05941991902472E-06	4.289579492876439E-06	6.120105851775171E-07	2.8401519760180496E-06	1.439354234304687E-07		2.772332255049761E-06	1.9548994115036773E-05		2.250343796479193E-06	1.6898458089892418E-05	1.6414404063012493E-05	8.26774107798059E-07	3.7990884853848454E-06	1.359179062403455E-06	6.169302782622901E-07	3.557448125614217E-07	1.1368142576499023E-06	1.1409394935777878E-05	1.8249544970170034E-07	5.056270144615393E-06			0.00010674857287441089	24	V-set and immunoglobulin domain-containing protein 4 OS=Homo sapiens OX=9606 GN=VSIG4 PE=1 SV=1
473	Q02818		1.2526107576207134E-06	5.647939099527591E-07	5.973707827731034E-06	4.0831397395814155E-06	5.069098649408556E-06	1.5680603014990906E-06	3.084070266094489E-05	1.5355664132989702E-06	7.155613884869079E-06	6.008502930653636E-06	1.6938888964361025E-06	3.2646180786436013E-07	1.1440319260113182E-06	4.633145712776415E-06		1.711542483303378E-06	1.3905346034362947E-05	1.0124412136125219E-07			1.2672036620239912E-06		7.560397322996271E-07		4.209145993136823E-06	5.891760624900597E-07	1.025123690865881E-07		9.225593951086134E-07	9.541409527182163E-05	23	Nucleobindin-1 OS=Homo sapiens OX=9606 GN=NUCB1 PE=1 SV=4
474	P01721		7.919003349996606E-07				1.1175490374245158E-06	8.70479923752639E-07		1.3810940350631546E-06		3.829896040031845E-06		1.2093555689701945E-06	1.0780975636874842E-06	1.1177545204819201E-06		1.1845810961835955E-06	6.378690619384916E-06	9.049494795862454E-07	1.7664070652478034E-07					2.9688284987523568E-06						2.3009817424843308E-05	13	Immunoglobulin lambda variable 6-57 OS=Homo sapiens OX=9606 GN=IGLV6-57 PE=1 SV=2
475	P13521		2.1253819026178577E-07	1.881667767787291E-06	5.789443940239542E-07			2.6335920092505067E-07		4.318052844405534E-07	1.0139034250832845E-06	2.7527528385170433E-06			4.301119420776121E-07	3.0518972597016735E-06		1.503913837312715E-06	9.111798675560713E-07		1.5419687888743882E-07		2.7383346535751676E-07						3.7086335539700475E-06			1.7168737905902037E-05	14	Secretogranin-2 OS=Homo sapiens OX=9606 GN=SCG2 PE=1 SV=2
477	Q15485		3.3749773937317534E-06				3.597098326028064E-06	4.1055585196979375E-06	3.628876926687827E-06	5.163130361739101E-06	2.1820973672563673E-07	5.546975945998408E-06				3.2108090409944126E-07		2.8439090655642355E-06	1.7537721368182243E-06	1.5015514707462698E-07			7.931120107745058E-07			4.756504076009874E-07	6.540598936390984E-06					3.851310581893173E-05	14	Ficolin-2 OS=Homo sapiens OX=9606 GN=FCN2 PE=1 SV=2
478	O43505		9.152020308809744E-07		4.7313036293067776E-07	1.3272039894564194E-06	1.5952494226643177E-06	7.701534729174152E-07	4.986364172290415E-06	1.1186817522874083E-06	1.8417623348768636E-06					1.2817500920144444E-06				3.509189673108437E-07							1.975015657643625E-07		6.792232089000877E-06			2.165015025239502E-05	12	Beta-1,4-glucuronyltransferase 1 OS=Homo sapiens OX=9606 GN=B4GAT1 PE=1 SV=1
479	O14745		3.583616325621068E-07	5.507666478021239E-07	2.142678032099006E-07	1.2848505336274799E-06	1.3402059000743946E-06	4.146695651967399E-07		4.903323206971291E-07	4.3611940483298737E-07									2.6982789036708497E-07							4.3807047925557874E-07		3.059313239687099E-07			6.103403501594236E-06	11	Na(+)/H(+) exchange regulatory cofactor NHE-RF1 OS=Homo sapiens OX=9606 GN=SLC9A3R1 PE=1 SV=4
481	P15311		6.05642392513864E-07	1.1477618237425052E-06	1.7306413488541968E-06	3.30225634920281E-06	4.5314205075699374E-06	6.737018563569006E-07	1.4178580702817767E-06	2.0460437305918202E-06	7.710095368887233E-07					2.759907657608878E-07				3.9351978418752865E-07						1.402058974287524E-07	3.503293854081958E-07		9.655536895783462E-07			1.8351935138366242E-05	14	Ezrin OS=Homo sapiens OX=9606 GN=EZR PE=1 SV=4
484	P36955		1.4087963380064358E-06			1.5407617796997065E-06	3.0715469437455794E-06	2.289187780557475E-06	1.6881971155389192E-06		1.3664606540602153E-06	6.038977845730101E-07	4.343187294482065E-05	0.0001350101907401534	3.6339795257338476E-05	3.8134458615762543E-07	5.579869196209965E-06	0.00017574506412210811	7.650894896506368E-05	3.1110520029087036E-07	1.147281897641153E-06		6.714087666778513E-05	3.45011531846114E-07	8.792202936242215E-05		9.276106623308265E-06				8.099236024170323E-05	0.0007321007057330302	21	Pigment epithelium-derived factor OS=Homo sapiens OX=9606 GN=SERPINF1 PE=1 SV=4
485	Q9NRX4		7.991396622451421E-07			1.2475910039194392E-06	2.9837804437481686E-06	1.5794422266883783E-06	1.3844730854817639E-06	3.4791801551818496E-07	8.384578560579719E-07	4.005397750421471E-07				2.407819821585624E-06											1.3225422108598522E-06	4.567176960593889E-07				1.3768421797206062E-05	11	14 kDa phosphohistidine phosphatase OS=Homo sapiens OX=9606 GN=PHPT1 PE=1 SV=1
487	P49221		8.215986086436692E-07	4.908317062109548E-07				1.2431379807487843E-06		1.3582758671386052E-07	2.6215245682118697E-07	9.220229234251181E-08												1.6890837285999111E-07					1.903154738065168E-06			5.1178137424061265E-06	8	Protein-glutamine gamma-glutamyltransferase 4 OS=Homo sapiens OX=9606 GN=TGM4 PE=1 SV=2
488	Q9UBR2		4.271487956268086E-07	3.498633870599184E-06	1.6590189415956244E-06	2.2564821817336135E-06	2.045215362273978E-06	8.827017230760708E-07	2.616518340135357E-06	2.477460315277953E-06	1.102727965879425E-06	2.1784352579619106E-06	7.991059799132039E-07	2.1111120055210932E-06	1.0274132813463671E-05	2.5879595460359583E-06		4.186729361333176E-06	1.9810294332592165E-05	2.1907020411937915E-06			7.255720285149542E-07	5.515780641225703E-07	5.828748502149797E-06	1.1913068262933918E-06	7.254286627224148E-06	2.808371364085173E-06	1.5989526038987636E-06		6.852346304175079E-06	8.791554115467686E-05	25	Cathepsin Z OS=Homo sapiens OX=9606 GN=CTSZ PE=1 SV=1
489	Q9NQ84		3.251008357060543E-07	5.586271260764902E-06	4.464430119457154E-06	8.82562768963414E-06		4.682222076548996E-07	2.293174514535405E-06	1.2992935265045367E-05	5.405616921118901E-06	7.152752134745506E-06								2.897579260931487E-06				2.1832533810306543E-07			3.6578306137184143E-06	1.1797640737429332E-07	3.9303999703717265E-06			5.833624253916131E-05	14	G-protein coupled receptor family C group 5 member C OS=Homo sapiens OX=9606 GN=GPRC5C PE=1 SV=2
491	Q969H8		1.6859302897946345E-06	6.189805218744269E-07		6.322362889529224E-07	2.4952523824550395E-07	1.6706608467188536E-06	1.568447682416644E-07	7.143346024879505E-07	3.2509672426764806E-07	1.8197118036321456E-06		7.450399612904824E-08		5.040523699955579E-06		4.346108486809264E-06	7.893739907264214E-06	9.607079163024493E-07			3.812560917855703E-07	4.5479923632340057E-07	2.58026483739192E-07		5.430277814385804E-06		5.836714997442822E-06		7.521981333078773E-07	3.9302177847660966E-05	20	Myeloid-derived growth factor OS=Homo sapiens OX=9606 GN=MYDGF PE=1 SV=1
493	Q86UD1		1.9516138755830465E-07			9.710553654711842E-07	7.946180866709594E-07	2.265815611050995E-07	1.5193454416456043E-06		5.074688434320911E-07			6.807884427357923E-08				9.684688941060493E-07							4.830320368573165E-07							5.733810461120189E-06	9	Out at first protein homolog OS=Homo sapiens OX=9606 GN=OAF PE=2 SV=1
495	Q6UX06		1.7493699871469807E-07	1.1692592789780567E-06	2.4421873752301034E-06	2.361891147098746E-06	6.94403524049925E-06	9.017653706949413E-08	4.3672404943626995E-06	1.8377668078734117E-06	2.0422665309913647E-06	2.5842799322570955E-07			8.330363000365184E-07	8.04647283329582E-07		3.573595351916044E-07		1.1290410586874387E-05	7.374846292621088E-07		3.871738016219542E-07	3.329658267967586E-07			7.958570509916277E-06	2.101726914938531E-07	1.3634958396925142E-05			5.8234967965491735E-05	20	Olfactomedin-4 OS=Homo sapiens OX=9606 GN=OLFM4 PE=1 SV=1
496	P04439		4.894771210552641E-07	1.4387371797837312E-06			7.210905002825834E-07	3.8149883489609625E-07		5.334829563883151E-07	6.152265174432269E-07								1.0024506947107115E-06													5.181963804559929E-06	7	HLA class I histocompatibility antigen, A alpha chain OS=Homo sapiens OX=9606 GN=HLA-A PE=1 SV=2
497	Q6PK18		2.2284876312955197E-07			4.7103837541577893E-07	6.862245716945387E-07	2.8517804141784946E-07			2.2934829466921972E-07					6.981731872718988E-07													8.748562486415224E-07			3.46766748224036E-06	7	2-oxoglutarate and iron-dependent oxygenase domain-containing protein 3 OS=Homo sapiens OX=9606 GN=OGFOD3 PE=1 SV=2
498	Q16832		4.0460682374524435E-07		1.8362312163021778E-07	7.753530955088372E-07		2.89955949874667E-07		5.040052586704828E-07	4.1244108849278903E-07																	1.2777150970995907E-07				2.697756847632197E-06	7	Discoidin domain-containing receptor 2 OS=Homo sapiens OX=9606 GN=DDR2 PE=1 SV=2
499	O00115		6.496460712646307E-07	2.2775354012262067E-06	4.1068555360323876E-07	2.127944960975032E-06	1.7335916159365575E-06	3.2318136756751874E-07		2.2378184624745187E-06	1.0736979571087701E-06	2.8902192466280326E-06			1.9040584987390147E-07	2.0704921929893827E-06				4.280750907215576E-07				4.7052922532527803E-07		9.53705308288146E-07		8.444705236297667E-07	1.1475630162910802E-06			1.982956184390362E-05	16	Deoxyribonuclease-2-alpha OS=Homo sapiens OX=9606 GN=DNASE2 PE=1 SV=2
500	P09228		3.5402040766117807E-07					2.277794075435722E-07	4.204183187096419E-07									3.199114411071715E-07	3.3812846233998717E-07													1.6602580373615509E-06	5	Cystatin-SA OS=Homo sapiens OX=9606 GN=CST2 PE=1 SV=1
501	P00751		3.6810826375139375E-07	2.3802991758967508E-06	9.670786242906236E-07	1.008977035471269E-06	2.0531030865008246E-06	1.339188091526346E-06	2.0420826997204493E-06	1.1094270433646874E-06	4.226875426839469E-07	6.995890943498044E-06	9.923650823276934E-06	2.9374356529193982E-05	2.9001286841974705E-05	1.1879905467554308E-05	1.8065574022687355E-05	4.15296439800161E-05	4.8063278867901E-05	1.3414534885345763E-06	7.015620576775554E-06	1.1717740104807922E-05	1.8265692524225044E-05	1.3613747203385696E-06	1.5935158607018448E-05	7.7046400461732E-06	2.239834645490706E-05	2.235211252804937E-06	1.3015968740913422E-06	1.2696856527958098E-06	1.1583409342984582E-05	0.00030865446868476575	29	Complement factor B OS=Homo sapiens OX=9606 GN=CFB PE=1 SV=2
502	P35318		0.00017943816007205582	9.971839873439001E-05	7.082417088303131E-07	4.903617665426164E-07	9.684792792934633E-05	1.867384912098314E-07	1.0065391074457753E-06	1.2298136659763636E-06	0.000261752838272224		4.299566972961161E-07					2.1398826799838983E-07	8.16700297280553E-06				1.9098020176086486E-06						9.58089458930296E-05		6.006778162833362E-07	0.0007485093934130424	15	Pro-adrenomedullin OS=Homo sapiens OX=9606 GN=ADM PE=1 SV=1
503	P19801		8.367958979925418E-07			6.278092947170214E-07	1.2784369468658126E-06	7.004799538199386E-07	4.392664083541233E-06		1.7975356007580723E-07																					8.015939737012353E-06	6	Amiloride-sensitive amine oxidase [copper-containing] OS=Homo sapiens OX=9606 GN=AOC1 PE=1 SV=4
504	P02748		1.9390425164870203E-07			1.4170547896854233E-06	7.530762384821632E-07	4.3083372692685576E-07	1.065003464289777E-06	6.797065146683581E-07	5.735472582066889E-07	1.6021421666382543E-06	4.953246102029039E-06	2.8482516402015834E-05	5.04467735330462E-07		3.104905178080239E-06	4.130479564440867E-06	7.643847825460761E-06		5.605560135304448E-07		3.117577714476792E-06		3.802051944827552E-06		1.0398739761983658E-06			1.4865615919768674E-07	6.223710563226947E-07	6.482581808245695E-05	20	Complement component C9 OS=Homo sapiens OX=9606 GN=C9 PE=1 SV=2
505	P28300		1.5765615583655663E-06					1.1004762864473853E-06				2.5085935108590354E-06			4.440213033948217E-06	5.068701354611684E-07		6.967370154833508E-06	1.920603017416311E-05	3.4308924004142524E-07	6.275505254927372E-07		3.728777074913516E-06				2.374259955860516E-06				3.290974790893527E-06	4.667076644127971E-05	12	Protein-lysine 6-oxidase OS=Homo sapiens OX=9606 GN=LOX PE=1 SV=2
507	P07686		2.9950095825121476E-07	9.757296679383848E-07	3.1424264779062465E-06	1.9112590157962265E-06	1.910031111611035E-06	6.383959389325046E-07	5.793727150555315E-06	4.434349897915807E-06	1.91890899206901E-06	3.754648141600851E-06		1.7153454436093069E-07	1.0539413610035349E-06	4.115967457800938E-07			3.5355006563977676E-06	1.404655982373559E-07		7.625673140240423E-07			3.0548780557430305E-07		2.124115283887476E-06	1.6295692521125665E-06	2.7835419550434015E-06	1.9146984196385987E-07	1.5519510029598307E-06	3.9440718713921746E-05	22	Beta-hexosaminidase subunit beta OS=Homo sapiens OX=9606 GN=HEXB PE=1 SV=3
508	Q96KN2		1.0710466063095243E-06					5.264133905848E-07						4.5700867148977153E-07																		2.054468668384096E-06	3	Beta-Ala-His dipeptidase OS=Homo sapiens OX=9606 GN=CNDP1 PE=1 SV=4
509	Q6ZSJ9		2.0880449439928568E-07							5.618926861280207E-07						7.240036211833911E-07																1.4947008017106976E-06	3	Protein shisa-6 OS=Homo sapiens OX=9606 GN=SHISA6 PE=1 SV=2
510	P08236		1.2597713769313942E-06	1.6910099632065215E-06	3.4035286726560134E-07	2.2354197176048227E-06	4.991156462705561E-06	1.2820471100092447E-06	5.261161366508552E-06	3.088479536858257E-06	2.853101775695527E-06	6.900219845519368E-06		8.86205698890908E-07	4.609929211931395E-06	1.0024485614796561E-06		1.0213292024150336E-06				3.487024038465527E-07			1.1125696504493247E-06	1.267969354107693E-06	3.856480818398588E-06	5.082545284028956E-06	2.415507538079965E-07		4.375204778557172E-06	5.3707655740218126E-05	21	Beta-glucuronidase OS=Homo sapiens OX=9606 GN=GUSB PE=1 SV=2
511	O95967		2.6806558664486304E-07			4.721420224414767E-06	5.574254761283118E-07									7.666353265762323E-07																6.313546613764174E-06	4	EGF-containing fibulin-like extracellular matrix protein 2 OS=Homo sapiens OX=9606 GN=EFEMP2 PE=1 SV=3
514	P04264		3.120878210713413E-07		7.34779613095467E-06	5.089117611162221E-07										6.623067931367704E-07				4.809247547549216E-07		1.5613790736528957E-06						3.194243245011639E-06				1.4067649579698458E-05	7	Keratin, type II cytoskeletal 1 OS=Homo sapiens OX=9606 GN=KRT1 PE=1 SV=6
515	Q7Z7D3		7.208486059763808E-08	1.7415080270655593E-06		1.51186596063517E-07			8.688049351405405E-07	5.709119826207279E-07						3.849647915744179E-07												2.9137318604170283E-07				4.080834379104103E-06	7	V-set domain-containing T-cell activation inhibitor 1 OS=Homo sapiens OX=9606 GN=VTCN1 PE=1 SV=1
516	P30626		2.792411673089733E-07		1.1161515270885321E-06	4.0018958184565107E-07		3.26307206937622E-07			1.229461452945927E-06																					3.3513509361267057E-06	5	Sorcin OS=Homo sapiens OX=9606 GN=SRI PE=1 SV=1
517	P04066		1.5977231899077772E-07		2.28544838537258E-07	1.3429391895966116E-07		3.5480905728930363E-07	2.2873313747519537E-06	1.3791622497525568E-07	1.4692385470561545E-07			2.2496154702424264E-07	8.465872625976705E-07										3.7218773854198446E-07				4.752132330335211E-07		1.3684973268986674E-06	6.737038696305912E-06	12	Tissue alpha-L-fucosidase OS=Homo sapiens OX=9606 GN=FUCA1 PE=1 SV=4
520	Q6E0U4		4.890958385106169E-07	1.0789074680422072E-06						1.3444067659015184E-06	7.913152541227332E-07	2.4864033902852284E-06	3.4998522339979386E-06	1.4411010941499528E-06	7.298529356919346E-06	2.2890478015642142E-06	5.236510812511235E-06	1.000273210004263E-05	3.8278295955450714E-05	5.201987930371806E-07	2.369704063687808E-06	1.0683082144790648E-06	2.9637707840916983E-06		3.3452371451293497E-06	1.3768649712804049E-05	1.6335063361821627E-06			1.7544730519013583E-06	8.839810938237991E-06	0.000110499857111049	21	Dermokine OS=Homo sapiens OX=9606 GN=DMKN PE=1 SV=3
521	Q9BYF1		1.3530655956348409E-07					1.3635643639723296E-07		6.603439874792604E-07						2.569794279714872E-07				9.699661001328786E-08									6.819294663997951E-06			8.105277685422704E-06	6	Angiotensin-converting enzyme 2 OS=Homo sapiens OX=9606 GN=ACE2 PE=1 SV=2
526	Q6UY14		1.1666130774237103E-06	1.3428670638780093E-06	1.345825524979578E-07	9.165874288578381E-07	3.7252171793049506E-06	1.007479485591686E-06	4.037516435054111E-06	2.5194733681856715E-06	6.535198496319479E-07	1.3411510020185279E-06				5.654579362946937E-06			1.0280840137328818E-06			1.4355192737930649E-06		5.522216936703493E-08	2.3596769840486518E-07		2.291577593086825E-06	8.504356064444675E-07	4.756317841793626E-07		6.785201652521265E-08	2.893987696092506E-05	19	ADAMTS-like protein 4 OS=Homo sapiens OX=9606 GN=ADAMTSL4 PE=1 SV=2
528	Q969E1		1.2431530879370084E-06	9.345986912751257E-06		3.3491355117585015E-06	1.2041319298440199E-05		1.3464855771992808E-05						2.441790231606872E-06	4.779024577903862E-05						1.1707783379032865E-05				3.3873711050546844E-05	8.697392160499458E-06	5.280298495976996E-06	2.9310997576910726E-06			0.00015216677143727253	12	Liver-expressed antimicrobial peptide 2 OS=Homo sapiens OX=9606 GN=LEAP2 PE=1 SV=1
529	Q9UKU6		8.497681717688605E-08			4.415749717916461E-07	3.5026365882979185E-07	2.3369040923493578E-07	3.1463640090230516E-07		1.3700934451256024E-07																					1.5621516024481251E-06	6	Thyrotropin-releasing hormone-degrading ectoenzyme OS=Homo sapiens OX=9606 GN=TRHDE PE=2 SV=1
530	P34059		4.0744043674616736E-07		4.780355549113363E-07	9.650537529277368E-07	5.34374017227577E-07	4.378199852250482E-07	4.350864011522095E-07	2.85098895887698E-06	1.324973660966461E-06	1.4817730119358948E-07			3.9362660358266515E-07	2.3523247911294815E-07											1.1717181347845044E-06	3.6556399141037595E-07	8.895246310578561E-07		8.748694737039344E-08	1.072510285654585E-05	15	N-acetylgalactosamine-6-sulfatase OS=Homo sapiens OX=9606 GN=GALNS PE=1 SV=1
531	Q93088		3.978513912730574E-07		5.676068084701781E-06	1.3883971172401041E-06	6.9352746674913E-06	5.332797230803382E-07	3.198693778956969E-06		9.542669537593385E-08			2.368226414166994E-07													1.103129837128402E-06		6.466907191100383E-07			2.021163465577462E-05	10	Betaine--homocysteine S-methyltransferase 1 OS=Homo sapiens OX=9606 GN=BHMT PE=1 SV=2
532	P09958		1.784750506735796E-07							3.906711525923108E-07										7.697903640203906E-07		8.982231820571633E-07										2.2371597493434443E-06	4	Furin OS=Homo sapiens OX=9606 GN=FURIN PE=1 SV=2
533	Q9NPH3		3.55040957547937E-07					4.775052530484384E-07			1.0033601296153268E-06	7.876207031555364E-07			2.909420863416265E-07					7.284449864388719E-07							1.0321794272917711E-06					4.675093543439508E-06	7	Interleukin-1 receptor accessory protein OS=Homo sapiens OX=9606 GN=IL1RAP PE=1 SV=2
534	A6NI73		5.280253352730781E-07		6.313060343339229E-07	1.2183637193146247E-06	1.0469710607741258E-06	4.94537833522256E-07		3.7723775531773817E-07	7.323055468449674E-07					3.178668681158996E-07																5.3466141534966135E-06	8	Leukocyte immunoglobulin-like receptor subfamily A member 5 OS=Homo sapiens OX=9606 GN=LILRA5 PE=1 SV=1
535	P54826		1.4087382155005494E-06	3.820772567297848E-06	1.4885872286703013E-06	1.8792146231585507E-06	5.668112339743363E-07	8.152867389515308E-07	3.680476257569947E-07	1.4001962039914547E-06	2.3466752548644117E-06					3.110741821163557E-06						1.8842318414125422E-06					1.5256722124537442E-06	4.349741040903923E-07	1.5680374857035744E-06			2.2617987156989785E-05	14	Growth arrest-specific protein 1 OS=Homo sapiens OX=9606 GN=GAS1 PE=2 SV=2
538	O43278		3.5536391292442E-07	9.384228089883545E-07	1.6034644278281905E-06	9.273700203897936E-07	6.039009827896605E-07		2.5654138365621006E-06	1.6741801737869147E-06	1.840244034677592E-06	1.3043795697119301E-07				2.3570862168652702E-06				1.8369963231285037E-07												1.317958400409634E-05	11	Kunitz-type protease inhibitor 1 OS=Homo sapiens OX=9606 GN=SPINT1 PE=1 SV=2
539	Q9H3G5		3.364152656146785E-05	9.034967732331765E-07	8.09017959694102E-08	8.348708825031526E-06	7.021140779498923E-06	8.210983299423826E-07	0.0001018785641240212	2.1663022161343937E-07	1.2538822560030684E-06					9.188929891335074E-07											5.536211053483729E-07	5.980546193255955E-07				0.00015623651838058843	12	Probable serine carboxypeptidase CPVL OS=Homo sapiens OX=9606 GN=CPVL PE=1 SV=2
540	P07307		3.270871623027977E-07		7.756646072516216E-07	1.3341457491856534E-06	1.3633842148275527E-06	7.3484820500744E-07	6.166504859410663E-07	1.5350293373338624E-06	8.397035718262439E-07	5.569656791587128E-07		7.895526793142049E-07	2.450200816095793E-06	1.1588833024831288E-06		6.632497693824411E-06	1.5343814048020516E-05	2.4952996731892397E-07			2.6486400126370004E-06		1.5782763868182943E-06		1.1616905799821602E-06		1.289116968565363E-06		3.443361978264502E-06	4.482904344615925E-05	20	Asialoglycoprotein receptor 2 OS=Homo sapiens OX=9606 GN=ASGR2 PE=1 SV=2
541	Q8TBP5		1.3144361378460953E-06	2.1426849704315817E-06	1.0475347311667867E-06	2.4537477379035154E-06		9.583683661783604E-07		1.722448513578111E-06	1.4691681827151157E-06					7.153261373734888E-07										3.6305598411387263E-07						1.2186770761306928E-05	9	Membrane protein FAM174A OS=Homo sapiens OX=9606 GN=FAM174A PE=1 SV=1
542	P04279		7.702100397191358E-07					5.539101242080389E-07	0.01756043781679542	1.0019742591646128E-06													3.2622656328665595E-06									0.01756602617685138	5	Semenogelin-1 OS=Homo sapiens OX=9606 GN=SEMG1 PE=1 SV=2
543	Q9UMR5		2.8868894082873825E-07		2.532644078380231E-07	9.115916369268277E-07	9.774729999609334E-07	2.219233040146291E-07	9.73196598460903E-07	2.8780073700718575E-07	5.125418550089327E-07																	2.9787214059351894E-07				4.724352620639692E-06	9	Lysosomal thioesterase PPT2 OS=Homo sapiens OX=9606 GN=PPT2 PE=1 SV=4
544	P04080		2.720145982440094E-07		2.220443050331904E-05	3.809392133280724E-07	8.517023029117513E-07		2.858109492048379E-06	4.837013905129854E-07		1.6054246464464543E-06	1.8872481330606701E-06	1.2453358281864117E-06	5.879164752498373E-06	1.2872261197868632E-06		6.040090519420892E-06	2.6602199174189966E-05	8.509058320073916E-07		8.124104646775498E-06	2.857328824807385E-06		2.208717810001602E-06		1.499295424661779E-06		1.3790955298208472E-06		2.792517924022577E-06	9.130955266605095E-05	20	Cystatin-B OS=Homo sapiens OX=9606 GN=CSTB PE=1 SV=2
545	P80370		1.9848693586220587E-07	5.228864225289198E-06		5.440726122444771E-06	3.89413854152598E-06	1.0061217131051984E-06		4.456054031567372E-06	1.3494285526043802E-06	5.455739176012279E-06				5.037400826691303E-06						1.0081889977326182E-06					4.249672871868409E-06	2.275846184428468E-06				3.960066817913219E-05	12	Protein delta homolog 1 OS=Homo sapiens OX=9606 GN=DLK1 PE=1 SV=3
547	O43895		5.2382924249054383E-08			3.5288393761901603E-07																					3.50098596104565E-07					7.553654579726354E-07	3	Xaa-Pro aminopeptidase 2 OS=Homo sapiens OX=9606 GN=XPNPEP2 PE=1 SV=3
548	A0A075B6H7		6.599731092486374E-07	3.321445072281758E-06				1.7313682756459635E-06		2.812177299715908E-06	3.2038838224308724E-06	6.782456840465658E-06				9.993940515532631E-06		1.308657811527869E-07										5.033272246282515E-06	3.7449137850983044E-06			3.741429674785503E-05	10	Probable non-functional immunoglobulin kappa variable 3-7 OS=Homo sapiens OX=9606 GN=IGKV3-7 PE=1 SV=1
549	Q02383		8.406267078441505E-07					8.016453548440915E-07	0.00875257095863809	1.0651855320970526E-06													2.8243608600289147E-06									0.008758102777092904	5	Semenogelin-2 OS=Homo sapiens OX=9606 GN=SEMG2 PE=1 SV=1
550	P07711		2.624641266078512E-07	1.7445889338380152E-06	1.1910801077605054E-06	5.994259582378777E-06	1.6337313332369445E-06	2.545044221455426E-07	1.072479878450334E-05	9.60533273922737E-07	5.142959448293623E-06	1.2859821181282156E-06	6.743665035263255E-07		4.738737513965414E-06	8.296724780327762E-07		6.4356862059629205E-06	4.102487627694146E-06	6.627597665545196E-07			8.88838948131955E-07		1.6849315851658392E-06		4.3333647771290306E-06		7.230685258531131E-07		3.916624581684313E-06	5.8185440644515904E-05	21	Procathepsin L OS=Homo sapiens OX=9606 GN=CTSL PE=1 SV=2
551	P04430		1.3944279981591867E-07			2.746734674940508E-07						7.948228682296584E-07		2.780741813466234E-07				8.232540590858355E-07														2.310267375972087E-06	5	Immunoglobulin kappa variable 1-16 OS=Homo sapiens OX=9606 GN=IGKV1-16 PE=1 SV=2
554	P15291		5.64003997417839E-07	5.350019265565758E-07		1.2577608281548254E-06	9.730136669503556E-07	7.451960532534736E-07	2.1238198192027914E-06	2.139989389799009E-06	7.413347451862631E-07		4.486373154002502E-08	1.2994321593594232E-07		2.0135177619536543E-06		1.6133585520203153E-06	9.618305577946169E-07	3.9068173275558366E-07			2.5263461631699564E-07						1.3831911355953226E-06		4.2716167317540157E-07	1.629730340360899E-05	17	Beta-1,4-galactosyltransferase 1 OS=Homo sapiens OX=9606 GN=B4GALT1 PE=1 SV=5
558	Q9ULC0		1.8606176122549343E-07		8.351322395175183E-08	3.864350018934163E-07	6.865311459048975E-07	2.042367653484367E-07	7.038996424262281E-07	2.710361478513522E-07	1.7802228642463806E-06																					4.301936552847957E-06	8	Endomucin OS=Homo sapiens OX=9606 GN=EMCN PE=1 SV=2
559	Q7Z4R8		2.9282902805797647E-07			4.928753367734652E-07	7.531884374835559E-07	4.3281692485628286E-07	7.891949352260862E-07	1.962431825739783E-07	1.6522000195277042E-07																					3.1223678469241155E-06	7	UPF0669 protein C6orf120 OS=Homo sapiens OX=9606 GN=C6orf120 PE=1 SV=1
561	P01023		1.3319479764449808E-07				1.5477312996817414E-07							1.1683025193082576E-06			2.067508240207207E-05															2.2131352848993003E-05	4	Alpha-2-macroglobulin OS=Homo sapiens OX=9606 GN=A2M PE=1 SV=3
566	P20930		1.509945910324253E-07		4.844533558431599E-07	4.306299211490054E-07		6.283052066890598E-08	7.6403574629013E-07	1.152598032442204E-07	1.343868681436609E-07				3.477445572149688E-08	1.7141908278390892E-07			2.339504359314125E-07		4.893829794589464E-08					2.1008356820248214E-06					4.3009904373685576E-07	5.1626078045158976E-06	13	Filaggrin OS=Homo sapiens OX=9606 GN=FLG PE=1 SV=3
568	P14784		1.0046547775170675E-07					1.0855814065680604E-07			2.5399725257709854E-07																					4.630208709856113E-07	3	Interleukin-2 receptor subunit beta OS=Homo sapiens OX=9606 GN=IL2RB PE=1 SV=1
569	P00746		2.19071640315067E-07			1.271238318913243E-07					1.3902953630546507E-07		1.0927344297968596E-05	5.942271241128081E-06	1.3315457689612247E-05	5.347988335451482E-07	7.75955212376521E-07	1.980486811990321E-05	4.0475366902656675E-07		1.9160819549728404E-07		2.4777500735708238E-05		2.952772589701334E-06						1.7442864807276697E-05	9.755542040025577E-05	14	Complement factor D OS=Homo sapiens OX=9606 GN=CFD PE=1 SV=5
571	Q68D85		1.2086972977741766E-07		3.4837030306359913E-07	2.0011805937647043E-07	4.26310349679058E-07	1.7081190863338844E-07	3.8708982634599497E-07	5.230981621328575E-07	6.417563568357083E-07	7.105525219512479E-07				5.294461368940519E-07											1.8547978982523465E-07	4.821623251081541E-07	6.969332612661082E-07			5.422998730889292E-06	13	Natural cytotoxicity triggering receptor 3 ligand 1 OS=Homo sapiens OX=9606 GN=NCR3LG1 PE=1 SV=1
572	P08603		1.4482948914705723E-07				3.410854690832384E-07						6.292610316302267E-07	8.214213714429308E-06		1.529621093314931E-06	1.0697289866571195E-05		1.3821283508244926E-06		3.077141135050623E-06		4.182712814535099E-07									2.6433841431504584E-05	9	Complement factor H OS=Homo sapiens OX=9606 GN=CFH PE=1 SV=4
575	P37088		1.441680341174086E-07							4.7549430920744217E-07																						6.196623433248507E-07	2	Amiloride-sensitive sodium channel subunit alpha OS=Homo sapiens OX=9606 GN=SCNN1A PE=1 SV=1
579	Q96JQ0		1.6962498978637731E-07	1.277721336487395E-06	1.6350553420656597E-06	1.6194560343447162E-06	1.5411115558281253E-06	3.67915470996634E-07	1.3181432338603662E-06	1.0414208543023877E-06	1.7120106582619532E-06					4.942686517086974E-07																1.1176728127642311E-05	10	Protocadherin-16 OS=Homo sapiens OX=9606 GN=DCHS1 PE=1 SV=1
585	P02679		1.814757125641227E-07				2.0036982693524385E-06	1.9941406938234586E-07	8.244808086973176E-07			2.4131626625646304E-06	0.0002052273500069012	0.0004575791758705726	0.00026302742848830635	6.15346339664492E-07	3.7612590039382464E-05	0.0001551677983842946	2.9519512954024796E-05		8.249083603937965E-06		0.0003841299844344784	1.0176009463216947E-06	0.00029734385656320225	4.18349110596722E-06	6.475080861794135E-06			6.533017319868861E-07	0.00140043432533743	0.0032568581581908255	20	Fibrinogen gamma chain OS=Homo sapiens OX=9606 GN=FGG PE=1 SV=3
591	O75874		2.1877446248878526E-07		1.031117660008791E-06	3.592596056044246E-07	2.335149143081632E-06	3.800210494376254E-07	9.970050427200452E-06	2.6924912870285885E-07	2.088038854786193E-07					3.6065818177364185E-07				3.466608127563001E-07									1.4133858302305782E-06			1.6893130186763712E-05	11	Isocitrate dehydrogenase [NADP] cytoplasmic OS=Homo sapiens OX=9606 GN=IDH1 PE=1 SV=2
593	P80723		6.812227620340663E-08	1.1124735276979208E-06	3.9327056638880185E-07	1.922210465172167E-07	6.192230236051606E-07	2.1035568240225732E-07	1.6916531539750931E-06			5.197989449944972E-07				3.053894170151471E-06			8.690826037808921E-07			1.5613292291826671E-06				1.3881473561996592E-07	3.524248311245847E-07		1.8617301242658853E-07		5.76683976466962E-08	1.102650520171722E-05	15	Brain acid soluble protein 1 OS=Homo sapiens OX=9606 GN=BASP1 PE=1 SV=2
595	O00533		8.72025590724331E-08	1.7306238402817165E-06	1.1197476537731234E-07	6.339147437327568E-06	7.413195186885826E-07	2.8325496200169687E-07	1.3797093236413608E-06		3.4064797652060675E-06																					1.4079712171596738E-05	8	Neural cell adhesion molecule L1-like protein OS=Homo sapiens OX=9606 GN=CHL1 PE=1 SV=4
598	Q8WUM4		8.157238399703099E-08		9.311248078489586E-07	3.102095891308143E-06				1.3067850131614634E-06	1.530668272466365E-06									2.4558027872741655E-07									4.3426554885555424E-07			7.632092196364932E-06	7	Programmed cell death 6-interacting protein OS=Homo sapiens OX=9606 GN=PDCD6IP PE=1 SV=1
32	Q16819			8.498826539247092E-07	3.689171875815961E-06	1.9515396613576305E-06	7.623531478406861E-07	4.306120383583558E-06	4.593241606274665E-06	1.1619749924666137E-06		1.879037190776576E-06	2.0390611329414197E-06	4.425523213784192E-07	5.904023961471922E-06	6.287749899621093E-06	6.273043066545431E-06	7.88845552581612E-06	1.6653567604705568E-05		4.432165170455015E-06	1.2874515919033073E-06	5.584417950936368E-06		1.5590667454431808E-06			6.817566620975427E-07		3.082959237296594E-07	2.093086909878108E-06	8.062801597896356E-05	22	Meprin A subunit alpha OS=Homo sapiens OX=9606 GN=MEP1A PE=1 SV=2
48	O95502			1.494889244378869E-05	7.168511448316345E-06			2.7421052204432594E-06			4.282230233131733E-06	2.2417009369262962E-06										6.672164257494508E-06				5.781821875496274E-06	2.589031092609772E-06					4.642645750820688E-05	8	Neuronal pentraxin receptor OS=Homo sapiens OX=9606 GN=NPTXR PE=3 SV=2
343	P01344			0.00012997951998102605	1.0979298085677655E-05	5.523454523867744E-05		1.954511402838471E-05	3.29302217395659E-05	2.496557307957431E-05	1.8143273377257435E-05	5.78142719437221E-06	1.466503936737898E-06	7.872214277209172E-07	1.620356403742309E-05	6.786294043132974E-06	1.9417100250121145E-06	2.7652613509613184E-05	9.05537317845381E-05		2.21993733333799E-06		3.514477744325499E-06					5.2067116957528136E-05			1.108963527915872E-05	0.0005118417788030645	19	Insulin-like growth factor II OS=Homo sapiens OX=9606 GN=IGF2 PE=1 SV=1
363	O43405			2.1902626069349216E-06	7.425999234285584E-07	1.8027381383997794E-06	3.078859521239005E-06			1.2138877102511025E-06	8.027977975489681E-07	3.539935514421498E-06			1.252416523024411E-06	1.2023793754001356E-05		4.2635138375172304E-07	1.6695066003809214E-06		2.869376767599448E-07	3.295320490151079E-06					8.148036210574541E-06	1.1685784216717036E-06	3.919401304574191E-06			4.556142357711371E-05	16	Cochlin OS=Homo sapiens OX=9606 GN=COCH PE=1 SV=1
371	Q12913			1.2796913669670412E-06	2.7830155713760476E-06	1.3480510471005477E-06	1.7366487413940146E-06	1.670341647085815E-07	2.0736431289112924E-06	1.5834807131537653E-06	1.6188409783472956E-06					4.631096600853776E-07				4.1904181640409813E-07						1.1396100081409752E-06						1.4612167196589037E-05	11	Receptor-type tyrosine-protein phosphatase eta OS=Homo sapiens OX=9606 GN=PTPRJ PE=1 SV=3
378	O60888			4.166709204045027E-06	3.341280145848004E-06	1.5321730940574366E-07		5.156660226859536E-07	6.022084738376446E-06	4.303719461100357E-06	4.428097434125364E-06	6.702929801322482E-07																	2.7443472371224054E-06			2.634541453284155E-05	9	Protein CutA OS=Homo sapiens OX=9606 GN=CUTA PE=1 SV=2
389	P08758			8.645978439207483E-06	3.935586436256879E-07	1.133389726568243E-06	1.7074600311400966E-06	8.660718680524065E-07	2.092699948827538E-06	3.81935325584238E-06	6.93369392655814E-07	1.0950004613193767E-05								4.367927033255838E-07							8.279128459719963E-07		2.0837951955305017E-06			3.36503866639415E-05	12	Annexin A5 OS=Homo sapiens OX=9606 GN=ANXA5 PE=1 SV=2
400	Q9HC84			1.230387880553435E-06	1.9962550254704866E-06																											3.2266429060239216E-06	2	Mucin-5B OS=Homo sapiens OX=9606 GN=MUC5B PE=1 SV=3
407	Q15223			1.0745228400988844E-06	1.1173311120548226E-06	1.3725091897692268E-06	8.003026503387451E-07	5.231114993287591E-07		1.1149191559480739E-06	1.5949191410213148E-06																					7.597615588559826E-06	7	Nectin-1 OS=Homo sapiens OX=9606 GN=NECTIN1 PE=1 SV=3
409	Q08345			1.0391206328394908E-06		8.159570236821474E-06	3.7407025110805307E-06	1.0363454748784582E-06	1.2287490903856661E-06	5.7438511733193E-07	3.253656437671993E-06					4.1168599997380863E-07													2.542969220417871E-06			2.1987184721401222E-05	9	Epithelial discoidin domain-containing receptor 1 OS=Homo sapiens OX=9606 GN=DDR1 PE=1 SV=1
420	Q8TB96			8.887014857399278E-07	3.4237014434884973E-07	1.7909569226059006E-06	5.843287051161974E-07	9.194903575153209E-08	5.754210623047996E-07	1.0160245171191998E-06	1.0349161812056293E-06					8.791874204686079E-07																7.203855474660644E-06	9	T-cell immunomodulatory protein OS=Homo sapiens OX=9606 GN=ITFG1 PE=1 SV=1
424	Q9GZX9			6.199837320970266E-06		4.484171025390542E-06	7.78437358971611E-06					5.11923952694541E-06				5.778527130849383E-06																2.936614859387171E-05	5	Twisted gastrulation protein homolog 1 OS=Homo sapiens OX=9606 GN=TWSG1 PE=1 SV=1
430	P36896			3.841173281339857E-06			2.1376949791584388E-06		3.912895442477204E-06		3.879199351505948E-07					2.608624512183795E-06										1.1332616805266266E-06		1.0326877228674157E-06				1.5054257553703935E-05	7	Activin receptor type-1B OS=Homo sapiens OX=9606 GN=ACVR1B PE=1 SV=1
452	O75309			1.201792302253143E-07	8.06605729009018E-08	2.817111735956615E-07	5.463379504934248E-07	2.6786975292993167E-07	4.5427762818504953E-07	1.0594549727535996E-06	5.079741936502517E-07							1.3985353053765373E-07														3.4583190052717885E-06	9	Cadherin-16 OS=Homo sapiens OX=9606 GN=CDH16 PE=1 SV=1
463	P09237			2.830747794065074E-06	2.7988575280824397E-07	8.622859116171207E-07	2.869199188321339E-07	3.1102805977781357E-07		1.8623614600015498E-06	8.022597120948375E-07						3.0464795393523005E-07		4.743723532856205E-07								5.20449836477709E-07		8.735836663131814E-07			9.408542419208513E-06	11	Matrilysin OS=Homo sapiens OX=9606 GN=MMP7 PE=1 SV=1
467	P17936			1.9258403876881324E-06	1.2062739987565632E-06	1.0739262571711475E-06	1.7994125440865545E-06		4.237045154712584E-06	1.1750632702781986E-06	9.434185594682407E-07		7.589859461509643E-07	7.899754176521416E-07	7.398983328174592E-07	1.1270334034464984E-05		1.9750866549803322E-06	1.5149061738027788E-06			2.3716908645367787E-06	1.2255644236111006E-06		1.3280527966434697E-06						8.410717012037851E-07	3.517654651802522E-05	17	Insulin-like growth factor-binding protein 3 OS=Homo sapiens OX=9606 GN=IGFBP3 PE=1 SV=2
476	P01860			2.107342343776612E-06			5.699878403058495E-07		3.916844885063122E-06				1.6221380987823406E-07	4.457910135792929E-06	1.6212135728607098E-07		1.4925563010424606E-06	5.132945003328753E-07					5.72066866760195E-07				3.181839563177768E-07		9.820215627768448E-07	3.649984149674197E-07		1.561954197430039E-05	12	Immunoglobulin heavy constant gamma 3 OS=Homo sapiens OX=9606 GN=IGHG3 PE=1 SV=2
480	P01036			2.812957415452028E-06	3.5088668578287235E-07	4.7320235537454745E-06	9.621893532766487E-07	6.157459703215233E-07		2.7206552071132135E-06		2.8939857469356185E-06				1.242978899956082E-05		1.352774879701446E-06	1.2872110319940183E-05	6.936295878509715E-08		1.6365215448180506E-06	4.962689165431251E-07				9.72073849733057E-07		1.091883505267537E-05		1.640779138341056E-07	5.6000258368218624E-05	16	Cystatin-S OS=Homo sapiens OX=9606 GN=CST4 PE=1 SV=3
483	P05067			4.450426679863309E-06	1.5120062626442547E-06	4.5860836612420184E-06	3.6150644751192994E-06		6.810418935846558E-06	5.26110494180023E-06	3.391128337821113E-06	2.6643991580890926E-06				1.5441379486561335E-06			1.610698359579531E-07	2.3359501635325324E-07							3.913993951241342E-06	2.324650918644168E-06	4.74070962269412E-06		4.057458721887531E-07	4.561453561816159E-05	15	Amyloid-beta precursor protein OS=Homo sapiens OX=9606 GN=APP PE=1 SV=3
492	Q9HD89			2.3152498687080623E-06		3.5637095932219784E-06	6.1427814761861745E-06					2.3896772653167837E-06				2.9710243497301353E-06						1.7527162514845773E-06					2.9330518594448103E-06	3.2686391420183876E-06				2.533684980611091E-05	8	Resistin OS=Homo sapiens OX=9606 GN=RETN PE=1 SV=1
494	Q99574			1.2610977975271408E-06	1.5506767391688722E-06	2.6568766969184582E-06	7.727623121199355E-07	1.9394526289287562E-07	2.0127223937641207E-06	1.2605435449512074E-06	1.2261156340553972E-06	4.836897984850882E-07				5.722289200714524E-07			3.464613422363688E-07								2.510894000522451E-07		1.6939647950183498E-06			1.428217463726151E-05	13	Neuroserpin OS=Homo sapiens OX=9606 GN=SERPINI1 PE=1 SV=1
513	P07996			2.698493130262785E-06		2.268574251927623E-06	8.16541966085281E-05	3.5714182911734514E-07	6.262249778162118E-06	7.704486368239495E-07						7.046914517539713E-06											2.316537247027634E-06					0.00010337455599938927	8	Thrombospondin-1 OS=Homo sapiens OX=9606 GN=THBS1 PE=1 SV=2
518	Q92673			3.2880210171953536E-07	2.709158984538089E-07	9.255121977985176E-07	3.6008661136153074E-07		5.458016540913441E-07	2.726132042452375E-07	5.775595244250774E-07								6.318008072488493E-06										3.7740687198579597E-07			9.976706136569342E-06	9	Sortilin-related receptor OS=Homo sapiens OX=9606 GN=SORL1 PE=1 SV=2
519	P48061			2.2190904516839133E-06	1.3291324602704607E-07	1.1704034335379687E-06	3.397983033346851E-07	2.5892329175027856E-07	3.6703666793354026E-06		1.8688287087862342E-06																5.277609358642708E-07	4.769083298866218E-07				1.0664993380206422E-05	9	Stromal cell-derived factor 1 OS=Homo sapiens OX=9606 GN=CXCL12 PE=1 SV=1
522	Q14210			7.552739883055418E-06	1.112992787216778E-06	1.0599809258832849E-06	1.4850362455219276E-06					3.30413511323633E-06			1.0224775375780482E-06	2.2058574627541265E-06			2.796431231667437E-06	5.996333645414646E-08		2.5279586297603806E-06		1.116699662477657E-06			5.9259633935736685E-06	1.9011447809587432E-06				3.207138099013795E-05	13	Lymphocyte antigen 6D OS=Homo sapiens OX=9606 GN=LY6D PE=1 SV=1
523	P35754			1.1207877818236376E-06	1.950487220340553E-06	3.7004215510571774E-07	3.993450366682639E-07	3.585845310797589E-07	7.239486382770336E-07		5.960614283178351E-07	1.7120973655092664E-06	8.30656775059234E-07		2.5579232063047898E-06	4.975260331931304E-06	2.239050264878486E-07	1.5696710641493074E-06	1.016124522785537E-05	1.966241037277087E-06	1.9965096521070422E-06	7.711352701544268E-07	7.091749489426539E-07		2.6621016581851723E-07	2.1042983496716617E-06	3.2840738834903836E-06	7.464675778009039E-07	1.846883033649178E-06	1.908527078204968E-07	1.3769513286750738E-06	4.280881374431734E-05	25	Glutaredoxin-1 OS=Homo sapiens OX=9606 GN=GLRX PE=1 SV=2
525	P18065			2.551769301760911E-06		2.8676571652751053E-06	2.5267973328436407E-06	8.758049471073676E-07	1.129719328746845E-05		1.045568311437073E-06						1.8572583664503075E-07		3.656844003909953E-06		6.078794552993812E-08						2.2662592181327075E-06					2.7334407350110182E-05	10	Insulin-like growth factor-binding protein 2 OS=Homo sapiens OX=9606 GN=IGFBP2 PE=1 SV=2
560	P34741			5.975528656326391E-07	4.286529157619244E-07	6.694709810176276E-07				2.598532516437216E-07	2.2937014476992972E-07	4.702239027504613E-07										3.2518623003524806E-07					3.964330629146452E-07		3.426013240195951E-07			3.7193446785457922E-06	9	Syndecan-2 OS=Homo sapiens OX=9606 GN=SDC2 PE=1 SV=2
578	P56159			2.0488679216517368E-06	6.158172298544716E-07	1.5559430674886163E-06	6.872075837189331E-07	5.292484707198214E-07	1.2696339534767418E-06	1.1168320036087742E-06	1.0836666706342819E-06	1.3669868272800555E-06			9.663677432158157E-07	1.7948866816884345E-06																1.3035458153337682E-05	11	GDNF family receptor alpha-1 OS=Homo sapiens OX=9606 GN=GFRA1 PE=1 SV=2
584	Q8N307			1.41214603635654E-06	1.4219209061224104E-06	3.3300840689194296E-06	2.083001854109102E-06	5.245772198221068E-07	3.0115036000840564E-06	2.1952123232172018E-06	2.4952445979999933E-06	3.5385557667420663E-07				2.688629072880747E-06				3.0041399299034367E-07		6.662022970904699E-07					3.9335109217482797E-07		2.979743985763273E-07			2.1174117037017767E-05	14	Mucin-20 OS=Homo sapiens OX=9606 GN=MUC20 PE=1 SV=3
589	Q13443			1.2101441222771937E-06	4.878835651249076E-07	8.003307598245216E-07	2.50669885492655E-07		1.3507057152898402E-06	7.000029332994253E-07	1.6673659424735732E-06							5.440427464323438E-07	8.051079866177051E-07	1.0363399296403392E-07			6.502007952143065E-07									8.570088445010506E-06	11	Disintegrin and metalloproteinase domain-containing protein 9 OS=Homo sapiens OX=9606 GN=ADAM9 PE=1 SV=1
609	P80748			2.451315426979362E-06						2.0931040461429834E-06	5.081504807772322E-07	8.827843084763435E-06		6.690592989099288E-07	7.633713405502864E-07			4.046409317495276E-06	3.20022331312201E-05	2.468459818569461E-06						8.174910205718898E-06		4.260193018476073E-06		6.366244077485189E-07		6.690167357735156E-05	12	Immunoglobulin lambda variable 3-21 OS=Homo sapiens OX=9606 GN=IGLV3-21 PE=1 SV=2
610	P02656			1.0425620036905996E-06	2.8704111903652707E-07	4.564264535893731E-07	3.545908199965245E-07				4.7652954816236054E-07	2.9521245454976027E-06	6.283800991000886E-05	9.019955340711973E-05	0.000197819193887634	1.0209197021764897E-05	9.099716033597617E-06	0.0003838437607267415	0.0010367585204463835	6.6726236022464656E-06	1.6494863667333522E-06	1.562117088113626E-06	0.0002231552215443399	7.335119736979865E-07	0.0001481377906496741		1.4945197526974079E-06	1.207603441489262E-07		7.285848398828828E-07	0.0006495984043340113	0.002830190246418769	23	Apolipoprotein C-III OS=Homo sapiens OX=9606 GN=APOC3 PE=1 SV=1
611	P61626			1.6909427488284487E-06	4.5608901509936635E-06	5.560774293668593E-07	2.411732012176406E-06	2.476576190646996E-07	6.255138150446845E-06	2.32773997379485E-06	5.657533539714287E-06	2.5020421505777363E-06	2.2032698640406542E-05	1.8059745697106038E-05	0.00015098002499363799		5.4674711217424145E-06	9.330414698186263E-05	0.0006438784444348169		2.473614278138326E-06		4.4751320519422715E-05	2.147746243448044E-06			1.4501407959664063E-06	4.999650937542703E-08			7.556583741125832E-05	0.0010863709414021454	21	Lysozyme C OS=Homo sapiens OX=9606 GN=LYZ PE=1 SV=1
614	P62328			4.810625212569227E-07	7.655842684783844E-07			4.55289574436477E-07		1.561145808010133E-06	1.000175556616747E-06	1.502277808413989E-06	3.6344602207641396E-06	1.7814265981613238E-07	4.9761360883616515E-05	2.305199963813298E-06	2.64267742174496E-06	3.0000512914621363E-05	0.00014365788753800028	2.417734588580565E-07	8.766169598671999E-07	4.201943463818153E-06	4.988216903127579E-06		7.503761614067145E-06						7.828973033509083E-06	0.00026358706257283653	19	Thymosin beta-4 OS=Homo sapiens OX=9606 GN=TMSB4X PE=1 SV=2
616	P28799			1.7192089916968325E-06	5.336979712884389E-07	6.753289071527432E-07	1.4540782101664612E-06		6.955026254971197E-07							2.5508015574383428E-06										2.222640518132599E-06	4.6766165640658806E-07	2.9160629341393906E-06	1.788083353283195E-06			1.5023066725201709E-05	10	Progranulin OS=Homo sapiens OX=9606 GN=GRN PE=1 SV=2
618	P00995			3.095552233867644E-05		1.056995040696352E-05	6.586107543445662E-06		9.594575467384433E-06						8.393111392634829E-06	7.1638118955507785E-06	3.3376175940805076E-06		0.00025519441832762366													0.0003317951149663598	8	Serine protease inhibitor Kazal-type 1 OS=Homo sapiens OX=9606 GN=SPINK1 PE=1 SV=2
619	P09210			6.050733186618071E-07		1.0541393505999134E-06																										1.6592126692617205E-06	2	Glutathione S-transferase A2 OS=Homo sapiens OX=9606 GN=GSTA2 PE=1 SV=4
621	Q07654			4.439425708771453E-06			7.916119587555777E-07		1.2183611112897163E-06							1.1056625310053475E-05												3.719997811043584E-06				2.1226021899913804E-05	5	Trefoil factor 3 OS=Homo sapiens OX=9606 GN=TFF3 PE=1 SV=2
623	Q9NNX6			2.4726710018931524E-06		7.730995833326933E-07	4.976151048763427E-07			5.992031027675261E-07						1.2322939132888976E-06						5.921071662836812E-07							3.951022360888165E-07			6.56209210853111E-06	7	CD209 antigen OS=Homo sapiens OX=9606 GN=CD209 PE=1 SV=1
624	O43490			8.023676945725505E-07		2.5345190248603682E-06				1.3171173472713072E-06	6.576847303335489E-07									2.924967511894781E-07									1.1048813071559604E-07			5.714673678942849E-06	6	Prominin-1 OS=Homo sapiens OX=9606 GN=PROM1 PE=1 SV=1
625	P41181			1.6810172398849962E-06		4.127134847728817E-07				4.263751507765742E-06	3.341846020985187E-06	3.982704898021458E-06																	4.188960475422458E-06			1.787099362685272E-05	6	Aquaporin-2 OS=Homo sapiens OX=9606 GN=AQP2 PE=1 SV=1
626	Q9NPF0			3.6765321389212286E-06			1.4542592321262847E-06		2.2422165354059895E-06							1.8778525211899445E-06											6.097388068949047E-07	6.506909239859153E-06				1.6367508474397503E-05	6	CD320 antigen OS=Homo sapiens OX=9606 GN=CD320 PE=1 SV=1
627	P51654			3.1201741822627445E-06		1.7063177450496967E-06	2.51539095493922E-06	1.5418250459184868E-07	2.4087413642879235E-06		7.782739927338428E-07	5.07169859075711E-07				2.859827469340707E-07				1.779716607721305E-07							2.553209037263981E-07		4.396699227697911E-07			1.2349195837143375E-05	11	Glypican-3 OS=Homo sapiens OX=9606 GN=GPC3 PE=1 SV=1
629	P04155			1.2149849639711461E-06					5.597091139631795E-06																	3.592672285827613E-06		1.8204809885899524E-06				1.2225229378020507E-05	4	Trefoil factor 1 OS=Homo sapiens OX=9606 GN=TFF1 PE=1 SV=1
630	P01704			3.83267933214022E-06	3.067809490887966E-06					5.282076288943949E-06	1.690238591656417E-06	8.011152441212212E-06							7.6214171975562135E-06					2.826373657485709E-06				1.0067573721104143E-05	9.584619099859403E-06			5.1983939820846235E-05	9	Immunoglobulin lambda variable 2-14 OS=Homo sapiens OX=9606 GN=IGLV2-14 PE=1 SV=2
631	P48745			1.6366431342420614E-06			9.842387261881562E-07																									2.620881860430218E-06	2	CCN family member 3 OS=Homo sapiens OX=9606 GN=CCN3 PE=1 SV=1
632	P16284			1.5673874103466566E-06	1.250748169151418E-06		1.7795014174641192E-06			1.9974740316496284E-06	1.186041254459792E-06																					7.781152283071614E-06	5	Platelet endothelial cell adhesion molecule OS=Homo sapiens OX=9606 GN=PECAM1 PE=1 SV=2
633	P21802			1.4156229157146026E-06		9.523734467162494E-07					3.809671719400717E-07																					2.7489635343709237E-06	3	Fibroblast growth factor receptor 2 OS=Homo sapiens OX=9606 GN=FGFR2 PE=1 SV=1
634	Q13683			5.858539997037222E-06				9.469221138332506E-07		7.445339057245644E-06										1.6151074886579032E-07												1.4412311916981907E-05	4	Integrin alpha-7 OS=Homo sapiens OX=9606 GN=ITGA7 PE=1 SV=3
635	P01701			1.4841762379402083E-06	9.430102145159613E-07	8.263915366838124E-07				1.8378879522411504E-06	4.0412770283883455E-07	1.776846378595953E-06			2.5941277165627742E-06				1.0237911005845096E-05	1.5061161078549721E-06				1.941447928985008E-06		5.5146536066173705E-06	3.668797092140868E-06		2.0415392432358885E-06			3.47770327240579E-05	13	Immunoglobulin lambda variable 1-51 OS=Homo sapiens OX=9606 GN=IGLV1-51 PE=1 SV=2
638	P20933			1.2252554541578047E-06	1.348161602438391E-06	2.0561956389360785E-06	9.968722660839762E-07		2.6734818679072895E-06	1.0147928799582144E-06	8.321972524281967E-07											2.1066768461746728E-06										1.2253633808084625E-05	8	N(4)-(beta-N-acetylglucosaminyl)-L-asparaginase OS=Homo sapiens OX=9606 GN=AGA PE=1 SV=2
643	Q04756			2.8285798520291927E-07			1.1651989468117284E-05		7.196981203780523E-07							1.998839375418463E-07					2.2723081040482223E-08											1.2877152592280585E-05	5	Hepatocyte growth factor activator OS=Homo sapiens OX=9606 GN=HGFAC PE=1 SV=1
644	Q06481			4.524845902928337E-07		9.939000453042445E-07			6.386443202956354E-07	6.363501780434615E-07										1.9294129113352607E-07									1.8711559871391792E-07			3.1014360237836194E-06	6	Amyloid-like protein 2 OS=Homo sapiens OX=9606 GN=APLP2 PE=1 SV=2
653	O76076			9.117549902811029E-07		7.062593780599412E-07	1.2323403808735518E-06		4.090194243004298E-07			2.550560937044113E-06		3.122881220810664E-07	1.9526665716169242E-07	1.7226533987155845E-05		1.3838810260208633E-06		1.920793471565307E-06		6.154909065472277E-07			1.4119349743957645E-07	3.7785363732732385E-06	5.3963966040525665E-06	9.324498898515847E-07	1.830650693123966E-06			3.9543416338832066E-05	16	CCN family member 5 OS=Homo sapiens OX=9606 GN=CCN5 PE=1 SV=1
654	P13671			4.92411658315518E-07			6.128417640944964E-07							7.575535907993401E-07		3.858350354840149E-06	1.8748703217006856E-06					3.637035699415385E-06				2.9624282935987962E-06	8.337981939893075E-07	4.462472425503996E-07				1.5475537119304078E-05	9	Complement component C6 OS=Homo sapiens OX=9606 GN=C6 PE=1 SV=3
655	P14314			7.537667229854728E-06	2.0028049329240846E-07	5.434876317390531E-07			5.212937380340714E-07	3.962203842311374E-07	1.379725256401485E-07				3.569390978541081E-07				5.010024492580753E-07	2.623645670784607E-07											1.7705088149621236E-06	1.2227736931944314E-05	10	Glucosidase 2 subunit beta OS=Homo sapiens OX=9606 GN=PRKCSH PE=1 SV=2
656	P06703			2.2905417098629745E-06		2.3102281881002268E-07	2.984299297635279E-07		1.178590332057E-06	5.023879914480765E-07		6.76696600925703E-07								1.2619800638312253E-06									2.0238060059115765E-06			8.463455452610107E-06	8	Protein S100-A6 OS=Homo sapiens OX=9606 GN=S100A6 PE=1 SV=1
657	P10721			5.745428520867455E-07	1.8541985509458304E-07						1.7354771857036813E-07																					9.335104257516967E-07	3	Mast/stem cell growth factor receptor Kit OS=Homo sapiens OX=9606 GN=KIT PE=1 SV=1
658	P02743			1.1232447322442129E-06		2.0744505826348793E-07	3.6305353359797827E-06	2.932072784514624E-07	8.20824432814218E-06					3.0644047968106094E-07			1.0456077098510552E-06				4.882370152249268E-07											1.530296193783817E-05	8	Serum amyloid P-component OS=Homo sapiens OX=9606 GN=APCS PE=1 SV=2
661	Q8IUK5			4.905057968082197E-07	5.841207292691817E-07	2.4595448442215044E-07	2.5311998573912416E-07				2.4781529658856787E-07																		5.050376086403254E-07			2.3265539014675692E-06	6	Plexin domain-containing protein 1 OS=Homo sapiens OX=9606 GN=PLXDC1 PE=1 SV=2
663	Q16849			2.908905386252348E-06	1.3488604276839605E-06	1.1610425250714159E-06	6.909903473459133E-07		1.7267969618899538E-06	8.333989688243157E-07	1.2881208238723807E-06																					9.958115440940287E-06	7	Receptor-type tyrosine-protein phosphatase-like N OS=Homo sapiens OX=9606 GN=PTPRN PE=1 SV=1
664	P58499			2.040167557596115E-06	5.825666377477078E-07	2.5653914863522385E-06			5.573299103844442E-06	1.2181831370830327E-06	1.052834508323323E-06																4.458166063329499E-07		7.07498097627785E-07			1.4185757134907594E-05	8	Protein FAM3B OS=Homo sapiens OX=9606 GN=FAM3B PE=1 SV=2
665	Q7Z5N4			5.41571346796386E-07	3.2778197303178936E-07	9.941732045535707E-07	3.021043639890974E-07	1.5474320376825742E-07	7.878659936809934E-07	1.7862969976763888E-07																		3.8406113884065507E-07	5.156999032756504E-07			4.186630827704038E-06	9	Protein sidekick-1 OS=Homo sapiens OX=9606 GN=SDK1 PE=2 SV=3
667	P23327			1.3852280442038595E-05		1.0665114079569698E-05										2.0964983913924007E-06																2.6613892913000694E-05	3	Sarcoplasmic reticulum histidine-rich calcium-binding protein OS=Homo sapiens OX=9606 GN=HRC PE=1 SV=1
668	Q9NQ38			2.644589739042264E-06	3.5916299524730195E-06	4.4025410233974025E-07	7.45039354755256E-07					7.01048163622446E-07	1.7219734902188877E-06		1.2344975590909797E-06	3.611441673836255E-06	1.8261643066829163E-07	1.7326361082354682E-06	1.670847241964869E-05			5.438218839170502E-07	1.181934243970114E-06		7.466817252504874E-07	1.30953301194601E-06					4.590324144910123E-06	4.168649400392508E-05	16	Serine protease inhibitor Kazal-type 5 OS=Homo sapiens OX=9606 GN=SPINK5 PE=1 SV=2
671	Q8NBS9			2.9094600395215985E-07			4.2050261277793283E-07			4.940151835615514E-07	3.553930927324949E-07	6.867635458637008E-07			2.1657507722621728E-07	8.199045288781664E-07		5.573614672770835E-07	3.6990951710290255E-06	1.2110386398435788E-07											1.6984403891889808E-07	7.831504586201586E-06	11	Thioredoxin domain-containing protein 5 OS=Homo sapiens OX=9606 GN=TXNDC5 PE=1 SV=2
672	Q9NQ36			4.590077834923152E-07			7.254299341849291E-07									8.273122301427259E-07																2.01174994781997E-06	3	Signal peptide, CUB and EGF-like domain-containing protein 2 OS=Homo sapiens OX=9606 GN=SCUBE2 PE=1 SV=3
674	Q86T13			5.844972588441953E-07		2.8841560878525194E-07	1.7464369990958045E-06		7.972179697813273E-07							4.008892657919533E-07												2.572158568439093E-07				4.074672959142442E-06	6	C-type lectin domain family 14 member A OS=Homo sapiens OX=9606 GN=CLEC14A PE=1 SV=1
677	P27930			5.939365498879281E-07							2.0184408094672845E-07																					7.957806308346565E-07	2	Interleukin-1 receptor type 2 OS=Homo sapiens OX=9606 GN=IL1R2 PE=1 SV=1
678	P16035			6.451809599900221E-07	2.9292037044054964E-06	7.497433193775503E-07			2.7009531989249014E-06																				3.1136659915845235E-07			7.3364477818564225E-06	5	Metalloproteinase inhibitor 2 OS=Homo sapiens OX=9606 GN=TIMP2 PE=1 SV=2
63	P14174				7.510617489805114E-07	8.795326217492798E-07	1.5584364685144422E-06		2.9070330516352815E-06					1.160107861088374E-06																		7.256171751967889E-06	5	Macrophage migration inhibitory factor OS=Homo sapiens OX=9606 GN=MIF PE=1 SV=4
69	A0A0C4DH55				2.3977451547967693E-07	4.5416805334817033E-07	5.298019021045613E-07				9.949170436553196E-07	2.794910251318149E-07																7.477195700137391E-07				3.245872109733282E-06	6	Immunoglobulin kappa variable 3D-7 OS=Homo sapiens OX=9606 GN=IGKV3D-7 PE=3 SV=5
243	P25940				3.7013528173965356E-07	6.69211523309931E-07	5.78976674087575E-07			3.728801200136237E-07	6.861905791074741E-07																					2.6773941782582576E-06	5	Collagen alpha-3(V) chain OS=Homo sapiens OX=9606 GN=COL5A3 PE=1 SV=3
301	P51170				1.7378086386821191E-06	1.9175120970998394E-06			3.2423592397603346E-06																				3.1074849504482784E-06			1.0005164925990572E-05	4	Amiloride-sensitive sodium channel subunit gamma OS=Homo sapiens OX=9606 GN=SCNN1G PE=1 SV=4
302	Q9H756				2.9726605211952465E-07	2.0275812973159206E-07			3.9930360897027237E-07	3.160720646878744E-07	3.3766385798872137E-07																					1.553063713497985E-06	5	Leucine-rich repeat-containing protein 19 OS=Homo sapiens OX=9606 GN=LRRC19 PE=1 SV=1
344	P32119				2.0959036668784376E-06	4.840100505130821E-07	6.417024877923258E-07	9.931382439956747E-08	1.6439794535535055E-06		6.098239282138136E-07	3.5583631758030685E-07		1.0070449052857207E-06						2.1673143420603155E-07									3.4469045108506195E-07			7.4990365195078536E-06	10	Peroxiredoxin-2 OS=Homo sapiens OX=9606 GN=PRDX2 PE=1 SV=5
402	P17813				5.075663459511314E-07	1.0509658278194879E-06	7.845090686757942E-07	2.303547354052069E-07	9.302118578127725E-07	5.320866703555755E-07	1.0475010899893838E-06									1.2848277105213098E-07									2.7556720263078987E-07			5.487245569692272E-06	9	Endoglin OS=Homo sapiens OX=9606 GN=ENG PE=1 SV=2
461	Q5SZK8				2.1008868106384683E-07	1.7094237625831556E-06	2.561216073568202E-07		5.818992884699824E-07	3.0332276136892573E-07	1.3926135827049478E-07																		1.7028945937299141E-06			4.9030120528431396E-06	7	FRAS1-related extracellular matrix protein 2 OS=Homo sapiens OX=9606 GN=FREM2 PE=1 SV=2
465	Q6UX15				4.169410046861713E-07	4.909065567380554E-07	1.188879958839042E-06																									2.0967275202632685E-06	3	Layilin OS=Homo sapiens OX=9606 GN=LAYN PE=1 SV=1
482	P11362				8.424388935503435E-07	1.3346026777867422E-06				1.5942285750024739E-06	1.275043285727782E-06																					5.046313432067342E-06	4	Fibroblast growth factor receptor 1 OS=Homo sapiens OX=9606 GN=FGFR1 PE=1 SV=3
486	P00915				2.3398300817868913E-06		3.54328414822828E-06	4.126004026874662E-07			1.9922227201746136E-07	4.947462252357021E-06	0.00021872988531968914	8.999941019445705E-05	5.487135963208598E-05	7.273685606892949E-06	3.874686046639372E-06	5.965275188969008E-05	0.000677234498402653	3.5102766666644473E-06	7.199659072086545E-06		9.580192282914039E-05	5.225468931966144E-06	0.0001853818902033648	1.2120647196125575E-06	9.851946855512298E-06	4.369820060463492E-06	3.335266422968825E-06	3.420079633518148E-06	0.00010629983708061586	0.001548686908725098	23	Carbonic anhydrase 1 OS=Homo sapiens OX=9606 GN=CA1 PE=1 SV=2
524	P63104				1.3398685548967207E-06	5.275165751236151E-07	1.941637006716634E-06		1.993292940632853E-06	2.1842485641333676E-07									4.008564573611158E-07										5.3667586532921E-07			6.958272256473485E-06	7	14-3-3 protein zeta/delta OS=Homo sapiens OX=9606 GN=YWHAZ PE=1 SV=1
536	Q9UBV8				5.138705787877889E-07	3.1195363920170057E-07		7.606339596546954E-08			5.625788283968005E-07																					1.4644664423517594E-06	4	Peflin OS=Homo sapiens OX=9606 GN=PEF1 PE=1 SV=1
537	O95445				6.46623889555604E-07	6.10715582127978E-07		3.504420820549573E-07		7.604229925951454E-07	4.955505945570589E-07	8.309640051182642E-07				1.0226567863123929E-06	4.3471226222143856E-07		2.7034016441975653E-07							1.6456168946036478E-06	1.833762340685374E-06		9.26142566686616E-07		5.61172243593957E-08	9.884067385297631E-06	13	Apolipoprotein M OS=Homo sapiens OX=9606 GN=APOM PE=1 SV=2
546	P18510				1.3015378508546855E-06	2.608754818601751E-07				7.706352985701506E-07												1.623945690779031E-06										3.956994322064042E-06	4	Interleukin-1 receptor antagonist protein OS=Homo sapiens OX=9606 GN=IL1RN PE=1 SV=1
555	P52566				9.577736576443627E-07	7.404146127857999E-07	1.183675256173189E-06			1.336636029956165E-06					4.948168224984854E-07	3.0236809862927124E-06			1.3110929739885144E-06			1.3905998302730215E-06									1.212939489867103E-07	1.0559984118598961E-05	9	Rho GDP-dissociation inhibitor 2 OS=Homo sapiens OX=9606 GN=ARHGDIB PE=1 SV=3
565	P02788				4.121978362806491E-07		1.649691534422907E-05	1.4153241666623604E-07	0.0010619197955898285								5.479199433614188E-07															0.0010795183611303659	5	Lactotransferrin OS=Homo sapiens OX=9606 GN=LTF PE=1 SV=6
573	P04075				6.899272386144826E-06		5.647303527610077E-07	1.0409318998003758E-07	1.9041177204589225E-06		4.793757537474461E-07			9.536307687312299E-07						2.694253095586099E-07		3.2993945945146057E-07							9.926185059513164E-07			1.2497203446784858E-05	9	Fructose-bisphosphate aldolase A OS=Homo sapiens OX=9606 GN=ALDOA PE=1 SV=2
577	Q15847				1.1993610195859203E-06				2.9089892917735755E-07		2.8505706277023826E-07				1.290541007391244E-06	4.821434921785626E-07		1.7101298037655587E-06	6.006705246563145E-07												4.103314715814623E-07	6.2691333111066585E-06	8	Adipogenesis regulatory factor OS=Homo sapiens OX=9606 GN=ADIRF PE=1 SV=1
582	Q68CJ9				6.502799122905699E-06					4.190205564104463E-06	3.931293271037549E-06					5.070295895454496E-06																1.9694593853502206E-05	4	Cyclic AMP-responsive element-binding protein 3-like protein 3 OS=Homo sapiens OX=9606 GN=CREB3L3 PE=1 SV=2
596	P40925				7.167327718293997E-07		5.791753020185061E-07		1.2446351253796607E-06		3.4377159391895184E-07			1.815197602003845E-06													2.449823109657648E-07					4.944494706116128E-06	6	Malate dehydrogenase, cytoplasmic OS=Homo sapiens OX=9606 GN=MDH1 PE=1 SV=4
603	Q96KP4				1.2793827443800553E-06	9.24559914560938E-07	3.0539771680378023E-06	5.0312374989503705E-08	2.508890736749577E-06	3.208662739635358E-07	2.5268269204175484E-07			2.9600002383401795E-07																		8.686671928557185E-06	8	Cytosolic non-specific dipeptidase OS=Homo sapiens OX=9606 GN=CNDP2 PE=1 SV=2
612	P02042				4.562869880112392E-06					1.440220165445555E-06				2.0632917451733378E-07																		6.209419220075281E-06	3	Hemoglobin subunit delta OS=Homo sapiens OX=9606 GN=HBD PE=1 SV=2
617	P00338				9.008533324131882E-07	3.7169720642064445E-07	3.057544152323461E-07							4.3434899257663956E-07																		2.012653946642818E-06	4	L-lactate dehydrogenase A chain OS=Homo sapiens OX=9606 GN=LDHA PE=1 SV=2
620	P11142				1.648511344637549E-06		4.855580304366511E-07		1.4578713380179095E-06		3.0768516144558003E-07			8.136829529987688E-07															3.0111682298398637E-07			5.014425650520445E-06	6	Heat shock cognate 71 kDa protein OS=Homo sapiens OX=9606 GN=HSPA8 PE=1 SV=1
628	P31949				4.419931986544717E-06	2.795697713601529E-07	1.1446065944293697E-06		3.7025168156961095E-07	5.014833459572406E-07	7.461236413018805E-07	5.72512210762001E-07				2.8903448777127264E-07						3.4014118932977583E-06					9.245618010347379E-07		4.747517729429647E-07			1.3124239186971705E-05	11	Protein S100-A11 OS=Homo sapiens OX=9606 GN=S100A11 PE=1 SV=2
639	P62937				1.136994617716474E-06	1.0874449647672833E-06	1.776612626899589E-06	1.1324345456452071E-07	4.94472561922157E-06	9.17034566754276E-07	9.784931615728074E-07	1.8524896712941356E-07	1.714993114521281E-06	4.2723730942875E-06	1.969171321657074E-06			3.2399633717944514E-06	1.8057958584161297E-06				1.4415725061001922E-06		4.48939835685991E-07		3.3835328644062333E-07		1.6430996746404421E-06		2.9822490258885023E-06	3.099630906805812E-05	18	Peptidyl-prolyl cis-trans isomerase A OS=Homo sapiens OX=9606 GN=PPIA PE=1 SV=2
640	Q16610				5.772810551587727E-07				1.6851610787227144E-06		2.2954897232819987E-07		1.1628323962693775E-06	9.96534857516363E-07	2.598550677031607E-06		7.418830246693606E-07	5.000525435124107E-07	7.30200731522703E-07		2.629870112171918E-07		1.1086012210166833E-06								2.0104974216700936E-06	1.2604130990635478E-05	12	Extracellular matrix protein 1 OS=Homo sapiens OX=9606 GN=ECM1 PE=1 SV=2
642	Q99497				1.7383211845279179E-06		5.754571439724423E-07		2.5360818417030927E-06	3.641312284485804E-07	5.481595563359628E-07			2.3772641009953047E-07	1.8638811688172455E-06				4.269467409355776E-06						3.9402131295208883E-07				1.087798771632961E-06		1.4682529707738007E-06	1.5083298998619396E-05	11	Parkinson disease protein 7 OS=Homo sapiens OX=9606 GN=PARK7 PE=1 SV=2
647	P30041				8.763075881694995E-07	5.133293228922072E-07			9.624370812885761E-07	3.790386058373047E-07	2.412833343875134E-07	1.9066216045610584E-07	6.048338432183679E-07	1.5877718163271768E-06					5.002222036553679E-07	1.9059334036335263E-07					1.5822019510716382E-07		1.8652483260140488E-06		2.430831269915031E-07		2.496208702213308E-07	8.562651814929519E-06	14	Peroxiredoxin-6 OS=Homo sapiens OX=9606 GN=PRDX6 PE=1 SV=3
650	P55957				1.6083245765060054E-07	4.5235714207832494E-07	2.911143867670767E-07	7.299218083669185E-08		1.4240955612018502E-07	3.1270589440082047E-07	1.2392279817398028E-07							1.7433236924111096E-06													3.2996581084387893E-06	8	BH3-interacting domain death agonist OS=Homo sapiens OX=9606 GN=BID PE=1 SV=1
662	Q13873				2.3500738406335399E-07	3.635606987667337E-07					5.425768717715675E-07																					1.1411449546016551E-06	3	Bone morphogenetic protein receptor type-2 OS=Homo sapiens OX=9606 GN=BMPR2 PE=1 SV=2
669	P07204				3.444653203527808E-07		2.3736747048143843E-07	1.2743171388076655E-07		6.164723325941643E-07	7.503004560603461E-07																2.3418715532857746E-07					2.310224448698074E-06	6	Thrombomodulin OS=Homo sapiens OX=9606 GN=THBD PE=1 SV=2
673	Q99523				9.995752902159047E-07	1.4238486866575392E-06			2.8580314348677813E-07	1.32125434137758E-05																						1.592177053413602E-05	4	Sortilin OS=Homo sapiens OX=9606 GN=SORT1 PE=1 SV=3
676	P26038				1.1765308941534029E-06	9.691483778978037E-07	1.5856370257835174E-06			1.6220856602804824E-06	3.162116599817897E-07								4.584048701233877E-07													6.128018488220383E-06	6	Moesin OS=Homo sapiens OX=9606 GN=MSN PE=1 SV=3
680	Q9UBC9				0.0002564630118350856					3.005627027736022E-06											2.6586139601353407E-06	0.0003190595081737621					5.225120214691022E-06					0.0005864118812114101	5	Small proline-rich protein 3 OS=Homo sapiens OX=9606 GN=SPRR3 PE=1 SV=2
681	P04083				4.505346369469091E-05				6.194104436241353E-07											9.508314842257978E-07	9.209737934063757E-07	6.874234744697291E-05					4.384389270579311E-06		8.186103680858925E-07			0.00012149002650158535	7	Annexin A1 OS=Homo sapiens OX=9606 GN=ANXA1 PE=1 SV=2
682	P29508				1.0839203134275394E-05				4.6703870457633566E-07													7.658145321930372E-06										1.8964387160782102E-05	3	Serpin B3 OS=Homo sapiens OX=9606 GN=SERPINB3 PE=1 SV=2
688	P04792				1.232194597734773E-05	4.3045142397321483E-07	2.367614534410208E-06		4.547198973827479E-06		2.059100026349672E-07			1.040084082495677E-06	3.0946322006712625E-07				7.806153319542947E-07	4.4393416584084913E-07	5.255864949650253E-07	4.2683162392154106E-07										2.3399635831438113E-05	11	Heat shock protein beta-1 OS=Homo sapiens OX=9606 GN=HSPB1 PE=1 SV=2
689	P05109				2.6069955252158716E-05		8.691571953665258E-07				3.139183557763322E-07									4.212804142999483E-07	2.3223131986416493E-07	4.18129431366943E-05										6.971948567415999E-05	6	Protein S100-A8 OS=Homo sapiens OX=9606 GN=S100A8 PE=1 SV=1
690	Q01469				2.6366868737964817E-05				1.3044572631436634E-06						1.5201776985079564E-06				1.5994840287576347E-06			1.9631035936683773E-05				1.7386781043664713E-06					1.2424701842638953E-07	5.228494878785071E-05	7	Fatty acid-binding protein 5 OS=Homo sapiens OX=9606 GN=FABP5 PE=1 SV=3
691	P01040				2.689581031062998E-05		4.005723879490297E-07			1.1582535851675613E-07						8.888453196925222E-07						6.6200256760875355E-06										3.492107905287582E-05	5	Cystatin-A OS=Homo sapiens OX=9606 GN=CSTA PE=1 SV=1
694	P17174				1.6642798110267205E-06	2.5288174145603136E-07	3.9246747046060773E-07		3.494148923089955E-07		2.737637239763313E-07			2.9357316568371096E-07						1.233113374999853E-07									4.771771349532406E-07			3.8268692773656235E-06	8	Aspartate aminotransferase, cytoplasmic OS=Homo sapiens OX=9606 GN=GOT1 PE=1 SV=3
700	P19957				1.3320824518817626E-05		5.86520828772636E-07									9.038702874164806E-07						6.137007574429558E-07				8.838122577703168E-07						1.6308728650220016E-05	5	Elafin OS=Homo sapiens OX=9606 GN=PI3 PE=1 SV=3
702	P00352				1.4889758195754984E-06	5.654822919115349E-07	1.0054726384818857E-06		1.3470394761162426E-07		7.155301403264681E-07	4.0914240683942534E-07		1.152750154367561E-06						7.924718052792643E-07									5.820754959027912E-07			6.846604700296054E-06	9	Retinal dehydrogenase 1 OS=Homo sapiens OX=9606 GN=ALDH1A1 PE=1 SV=2
705	Q8WW52				4.5327204539829955E-06	7.062898187940785E-07	1.1021917374529255E-06				3.88832598727873E-07																					6.730034608957872E-06	4	Protein FAM151A OS=Homo sapiens OX=9606 GN=FAM151A PE=2 SV=2
709	P21695				1.7095318734772118E-06	7.209070378381826E-07																										2.4304389113153943E-06	2	Glycerol-3-phosphate dehydrogenase [NAD(+)], cytoplasmic OS=Homo sapiens OX=9606 GN=GPD1 PE=1 SV=4
710	Q9NZT1				1.491276471825003E-06				2.408959954779813E-07																							1.7321724673029844E-06	2	Calmodulin-like protein 5 OS=Homo sapiens OX=9606 GN=CALML5 PE=1 SV=2
712	P99999				6.779525159574819E-07					1.4883039521835508E-07					1.898976098470338E-07		1.3838044252806465E-07			1.5690080615291252E-07	3.7905953992015437E-07	6.855563252509903E-07										2.3765776348749925E-06	7	Cytochrome c OS=Homo sapiens OX=9606 GN=CYCS PE=1 SV=2
716	Q05707				1.0774702550809618E-06	3.527163217144675E-07	1.050891494278115E-06	7.695040657973072E-06	2.1293797346425963E-06	3.2101997205035325E-07	8.336914200313208E-07	5.755072018176891E-06				1.3404932019033087E-06				4.415664272171959E-06												2.4971439348023046E-05	10	Collagen alpha-1(XIV) chain OS=Homo sapiens OX=9606 GN=COL14A1 PE=1 SV=3
721	P00491				7.662457473925128E-07		8.381932623188859E-07				1.3270290905656426E-07																					1.737141918767963E-06	3	Purine nucleoside phosphorylase OS=Homo sapiens OX=9606 GN=PNP PE=1 SV=2
723	P00966				3.681875545392399E-07	9.167593867961746E-07	1.8428023382916078E-06																									3.1277492796270224E-06	3	Argininosuccinate synthase OS=Homo sapiens OX=9606 GN=ASS1 PE=1 SV=2
726	P09525				3.097250640987401E-07	3.228745293819524E-07		1.1326834143456692E-06		2.7916520180649177E-07										1.90546025570046E-07									6.68081852613255E-07			2.9030760878161548E-06	6	Annexin A4 OS=Homo sapiens OX=9606 GN=ANXA4 PE=1 SV=4
728	P14550				2.834890509373979E-07	3.3004958412707537E-07	7.536142553903429E-07		9.549185058168532E-07																							2.3220713962716695E-06	4	Aldo-keto reductase family 1 member A1 OS=Homo sapiens OX=9606 GN=AKR1A1 PE=1 SV=3
730	Q9Y2S2				3.0341578355291664E-07	3.1073193626107854E-07	2.225279755112083E-07																									8.366756953252035E-07	3	Lambda-crystallin homolog OS=Homo sapiens OX=9606 GN=CRYL1 PE=1 SV=3
733	Q14914				3.787653374232387E-07		2.3038726436343912E-07																					2.307091293650823E-07				8.398617311517601E-07	3	Prostaglandin reductase 1 OS=Homo sapiens OX=9606 GN=PTGR1 PE=1 SV=2
734	P02511				1.742459745653806E-06		7.511729124311661E-07		2.2720715617169889E-07																		3.4857723493798596E-07					3.0694170491946568E-06	4	Alpha-crystallin B chain OS=Homo sapiens OX=9606 GN=CRYAB PE=1 SV=2
736	P40121				1.0493086823291966E-06	2.795844050185108E-07	1.7272269469785559E-06		1.0911529548527153E-06											1.0668528928371773E-07												4.253958278462697E-06	5	Macrophage-capping protein OS=Homo sapiens OX=9606 GN=CAPG PE=1 SV=2
738	Q9BUT1				5.240652024255366E-07		6.833527283893298E-07																									1.2074179308148666E-06	2	3-hydroxybutyrate dehydrogenase type 2 OS=Homo sapiens OX=9606 GN=BDH2 PE=1 SV=2
741	O75340				4.4310805638023377E-07	9.573877438505278E-07	1.2467655620345503E-06	4.000100708147909E-07	6.310540297875754E-07	3.163343491332401E-07	1.5514609393276537E-06																					5.546120751328572E-06	7	Programmed cell death protein 6 OS=Homo sapiens OX=9606 GN=PDCD6 PE=1 SV=1
742	P30044				7.195368713834754E-07				6.706247898500209E-07	5.622390191503159E-07	3.321231505324797E-07	3.2956468308832885E-07		4.305626035652159E-07	1.3301299137464786E-07			5.168465412536637E-07	1.7195375050673745E-06	1.2452960173229508E-07			4.959219713978905E-07								4.886420548358901E-07	6.523141783231598E-06	12	Peroxiredoxin-5, mitochondrial OS=Homo sapiens OX=9606 GN=PRDX5 PE=1 SV=4
747	Q9NY25				1.3397019085536368E-06					8.562431234425777E-07	3.6392899540219217E-07																					2.5598740273984068E-06	3	C-type lectin domain family 5 member A OS=Homo sapiens OX=9606 GN=CLEC5A PE=1 SV=1
751	P07237				7.628017192634562E-07				4.882332062552718E-07						3.71243226708981E-07				3.1938467887228017E-06												9.63471111634115E-07	5.779596052584626E-06	5	Protein disulfide-isomerase OS=Homo sapiens OX=9606 GN=P4HB PE=1 SV=3
752	P14618				5.517736485225792E-07		4.356228728707665E-06	8.1500814014141E-08	1.8408381369573641E-06	1.2596997115964004E-07	2.2031238361406046E-07			4.119221307367994E-06						1.67886603456727E-07									2.247688891149896E-06			1.3711420484950066E-05	9	Pyruvate kinase PKM OS=Homo sapiens OX=9606 GN=PKM PE=1 SV=4
756	Q9Y5Z4				4.1291420982727366E-07				3.408020176070176E-07		2.6389247565917284E-07								1.8620223213080434E-07													1.2038109352242685E-06	4	Heme-binding protein 2 OS=Homo sapiens OX=9606 GN=HEBP2 PE=1 SV=1
758	P29323				1.7260154299138645E-07	1.286536889239951E-07				2.2939366267936006E-07																						5.306488945947416E-07	3	Ephrin type-B receptor 2 OS=Homo sapiens OX=9606 GN=EPHB2 PE=1 SV=5
762	O75351				3.636247893919729E-07	5.920600980998668E-07				3.5640040272350364E-07	1.3845241877336423E-06																		1.9393438339302E-07			2.890543861342006E-06	5	Vacuolar protein sorting-associated protein 4B OS=Homo sapiens OX=9606 GN=VPS4B PE=1 SV=2
763	P12259				6.766902234316879E-07	4.641449404376198E-07			1.6504009974435473E-07		2.5833998753064288E-06	3.6837687638688327E-07	3.213286292915933E-07			1.378193342911685E-06				2.979323587409076E-07		9.594921724411744E-07	1.6428213395602966E-06	2.4124498003655114E-06	4.985369357588072E-06		2.224796009805423E-06					1.8480035026011638E-05	13	Coagulation factor V OS=Homo sapiens OX=9606 GN=F5 PE=1 SV=4
766	O94760				2.314036723396076E-07				4.7179548824997734E-07																							7.031991605895849E-07	2	N(G),N(G)-dimethylarginine dimethylaminohydrolase 1 OS=Homo sapiens OX=9606 GN=DDAH1 PE=1 SV=3
767	Q00796				5.21642662456941E-07		2.7089788710258224E-07		2.7133811465118376E-06																							3.505921696071361E-06	3	Sorbitol dehydrogenase OS=Homo sapiens OX=9606 GN=SORD PE=1 SV=4
772	P01258				3.125124966318181E-07	3.5741707088355525E-07					8.417953859125635E-07																					1.5117249534279368E-06	3	Calcitonin OS=Homo sapiens OX=9606 GN=CALCA PE=1 SV=3
775	Q9H444				5.939565628427952E-07	8.308385320329127E-07	2.931343470763873E-07	6.494284386810343E-07		4.2800914761906844E-07	6.0852045341085036E-06																					8.880571562360701E-06	6	Charged multivesicular body protein 4b OS=Homo sapiens OX=9606 GN=CHMP4B PE=1 SV=1
776	P50897				2.920505903633664E-07				2.2443367645735872E-07	4.357709636682451E-07	1.9689538612548085E-07																					1.149150616614451E-06	4	Palmitoyl-protein thioesterase 1 OS=Homo sapiens OX=9606 GN=PPT1 PE=1 SV=1
777	Q9HC38				2.949629391010344E-07	7.442624287248834E-07																										1.0392253678259178E-06	2	Glyoxalase domain-containing protein 4 OS=Homo sapiens OX=9606 GN=GLOD4 PE=1 SV=1
778	P52565				1.275218828348925E-05		5.093902270152109E-07	1.2646343800236601E-07	2.7704790734301757E-07														1.5861663794412807E-07									1.3823706493793971E-05	5	Rho GDP-dissociation inhibitor 1 OS=Homo sapiens OX=9606 GN=ARHGDIA PE=1 SV=3
779	Q9BRA2				7.453365271490857E-07	6.374162618741722E-07																										1.382752789023258E-06	2	Thioredoxin domain-containing protein 17 OS=Homo sapiens OX=9606 GN=TXNDC17 PE=1 SV=1
782	Q04760				6.091625892884911E-07	1.0007627306455326E-06			1.7488183928322894E-06		3.1032626663614504E-07									2.551767494921966E-07												3.9242467288946546E-06	5	Lactoylglutathione lyase OS=Homo sapiens OX=9606 GN=GLO1 PE=1 SV=4
784	Q6P531				1.4541109446699343E-07	6.410156331282462E-07	6.307507015376923E-07	2.341186468507369E-07	1.1382597719936972E-06	3.077420221714998E-07	8.851493144283785E-07																	2.233644427121792E-07				4.205811627289423E-06	8	Glutathione hydrolase 6 OS=Homo sapiens OX=9606 GN=GGT6 PE=1 SV=2
787	Q9UQN3				2.786039226424219E-07	8.458664161308469E-07				5.072133514356795E-07	5.032705909766115E-07																					2.13495428118556E-06	4	Charged multivesicular body protein 2b OS=Homo sapiens OX=9606 GN=CHMP2B PE=1 SV=1
789	Q8NC54				3.3030752710777565E-07						8.886199804341267E-07																					1.2189275075419023E-06	2	Keratinocyte-associated transmembrane protein 2 OS=Homo sapiens OX=9606 GN=KCT2 PE=1 SV=2
790	Q5VY43				1.084511222730948E-06	2.953233188087417E-06																										4.0377444108183645E-06	2	Platelet endothelial aggregation receptor 1 OS=Homo sapiens OX=9606 GN=PEAR1 PE=1 SV=1
793	P34896				4.361684773819646E-07		5.803493276722183E-07																									1.016517805054183E-06	2	Serine hydroxymethyltransferase, cytosolic OS=Homo sapiens OX=9606 GN=SHMT1 PE=1 SV=1
796	Q6UXB4				2.67629974019952E-06	5.0948599552313465E-06	3.703155497589852E-06				6.353534033587264E-06															2.1417790409835325E-06						1.9969628267591517E-05	5	C-type lectin domain family 4 member G OS=Homo sapiens OX=9606 GN=CLEC4G PE=1 SV=1
797	Q8NC42				6.693204140130579E-07	4.684278896613689E-07	7.00830160712815E-07		3.539049923412612E-07	8.48834084959365E-07	5.614055234444663E-07																		2.4836691827745457E-07			3.851089983409789E-06	7	E3 ubiquitin-protein ligase RNF149 OS=Homo sapiens OX=9606 GN=RNF149 PE=2 SV=2
800	Q9H665				1.6372713335208326E-06				1.4526320623809206E-06	2.450367611973773E-06																1.4402949679416504E-06	1.8260193762037004E-06					8.806585352020878E-06	5	IGF-like family receptor 1 OS=Homo sapiens OX=9606 GN=IGFLR1 PE=1 SV=1
801	Q9H6B4				2.4749292490134583E-07	2.4034003737389906E-06	2.135550227006146E-06	1.444175651805503E-06	4.479130398941997E-07	3.919450880333804E-07	5.315869940368645E-07	7.918557581810008E-07				2.596607280456165E-06				1.284658991103317E-07							1.9239515672117573E-06					1.3042944804375686E-05	11	CXADR-like membrane protein OS=Homo sapiens OX=9606 GN=CLMP PE=1 SV=1
802	O43598				6.94344205362917E-07		1.352931922611235E-06																									2.047276127974152E-06	2	2'-deoxynucleoside 5'-phosphate N-hydrolase 1 OS=Homo sapiens OX=9606 GN=DNPH1 PE=1 SV=1
803	Q9ULV1				1.7281507277710535E-07		9.357320481546489E-07		4.77939640584531E-07	5.588304347220962E-07																						2.1453171962383815E-06	4	Frizzled-4 OS=Homo sapiens OX=9606 GN=FZD4 PE=1 SV=2
806	P01225				1.493147125452711E-07					3.6556734380169546E-07						4.6287711506362937E-07						1.6363219569291788E-06										2.614081128339775E-06	4	Follitropin subunit beta OS=Homo sapiens OX=9606 GN=FSHB PE=1 SV=2
807	Q8N6Q3				6.099950552192797E-07	2.78974194622657E-07			8.84014289505593E-06		2.7211367875008106E-06	5.834757438890303E-07				5.54397039609521E-07				8.297392477967779E-07												1.4417860963694008E-05	7	CD177 antigen OS=Homo sapiens OX=9606 GN=CD177 PE=1 SV=2
808	Q6UX73				1.8503840160437266E-07					6.123496769694163E-07																						7.973880785737889E-07	2	UPF0764 protein C16orf89 OS=Homo sapiens OX=9606 GN=C16orf89 PE=1 SV=2
811	O00462				2.0265805342308363E-07	2.1612798843208773E-07				1.8980703950740207E-07																						6.085930813625734E-07	3	Beta-mannosidase OS=Homo sapiens OX=9606 GN=MANBA PE=1 SV=3
812	Q9UKY0				6.074577173396638E-07		3.8307916549032064E-07																									9.905368828299843E-07	2	Prion-like protein doppel OS=Homo sapiens OX=9606 GN=PRND PE=1 SV=2
813	Q9H159				3.269351477319655E-07	1.5278047740768043E-05																										1.560498288850001E-05	2	Cadherin-19 OS=Homo sapiens OX=9606 GN=CDH19 PE=2 SV=1
817	P41217				1.9620277886342369E-07					4.2200767755158494E-07	5.705971556423492E-07																					1.1888076120573577E-06	3	OX-2 membrane glycoprotein OS=Homo sapiens OX=9606 GN=CD200 PE=1 SV=4
821	Q8NCC3				9.322499439661187E-08	2.1629508693408963E-07	3.2725593575671245E-07	3.855299854685678E-07		1.2589310846783015E-06					2.0754468680380965E-07					3.3784134688121017E-07							5.41291989028557E-07		2.8449007019948655E-07			3.6524051801473466E-06	9	Phospholipase A2 group XV OS=Homo sapiens OX=9606 GN=PLA2G15 PE=1 SV=2
824	P32004				7.96504968496854E-08	4.143408453433373E-07	5.321987047028666E-07				3.9928643834367787E-07					8.228371822283702E-07																2.2483136674679373E-06	5	Neural cell adhesion molecule L1 OS=Homo sapiens OX=9606 GN=L1CAM PE=1 SV=2
828	Q92729				6.351656555286884E-06			9.044843351514781E-07	1.5847182670482884E-06																							8.84085915748665E-06	3	Receptor-type tyrosine-protein phosphatase U OS=Homo sapiens OX=9606 GN=PTPRU PE=1 SV=2
831	P50395				2.832087069461034E-07		1.1796227299914381E-07																									4.011709799452472E-07	2	Rab GDP dissociation inhibitor beta OS=Homo sapiens OX=9606 GN=GDI2 PE=1 SV=2
832	Q8N3J6				5.16887349712641E-07						3.2221249070740693E-07																					8.39099840420048E-07	2	Cell adhesion molecule 2 OS=Homo sapiens OX=9606 GN=CADM2 PE=2 SV=1
834	P0C7U0				3.0016818547010334E-07	3.064170990881135E-07				2.039230130708012E-07																						8.105082976290179E-07	3	Protein ELFN1 OS=Homo sapiens OX=9606 GN=ELFN1 PE=1 SV=2
835	O60279				6.788703538810615E-07	2.1528847718106098E-06	2.4835770583178845E-06			1.1235678341218162E-06	9.096880435866701E-07	1.4974954494611908E-06			8.865104014979533E-07	1.8901487169858873E-06		2.126757036681247E-06	1.8627385369913326E-06	3.4236915537351815E-07		9.814344188352032E-07			4.20575443482453E-07		1.201861284309164E-06	6.887366198670773E-07	1.5640629649157539E-06		6.088086662418532E-07	2.1420086756360672E-05	17	Sushi domain-containing protein 5 OS=Homo sapiens OX=9606 GN=SUSD5 PE=1 SV=3
836	P09871				2.821231321060614E-07	1.2455007386953204E-06	1.113578796706829E-06		3.961253413121837E-05		4.1211472783025534E-07		2.854216729492808E-07	1.9681016201643585E-06																	1.649337341653785E-06	4.656871216132426E-05	8	Complement C1s subcomponent OS=Homo sapiens OX=9606 GN=C1S PE=1 SV=1
843	O15197				3.6141968936781453E-07	1.0005422247309541E-06	1.9344547958720267E-06		3.652217826711983E-07																							3.6616384926419935E-06	4	Ephrin type-B receptor 6 OS=Homo sapiens OX=9606 GN=EPHB6 PE=1 SV=4
83	P07333					6.826249695053976E-07	7.027212551666104E-07	2.2470999115171943E-07	1.1336447772038081E-06	2.1615880895102896E-06	6.609174631456333E-07									7.557914702449808E-08									6.486198665426471E-07			6.2904055592506035E-06	8	Macrophage colony-stimulating factor 1 receptor OS=Homo sapiens OX=9606 GN=CSF1R PE=1 SV=2
95	Q9UHI8					1.3060319843845397E-06	1.2924445549221205E-06	4.870453618045592E-07	9.968330726622536E-07	1.2036344848007027E-06	1.6713140332088506E-06	4.4253067492037364E-06	1.1931767406113975E-06	6.431538552695363E-07	5.7189233755996834E-06	3.1707926960076737E-06		5.8641594573207675E-06	2.945332738218002E-05	7.889089972337856E-07	1.2555293358535825E-06		2.194037906609583E-06		2.072804994261634E-06		2.7500539099206847E-06		1.7279388002252889E-06		5.173874898745984E-06	7.338929259082638E-05	20	A disintegrin and metalloproteinase with thrombospondin motifs 1 OS=Homo sapiens OX=9606 GN=ADAMTS1 PE=1 SV=4
334	A0A0A0MS15					1.0724279370315175E-07	6.528037557895243E-07			7.80285207975368E-07				3.3846810314055965E-07	8.211138064421507E-07			2.8080734696037236E-06	3.5945138376791885E-06	1.8930366380347074E-06	1.2185696415841183E-06				3.211426865180246E-07						1.946932839542524E-06	1.4482182780013042E-05	11	Immunoglobulin heavy variable 3-49 OS=Homo sapiens OX=9606 GN=IGHV3-49 PE=3 SV=1
362	P0C0L4					1.565661468312875E-06	1.2728920374528352E-06			2.130827513612808E-06	9.379614200321085E-07	4.199457097596256E-06	6.629928845185356E-07	3.4640382330230565E-06	3.3677071120939676E-06	3.060312383954565E-06	4.354752687895027E-06		5.170224093062342E-06	3.7465865584011607E-06	4.489951290733745E-06		1.1137125894309533E-06								4.838997252275145E-06	4.437607462239538E-05	15	Complement C4-A OS=Homo sapiens OX=9606 GN=C4A PE=1 SV=2
392	P21926					3.606547050795659E-06					3.5616585067059738E-06																					7.168205557501633E-06	2	CD9 antigen OS=Homo sapiens OX=9606 GN=CD9 PE=1 SV=4
438	P13284					3.212314836667852E-06				1.8074062549979737E-06								5.585746190056483E-07				2.5280434441294176E-06					3.869559451727064E-06					1.1975898606527955E-05	5	Gamma-interferon-inducible lysosomal thiol reductase OS=Homo sapiens OX=9606 GN=IFI30 PE=1 SV=3
446	Q01974					6.436256637619234E-07	4.551083699042499E-07																									1.0987340336661733E-06	2	Tyrosine-protein kinase transmembrane receptor ROR2 OS=Homo sapiens OX=9606 GN=ROR2 PE=1 SV=2
553	P00748					2.769053017323486E-07	8.109477179544487E-07	3.3237904343695707E-07		4.92849163463547E-07	2.5748701460070553E-07	2.5447194358486993E-07	3.8729781962985456E-07		2.8502830536448484E-07	1.73835478849563E-06	2.2478559488998273E-07	1.6463711223641717E-06	1.4251449051510119E-06	1.4853528730531583E-06			1.1266469421761659E-06		2.188037719542359E-06		4.3616554882748106E-07	4.809757909036854E-07	1.515383824304931E-05		2.9489383123546763E-06	3.1951978150574846E-05	19	Coagulation factor XII OS=Homo sapiens OX=9606 GN=F12 PE=1 SV=3
567	Q14574					3.059995114904771E-07					1.2181331335130695E-07																					4.278128248417841E-07	2	Desmocollin-3 OS=Homo sapiens OX=9606 GN=DSC3 PE=1 SV=3
574	Q9H9P2					1.6970569976772432E-07	4.871579577514057E-07				3.4266427944001645E-07																					9.995279369591465E-07	3	Chondrolectin OS=Homo sapiens OX=9606 GN=CHODL PE=1 SV=2
586	Q8TF66					4.4576819161518616E-07	1.2253515835175197E-06		1.4760596039527573E-06																							3.147179379085463E-06	3	Leucine-rich repeat-containing protein 15 OS=Homo sapiens OX=9606 GN=LRRC15 PE=2 SV=2
608	Q02413					3.700133248001606E-07		6.521897254534799E-08			4.510049260707084E-07																					8.86237223416217E-07	3	Desmoglein-1 OS=Homo sapiens OX=9606 GN=DSG1 PE=1 SV=2
637	Q14314					8.01183044180878E-07	5.425655140215038E-07	2.7397146530846667E-07	6.854278834414867E-07	8.986569058446284E-07									4.950500676442104E-07													3.696854880441174E-06	6	Fibroleukin OS=Homo sapiens OX=9606 GN=FGL2 PE=1 SV=1
755	Q6UXD5					4.825121713573081E-07	2.3318565916166237E-07		3.3629303378146317E-07	3.842458826705746E-07																			1.3974789255061572E-07			1.575984639521624E-06	5	Seizure 6-like protein 2 OS=Homo sapiens OX=9606 GN=SEZ6L2 PE=1 SV=2
761	P62258					3.293350804947109E-07	2.7171984322418383E-06		8.495968336591261E-07					1.7869489341992366E-07																		4.0748252398156E-06	4	14-3-3 protein epsilon OS=Homo sapiens OX=9606 GN=YWHAE PE=1 SV=1
764	Q99988					2.060948347841097E-06	6.853275630481718E-07	2.37481041482103E-07	6.881018618533159E-07			6.566148319756803E-07			1.7233039260788347E-07	1.978060487972066E-06			1.1017329883217749E-06								1.1548295649573982E-06					8.73542708005949E-06	9	Growth/differentiation factor 15 OS=Homo sapiens OX=9606 GN=GDF15 PE=1 SV=3
771	P16152					4.956486866745743E-07			8.551630339711958E-07		3.935183704016136E-07	1.976161143101973E-07		5.884215084222824E-07																		2.5303677137798633E-06	5	Carbonyl reductase [NADPH] 1 OS=Homo sapiens OX=9606 GN=CBR1 PE=1 SV=3
780	P62805					3.660229621100379E-07	1.1114967677433626E-06		2.9117114922523813E-06					3.0591163733064617E-06	1.3262625075667876E-06						2.7458509068586407E-07							6.904040724398627E-07				9.739599266104758E-06	7	Histone H4 OS=Homo sapiens OX=9606 GN=H4C1 PE=1 SV=2
799	Q99816					2.121366565821364E-07				6.366283700462586E-07	4.2348510773886803E-07																					1.272250134367263E-06	3	Tumor susceptibility gene 101 protein OS=Homo sapiens OX=9606 GN=TSG101 PE=1 SV=2
840	Q13449					4.5124499012468924E-07	7.659098223561015E-07		1.8134080050101542E-06		2.1108626034483432E-07																		7.101305525042767E-07			3.951779630340056E-06	5	Limbic system-associated membrane protein OS=Homo sapiens OX=9606 GN=LSAMP PE=1 SV=2
853	Q13621					2.1156492184996416E-06				1.3440982903268447E-07	3.8754609802585487E-07									3.383957680842386E-07									7.528880445752375E-07			3.728888958217657E-06	5	Solute carrier family 12 member 1 OS=Homo sapiens OX=9606 GN=SLC12A1 PE=1 SV=2
854	O75487					1.0404853153342161E-06	2.757804217040389E-07																									1.316265737038255E-06	2	Glypican-4 OS=Homo sapiens OX=9606 GN=GPC4 PE=1 SV=4
855	P55291					3.683408218648037E-07	1.0248585022051213E-06			6.956687776577419E-06	4.3879510695272283E-07					1.2105777699239095E-06																9.999259977523976E-06	5	Cadherin-15 OS=Homo sapiens OX=9606 GN=CDH15 PE=1 SV=1
856	Q9UN37					4.708987160702027E-07				2.3390067610136826E-07																						7.047993921715709E-07	2	Vacuolar protein sorting-associated protein 4A OS=Homo sapiens OX=9606 GN=VPS4A PE=1 SV=1
858	Q14393					7.736802630695434E-07			1.6731703757322152E-06		2.2297021161032397E-07																					2.6698208504120827E-06	3	Growth arrest-specific protein 6 OS=Homo sapiens OX=9606 GN=GAS6 PE=1 SV=3
859	Q5JRA6					9.379037636074503E-07	1.1423595722198027E-06	2.439644322229541E-07																			1.1907101516823233E-06					3.51493791973253E-06	4	Transport and Golgi organization protein 1 homolog OS=Homo sapiens OX=9606 GN=MIA3 PE=1 SV=1
860	P35858					3.035961676213782E-07			3.863981864697185E-06		6.228186910597269E-08		3.791375166363814E-08	5.928886648272231E-06			2.1377549382979067E-07															1.0410435795190198E-05	6	Insulin-like growth factor-binding protein complex acid labile subunit OS=Homo sapiens OX=9606 GN=IGFALS PE=1 SV=1
861	Q5VW32					6.017608762634354E-07				7.739755528578291E-07	7.190099071823871E-07																		5.947402878217249E-07			2.6894866241253766E-06	4	BRO1 domain-containing protein BROX OS=Homo sapiens OX=9606 GN=BROX PE=1 SV=1
862	Q9NP79					7.4693050863795E-07				4.568429384486127E-07	3.787968200384968E-06																					4.9917416474715305E-06	3	Vacuolar protein sorting-associated protein VTA1 homolog OS=Homo sapiens OX=9606 GN=VTA1 PE=1 SV=1
863	Q8WVQ1					4.569124495959675E-07			0.0011473528174422234		2.2076465310191047E-07																					0.0011480304945449213	3	Soluble calcium-activated nucleotidase 1 OS=Homo sapiens OX=9606 GN=CANT1 PE=1 SV=1
864	Q92896					8.812592379072285E-07	2.266806511163496E-07		1.1560794275800673E-06																							2.2640193166036457E-06	3	Golgi apparatus protein 1 OS=Homo sapiens OX=9606 GN=GLG1 PE=1 SV=2
866	O75131					5.26738432402665E-07					5.511214405576149E-07																					1.07785987296028E-06	2	Copine-3 OS=Homo sapiens OX=9606 GN=CPNE3 PE=1 SV=1
867	P45877					1.5110324050331382E-06			2.3942686225639588E-06		2.1663708468016065E-07																					4.121938112277257E-06	3	Peptidyl-prolyl cis-trans isomerase C OS=Homo sapiens OX=9606 GN=PPIC PE=1 SV=1
868	Q9NY97					2.7660580043108794E-07	3.108310119535481E-07		4.5314720045372057E-07	2.0354161553212583E-07	3.8808913679447616E-07																					1.6322147651649587E-06	5	N-acetyllactosaminide beta-1,3-N-acetylglucosaminyltransferase 2 OS=Homo sapiens OX=9606 GN=B3GNT2 PE=1 SV=2
871	Q14956					9.67106020016465E-07			1.2357252074288873E-07																							1.0906785407593539E-06	2	Transmembrane glycoprotein NMB OS=Homo sapiens OX=9606 GN=GPNMB PE=1 SV=2
872	P15121					4.967248129778679E-07	1.0897083827299485E-06							9.315453499121179E-08														2.8153085438029623E-07				1.9611185850793243E-06	4	Aldo-keto reductase family 1 member B1 OS=Homo sapiens OX=9606 GN=AKR1B1 PE=1 SV=3
875	P54289					3.8270794619903334E-07				6.586868773964424E-07																						1.0413948235954759E-06	2	Voltage-dependent calcium channel subunit alpha-2/delta-1 OS=Homo sapiens OX=9606 GN=CACNA2D1 PE=1 SV=3
877	Q99983					8.349748191426544E-07			4.123009842665332E-05		8.006204467546344E-07																					4.286569369255061E-05	3	Osteomodulin OS=Homo sapiens OX=9606 GN=OMD PE=1 SV=1
879	Q9HD42					7.175461901548511E-07	5.848442383453189E-07																									1.30239042850017E-06	2	Charged multivesicular body protein 1a OS=Homo sapiens OX=9606 GN=CHMP1A PE=1 SV=1
880	Q9NQ79					3.2245120706772517E-07			1.3472165486975228E-06																							1.669667755765248E-06	2	Cartilage acidic protein 1 OS=Homo sapiens OX=9606 GN=CRTAC1 PE=1 SV=2
883	Q9BX67					7.409999758971008E-07	6.063545628606324E-07			5.100299836684621E-07	4.284570930846396E-07																					2.285841615510835E-06	4	Junctional adhesion molecule C OS=Homo sapiens OX=9606 GN=JAM3 PE=1 SV=1
885	Q16363					6.375894010903072E-07					5.920570494827281E-07																					1.2296464505730354E-06	2	Laminin subunit alpha-4 OS=Homo sapiens OX=9606 GN=LAMA4 PE=1 SV=4
887	Q16586					9.687968568298496E-07			3.6634656931552183E-07	5.021434957566565E-07																	1.0157793265851097E-06	4.900120473814348E-07				3.343078295868572E-06	5	Alpha-sarcoglycan OS=Homo sapiens OX=9606 GN=SGCA PE=1 SV=1
898	Q6V0I7					1.2853536534355824E-07				6.739391769344469E-07																						8.024745422780051E-07	2	Protocadherin Fat 4 OS=Homo sapiens OX=9606 GN=FAT4 PE=1 SV=2
899	P21709					5.459512717036257E-07		6.426211589697521E-07		1.2988932338967435E-06	8.482002801566672E-07														3.467155080470125E-07			7.369745766381768E-07				4.419356029411977E-06	6	Ephrin type-A receptor 1 OS=Homo sapiens OX=9606 GN=EPHA1 PE=1 SV=4
902	Q9Y287					5.009481731032587E-07				1.6005652498741276E-07	1.9835673112933638E-07																					8.593614292200078E-07	3	Integral membrane protein 2B OS=Homo sapiens OX=9606 GN=ITM2B PE=1 SV=1
581	Q6PCB0						5.887899051630455E-07	2.8067341785918855E-07	6.298157643515507E-06	2.207236267915541E-07						9.174608503210897E-07			2.6909802076269124E-07	2.2550652288483504E-07												8.800409987297911E-06	7	von Willebrand factor A domain-containing protein 1 OS=Homo sapiens OX=9606 GN=VWA1 PE=1 SV=1
590	Q9BVM4						7.042202985812897E-07	3.261978971907809E-07			5.144026877477767E-07																	4.662532369789729E-07	8.292295447383102E-07			2.84030366523713E-06	5	Gamma-glutamylaminecyclotransferase OS=Homo sapiens OX=9606 GN=GGACT PE=1 SV=2
592	Q8NHJ6						1.4229309422744893E-06	1.8429584988725712E-07		2.291592659291702E-07		3.018001842655445E-07				1.1535615225802428E-06			5.12400341462626E-07								4.971776874950063E-07	3.1976544833411285E-07	4.0583485594626213E-07			5.026926098174711E-06	9	Leukocyte immunoglobulin-like receptor subfamily B member 4 OS=Homo sapiens OX=9606 GN=LILRB4 PE=1 SV=3
594	P04275						3.7410974482580554E-07			2.321321234490557E-07						4.531791692087725E-06				2.0781792553248097E-07		1.911315814915186E-06									2.0184199612152678E-07	7.45900929693178E-06	6	von Willebrand factor OS=Homo sapiens OX=9606 GN=VWF PE=1 SV=4
810	Q06828						5.391527061525226E-07		1.6098642369763587E-06																							2.1490169431288814E-06	2	Fibromodulin OS=Homo sapiens OX=9606 GN=FMOD PE=1 SV=2
848	P11766						1.770463508339512E-07		6.867410479268435E-07																							8.637873987607947E-07	2	Alcohol dehydrogenase class-3 OS=Homo sapiens OX=9606 GN=ADH5 PE=1 SV=4
873	P04062						2.0945937310523408E-07				3.3237188409226916E-07																					5.418312571975032E-07	2	Lysosomal acid glucosylceramidase OS=Homo sapiens OX=9606 GN=GBA PE=1 SV=3
894	P24593						5.948584311425687E-07		3.619834342389173E-07						3.881505704616908E-07				5.213940840422267E-06						9.419878028442146E-07						6.897123459154592E-07	8.190633425025118E-06	6	Insulin-like growth factor-binding protein 5 OS=Homo sapiens OX=9606 GN=IGFBP5 PE=1 SV=1
897	O43155						2.888123010805427E-07		5.329696299137968E-07																							8.217819309943395E-07	2	Leucine-rich repeat transmembrane protein FLRT2 OS=Homo sapiens OX=9606 GN=FLRT2 PE=1 SV=1
904	P01705						1.8936269514071395E-06			2.9033851441324117E-07		1.8228750771113527E-06		4.5094957594290315E-07					1.951319152032873E-06					1.5742247354491953E-06	2.5835639430003415E-07			7.996680009457666E-07	1.2467717096352457E-06			1.028813011123775E-05	9	Immunoglobulin lambda variable 2-23 OS=Homo sapiens OX=9606 GN=IGLV2-23 PE=1 SV=2
909	P23526						3.1956638121738534E-07		4.387301524883416E-07																				5.027987904231186E-07			1.2610953241288456E-06	3	Adenosylhomocysteinase OS=Homo sapiens OX=9606 GN=AHCY PE=1 SV=4
912	Q92956						4.250453335373073E-07		1.8917050884460758E-06																	3.336551734914861E-06						5.653302156898244E-06	3	Tumor necrosis factor receptor superfamily member 14 OS=Homo sapiens OX=9606 GN=TNFRSF14 PE=1 SV=3
917	Q14126						1.9735695651424748E-07	1.666434078861007E-07			2.3588992058961244E-07				5.68616199900651E-07			9.454810034582545E-07							1.2374958350902824E-07							2.2377370718578945E-06	6	Desmoglein-2 OS=Homo sapiens OX=9606 GN=DSG2 PE=1 SV=2
919	Q6FHJ7						1.2936053726494667E-07		2.0073917890543777E-07																							3.3009971617038444E-07	2	Secreted frizzled-related protein 4 OS=Homo sapiens OX=9606 GN=SFRP4 PE=1 SV=2
920	P49788						6.575435457406432E-07	9.464082884573589E-08	2.7421526006143815E-07		4.86517933342531E-07					2.6788164366092347E-07				9.105989405803515E-07									2.75951517685452E-06			5.450913329086143E-06	7	Retinoic acid receptor responder protein 1 OS=Homo sapiens OX=9606 GN=RARRES1 PE=1 SV=2
924	Q8N474						5.883615885380539E-07		3.8268709235119747E-07																							9.710486808892513E-07	2	Secreted frizzled-related protein 1 OS=Homo sapiens OX=9606 GN=SFRP1 PE=1 SV=1
188	Q13508							1.7168357058266458E-06		3.4616204256836055E-06		3.4002763000024186E-06	3.0833120359712596E-06	8.789647173161054E-06	2.3858858868222955E-05			1.028488634490281E-05	8.288871873599148E-06	1.23669412065292E-07			4.075602104088689E-06		3.1231000076737308E-06		3.04372653623789E-06		5.339072939752926E-06		1.5816345149576436E-05	9.440582487676486E-05	14	Ecto-ADP-ribosyltransferase 3 OS=Homo sapiens OX=9606 GN=ART3 PE=1 SV=2
466	Q9Y3B3							1.6609639183946563E-07		8.067183086683819E-07		7.885322772588715E-07				1.3559139001655022E-06													4.924573602804179E-07			3.609718238212639E-06	5	Transmembrane emp24 domain-containing protein 7 OS=Homo sapiens OX=9606 GN=TMED7 PE=1 SV=2
889	Q9Y473							1.0911333153201152E-06			4.943288169717376E-06						3.847240950493556E-06				3.2523239473619955E-06											1.3133986382893043E-05	4	Zinc finger protein 175 OS=Homo sapiens OX=9606 GN=ZNF175 PE=1 SV=1
944	Q8TCD5							2.5192035022048397E-05	1.6534852118675654E-07																							2.5357383543235154E-05	2	5'(3')-deoxyribonucleotidase, cytosolic type OS=Homo sapiens OX=9606 GN=NT5C PE=1 SV=2
892	Q8IZA0								1.8559782865161667E-06	2.292397720022697E-07	1.3511293670469438E-06															4.875135536094623E-07						3.923860979174843E-06	4	Dyslexia-associated protein KIAA0319-like protein OS=Homo sapiens OX=9606 GN=KIAA0319L PE=1 SV=2
952	P12821								2.5468180416209815E-06	3.551782777550915E-07	8.041811888062824E-08																		3.650412657332695E-07			3.347455703989971E-06	4	Angiotensin-converting enzyme OS=Homo sapiens OX=9606 GN=ACE PE=1 SV=1
974	Q99538								4.6037689611365786E-07	3.314876921279021E-07																						7.918645882415599E-07	2	Legumain OS=Homo sapiens OX=9606 GN=LGMN PE=1 SV=1
979	Q9H4M9								1.7351998484797819E-07	1.4480350534373847E-07	1.1255000951272289E-07																					4.3087349970443954E-07	3	EH domain-containing protein 1 OS=Homo sapiens OX=9606 GN=EHD1 PE=1 SV=2
410	P07359									5.64303815765707E-07	7.237251551182895E-07	1.1481201328950022E-06			1.561317703408524E-06	1.9398301183721235E-07		2.7562754911210528E-06									4.964306482353289E-07		8.589065827893841E-07		5.238859982465196E-07	8.82694853941702E-06	9	Platelet glycoprotein Ib alpha chain OS=Homo sapiens OX=9606 GN=GP1BA PE=1 SV=2
666	P05546									1.3163314685544083E-06	9.800999369372055E-07	2.5454527660590962E-06	2.0248875290047996E-06	2.2204735549395304E-05	8.150998813337265E-06	7.705110861392665E-06	5.387524707155158E-06	2.287406596263416E-06	1.0831472923767776E-05		9.468444712621351E-07		2.607350075655678E-06		1.4672014667095203E-06						4.882878180892666E-06	7.33382953463871E-05	14	Heparin cofactor 2 OS=Homo sapiens OX=9606 GN=SERPIND1 PE=1 SV=3
814	P61106									2.8855864335625177E-07	2.3626178897211512E-07																					5.248204323283669E-07	2	Ras-related protein Rab-14 OS=Homo sapiens OX=9606 GN=RAB14 PE=1 SV=4
998	P55017									1.2214791567047548E-06	1.5385103355895223E-06																					2.7599894922942773E-06	2	Solute carrier family 12 member 3 OS=Homo sapiens OX=9606 GN=SLC12A3 PE=1 SV=3

## Sheet: Total from AKI
Protein Index	Locus	1::1_1	1::10_1	1::2_1	1::3_1	1::4_1	1::5_1	1::6_1	1::7_1	1::8_1	1::9_1	2::21_2	2::22_2	2::23_2	2::24_2	2::25_2	2::26_2	2::27_2	2::28_2	2::29_2	2::30_2	3::11_3	3::12_3	3::13_3	3::14_3	3::15_3	3::16_3	3::17_3	3::18_3	3::19_3	3::20_3	Total Signal	Replicate Count	Description
0	P04156	3.5023678825481793E-06	3.7635988935916957E-06	1.1538153796876735E-05	6.107151629103805E-06	1.30024537579799E-05	4.682580179428927E-06	2.134641760662088E-06	1.7180926135047377E-05	2.30812084517392E-05	1.1670891290805714E-05	1.25967209287362E-05			1.8487035155420193E-06	1.1283256039670582E-05		3.356993781964179E-06	1.8909817220602212E-06	3.933203577404509E-07	2.609668220166124E-07	7.114713815804155E-06		5.160933434825294E-06	9.44758421770663E-06	2.389141660227693E-06	1.4437317560261901E-05	7.303869822596052E-06	1.2314795326609649E-05		1.8992170036770576E-07	0.000186653194483913	25	Major prion protein OS=Homo sapiens OX=9606 GN=PRNP PE=1 SV=1
1	Q12907	8.302886136462465E-05	8.15517161299154E-05	0.00016069383358576893	4.890580669915295E-05	0.0002211475594228395	0.0002482257257188883	9.131907204125729E-05	0.000182662638789505	0.00014774314072764735	0.00010623037946397679	0.0001533380592634566	9.247975438167387E-07	6.94015505696035E-07	1.1310217076879382E-05	0.00023364198415607357		8.198022518848981E-05	2.1680886205553903E-05	6.334156372268598E-05	5.770052122930267E-07	4.5880612620737025E-05	3.821004966498931E-06	1.8637030472618208E-05	9.88514444685973E-06	0.00046781050944882225	0.0002264121868965339	0.0001508215266313113	0.00015482429075259775	4.110065172766949E-06	3.0903259890348122E-06	0.003024290185216301	29	Vesicular integral-membrane protein VIP36 OS=Homo sapiens OX=9606 GN=LMAN2 PE=1 SV=1
2	O00187	6.708933409263669E-05	0.00010599853454587672	0.00017365419284437532	1.2022831222792355E-05	9.916387044284157E-05	0.000292167554556956	0.00015781506397048473	0.00018043291849270362	0.00013901113989187326	5.2744419009750435E-05	0.0001995033527623036	2.5176596884987286E-07	2.1068958468440646E-06	6.0648837059222E-06	0.00016307884909613966		4.374881489136024E-05	1.2119493645562318E-05	3.3449270025894986E-05	2.377543150729645E-07	2.066305340930988E-05	4.485217446699276E-06		1.11076935477154E-05	0.0002796114417330316	0.00022869920697902378	0.00023503727534481304	0.00013356426623584261	1.1420240047145664E-06	2.812483304011867E-06	0.0026577836013334027	28	Mannan-binding lectin serine protease 2 OS=Homo sapiens OX=9606 GN=MASP2 PE=1 SV=4
3	P06312	2.283654936101085E-05	1.3297727501981097E-05	5.925507947790063E-05	3.311020564568728E-05	3.4740036169254674E-05	2.380487632349158E-05	1.3355302728556605E-05	1.169330526221513E-05	1.7599644108277733E-05	2.8207950638955114E-05	7.100805605466596E-05	7.511629749750682E-06	9.308682931995146E-06	1.438830255360077E-05	6.242660539821916E-05	1.340543070211421E-05	4.1475943624098874E-05	6.78353979431836E-05	5.2001595202186195E-05	1.0055855077599707E-05	7.790298239718808E-06	1.1834113651863859E-05	8.34366069297022E-06	1.447851710393386E-05	3.024416668234284E-05	9.878961524570739E-05	7.488414158721547E-05	9.948421268098972E-05	4.354578716328776E-06	1.0678145719597594E-05	0.0009681996267754134	30	Immunoglobulin kappa variable 4-1 OS=Homo sapiens OX=9606 GN=IGKV4-1 PE=1 SV=1
4	P01011	0.0001044027098310385	4.947001667184938E-05	7.181078874051683E-05	2.088531813294114E-05	8.50454876718709E-05	9.999765301519517E-05	5.667735878678342E-05	4.583219897767638E-05	5.750312783588472E-05	5.9735988160559695E-05	8.712437648372927E-05	3.212270010243157E-05	0.0002365193046517379	3.0784391532038015E-05	0.0002772575790965218	0.00010394189268334672	0.00011563957925352142	0.00011895386475771255	0.0007405234517387787	8.953166122739915E-05	5.8409303073525704E-05	3.0722573544166514E-05	2.9082668108787617E-05	3.3655949398198745E-05	0.00019979225932772646	4.9081833292695005E-05	6.470613846797895E-05	8.394117825803924E-05	1.0867815988221851E-05	1.3909092110806675E-05	0.0030579282609216802	30	Alpha-1-antichymotrypsin OS=Homo sapiens OX=9606 GN=SERPINA3 PE=1 SV=2
5	P14209	1.6635746193993266E-05	4.59286266578352E-05	0.00010379210908158437	3.83273700251139E-05	8.396606849529779E-05	6.1020852241099105E-05	5.508597706510202E-05	7.131296751294632E-05	9.260347886227077E-05	4.519886477960038E-05	7.652633006281325E-05	1.5804924658434771E-06		2.8849359765186454E-05	0.00013695746364140128	6.421678810443555E-07	1.7363034304145485E-05	3.162480875915501E-05	2.408466808249316E-06	7.122097648532611E-06	1.677873336307934E-05	2.9809596694390435E-06			2.6960242835798303E-05	2.104956346666822E-05	1.4699849896487513E-05	3.691174910474537E-05	3.9354904293014757E-07	4.1966838205912E-06	0.0010409176134509534	27	CD99 antigen OS=Homo sapiens OX=9606 GN=CD99 PE=1 SV=1
6	P02768	0.0038175020289933554	0.006508432052169313	0.0026572264025485326	0.003843130402685129	0.0026393745376828903	0.00351176881052696	0.0065967537798281625	0.005428054559752865	0.003312287687313727	0.0037366502050480087	0.004170651471561228	0.013717616969224185	0.011962339260862459	0.008173702752915426	0.001547179423284146	0.021002806811726157	0.007403423145847798	0.0027825293651445836	0.0070803857350035864	0.024228883774497337	0.0026780507397800987	0.009305233269919805	0.004197083284189233	0.005604068492148081	0.002760975062591731	0.0042983547131437054	0.0011445847799362047	0.003966530605284739	0.02250685820953722	0.00355852518547101	0.20414096351861769	30	Albumin OS=Homo sapiens OX=9606 GN=ALB PE=1 SV=2
7	P41222	0.0008668761431269023	0.0006417815231084653	0.002298531066999678	0.0007918250497578647	0.0010556845944220202	0.0013055488533544727	0.0007618709232320164	0.0004283410763042724	0.0015399371709183276	0.0009146253762321902	0.0019499287567223485	9.051221340456757E-05	1.7475993173462543E-05	0.0004761082562136726	0.001623744600067477	5.3221243555900936E-05	0.0008481488892722879	0.0007090813591694216	0.0002551794253624355	0.00029800477802315934	0.0009693306487013925	0.00014951173443597028	0.00021758032586225324	0.00018550892031292063	0.0010829163785944992	0.0027436880039560414	0.0011907208906866374	0.0019194968554202974	0.00011371411976206187	0.0002430101670472036	0.02574190533720022	30	Prostaglandin-H2 D-isomerase OS=Homo sapiens OX=9606 GN=PTGDS PE=1 SV=1
8	P68871	6.582453436043787E-06	3.5331074404780963E-06	3.2571060702920586E-05	0.0002506412913034818	1.2050182425308964E-05	1.473614764837623E-05	5.115753009908187E-06	4.447067563155733E-06	7.595697327074328E-05	6.381375777251068E-06	2.9982922370791436E-06	6.977691646994446E-06	3.1002770828192914E-05	2.8749818215968347E-07		3.1700557615064316E-06	3.7263544063047285E-05	3.402803898297631E-05	3.4699088440612107E-06	5.820543764031752E-07	1.9654874958467615E-05	1.2943755453446938E-05		2.1853027355566717E-06		4.009814035754321E-06	3.733982880279724E-07	1.2657599701880671E-05	8.05677363911829E-08		0.0005837005804096139	26	Hemoglobin subunit beta OS=Homo sapiens OX=9606 GN=HBB PE=1 SV=2
9	P01619	5.375316485882413E-05	4.4512925644647625E-05	0.00015693127058674652	5.04480355175781E-05	8.436573940497717E-05	6.549261041858165E-05	4.773589529972748E-05	4.173562076924042E-05	8.537237668330051E-05	0.00011845758442584666	0.00022465018548921298	1.7687531475190092E-05	2.9233568512314546E-05	3.4798533178451816E-05	0.00018816533077480345	2.6751635974776675E-05	7.08796437387724E-05	0.00015640548918256894	7.622279895913579E-05	2.9765898199665083E-05	8.175777028633532E-05	2.7816460109990987E-05	3.573240623495838E-05	2.521116136431242E-05	2.7578650578603813E-05	0.00018387754982501916	0.00011340319188701791	0.00019522195074232518	1.3817847721358097E-05	2.6214973472376287E-05	0.0023339978013166597	30	Immunoglobulin kappa variable 3-20 OS=Homo sapiens OX=9606 GN=IGKV3-20 PE=1 SV=2
11	Q8TCZ2	5.695682377688262E-06	1.540034027765702E-05	1.919561013567299E-05	1.4418083075287706E-05	1.229280032001699E-05	1.052718552889811E-05	1.856775569265684E-05	1.2319382746731085E-05	1.9518855373260556E-05	2.1237806119062073E-05	3.693973234100893E-05			2.158629483163664E-06	1.982441557905855E-05	3.93205512486715E-08	3.315418265652761E-06	3.5880490521686013E-06	4.818461526264786E-07	4.167564085814972E-07	3.593710584208653E-07	7.288647036767678E-07				9.020055978653162E-06	2.815896302487376E-06	5.150696832279851E-06			0.00023401255435595878	23	CD99 antigen-like protein 2 OS=Homo sapiens OX=9606 GN=CD99L2 PE=1 SV=1
12	P13987	0.0002664786057910816	0.00010069364132108777	0.0008048441448046881	0.00022008738162413658	0.0005628178648400676	0.0006358144014510228	0.00011119787694590508	0.0005948900415337275	0.0003216522307667309	0.00014009099916833108	0.0002778100934379238	5.437251824898345E-06	2.062395085552908E-06	4.7071893205932425E-05	0.0008954172102605851		7.093016596814201E-05	4.292369210151607E-05	3.3804743643022314E-05	2.228298509656188E-05	0.00032896354673114906	0.000307683865074664	8.997114217568322E-05	1.6831243382261066E-05	0.0008786061265026763	0.0004234116553909398	0.0002862823572982701	0.0003342360019899158	9.819284366098884E-06	8.176596477725557E-06	0.007840289438260296	29	CD59 glycoprotein OS=Homo sapiens OX=9606 GN=CD59 PE=1 SV=1
13	P01602	1.8204921045898826E-06	1.2394838336885364E-06	3.213425865070821E-06	5.8316727928818265E-06	3.322616736960604E-06	2.9492009825649824E-06	1.0319013426655706E-06	1.9077768220874538E-06	3.2608260210940787E-06	4.018029614403557E-06	5.704855097365245E-06	1.7232154647493858E-06	3.3183293134032923E-06	2.473190734691806E-06	4.613665591327408E-06	4.613262468264744E-06	5.8955005837060585E-06	1.5293345687451474E-05	9.146313895426848E-06	3.1818221619156265E-06		2.2240450267713123E-06		2.156928190877968E-06		7.518525605098632E-06	5.626624801183505E-06	4.809538382868112E-06	1.6294330145313824E-06	1.7010214832003582E-06	0.00011022504361884047	27	Immunoglobulin kappa variable 1-5 OS=Homo sapiens OX=9606 GN=IGKV1-5 PE=1 SV=2
17	P08571	6.267440696792123E-05	4.388821256362268E-05	8.045480131075149E-05	4.3652976067190493E-05	0.00011115157811732575	9.031913618615843E-05	5.595657258357073E-05	5.5388030313428185E-05	0.00012136671942300979	4.921203000831597E-05	0.00014992758039533154	1.2789884658108175E-05	5.949625865255394E-06	0.00013413938122409095	0.00017200302837412615	1.9637765694577465E-06	0.00011550283261938427	5.723899301611229E-05	0.00013267675846824045	9.066760968272056E-06	1.1850105480769112E-05	1.9754872325987345E-05	1.0415855856456856E-05	2.9129071001287645E-05	0.0002422632928381386	0.0002467765671829403	6.358794466870233E-05	0.00015333606743956485	1.1378007782330226E-05	4.482658099763718E-05	0.002338641451273488	30	Monocyte differentiation antigen CD14 OS=Homo sapiens OX=9606 GN=CD14 PE=1 SV=2
20	P10451	6.888502737559081E-05	5.2050016090158236E-05	0.0007447820725555766	6.916823431123105E-05	0.00044868885253234294	0.00021395117994694215	6.094693872571494E-05	0.0008232984009915518	0.0005646010657590456	0.0002040586606290227	9.25866283515574E-05	8.966670254052447E-06	1.1557409978071987E-05	2.2549052095610805E-05	0.0001673045705977873	3.077161308921054E-05	5.5376903743207785E-05	0.00033154874062130883	0.00011717498849986936	9.462416748914258E-05	0.000249028330827184	7.525536131443617E-06	1.7304432396719042E-05	2.964115981031425E-05	0.0002643677728003792	0.00022155309178244984	8.183399528617342E-05	0.0002085449832207478	1.1139742442356039E-05	2.3066422881929783E-05	0.005296896661216695	30	Osteopontin OS=Homo sapiens OX=9606 GN=SPP1 PE=1 SV=1
21	P08697	2.0063206953045087E-06	3.0682013656050224E-06	3.5641434977469133E-06	2.8884953008319243E-06	3.7675739254901834E-06	4.2428509233260615E-06	3.6187448037105215E-06	1.7562561676568427E-05	6.549200712550787E-06	6.011249013552905E-06	4.3171921287989886E-06	1.0591495578442052E-05	1.8991065841727864E-05	2.8457105849048356E-05	2.920597178507921E-06	4.555180610576524E-06	6.359261252734221E-05	6.37965015258283E-05	4.586637560268452E-07	1.348546783208367E-06	7.652807938828607E-07	4.2488424248259126E-05	3.534685180828601E-07	1.8858650933797582E-06	1.2620787578011008E-06	6.4974015321474505E-06	1.1706352524766992E-06	2.6490630959760948E-06	4.233107310938849E-07	1.2092256120743028E-05	0.0003218960878380375	30	Alpha-2-antiplasmin OS=Homo sapiens OX=9606 GN=SERPINF2 PE=1 SV=3
22	P16070	0.00012833403354223488	4.906464111013335E-05	0.0002242841826050633	0.00015974277377650816	0.00022084903641254557	0.00023446127747454913	5.0135461029951676E-05	0.0003379056289356217	0.00018190750870117198	0.00014372405293666373	0.00010337328492304012	1.979988311055066E-06	4.101215841271204E-07	1.149207621494931E-05	0.0001015109246475302	2.289313193468215E-07	4.260105699354081E-05	1.3242658696350302E-05	2.718916031174495E-05	8.6723718232801E-07	5.050090046422835E-05	2.4508881291018783E-06	3.223251377016378E-05	8.802171659227546E-06	3.1370766328801034E-05	0.0001301885171185183	0.00013435581832480151	0.00011782820807979645	2.83915397621251E-06	3.3734143261390975E-06	0.0025472463888854464	30	CD44 antigen OS=Homo sapiens OX=9606 GN=CD44 PE=1 SV=3
23	P10909	2.6947108064304356E-05	3.16289562468353E-05	0.00012718671721563296	4.09190691205664E-05	0.00010450890693350517	9.063286720927547E-05	4.287956790813479E-05	0.0008588419696233575	5.684253090589422E-05	7.900443558650174E-05	4.9921128285510306E-05	2.023754585253132E-05	6.395435702872934E-05	3.5247349592972046E-05	0.00012844455774081807	2.859114163914785E-05	7.023835293588337E-05	6.122606940588023E-05	1.4068539427172338E-05	8.4775666772587E-06	2.0867192764046128E-05	2.4533456090323302E-05	5.22029556585659E-06	6.211488805857229E-05	6.513745118680001E-05	7.138613446029966E-05	5.697530400334941E-05	4.9476270310149215E-05	7.199276213905781E-07	3.790006272884823E-05	0.0023341297201895468	30	Clusterin OS=Homo sapiens OX=9606 GN=CLU PE=1 SV=1
25	P01009	9.171535827033568E-05	0.00011361523450391214	0.00015944938480931002	7.548031261830348E-05	0.0001587077988594281	0.0001924454032371188	0.0001520369659059883	0.000208173981496737	9.432917147927499E-05	0.00012048737497248493	0.0001554033030173777	0.0006503123089257605	0.0022703072416505677	0.0005887974877330606	0.0001910492396548315	0.0007821799647361113	0.00040164416480229414	0.0010992465633088454	0.0001678698257709601	0.00040332805134880704	8.693748401338944E-05	0.00033309954613079185	8.013475429053725E-05	0.0003082949449357518	0.00010285856005012785	0.00027149149196438216	4.03262843833213E-05	7.633596119437758E-05	0.00033101897170475326	0.00017793974084596173	0.009885016876614904	30	Alpha-1-antitrypsin OS=Homo sapiens OX=9606 GN=SERPINA1 PE=1 SV=3
26	P02787	0.00020686782662248485	0.00027970960052542984	5.243260248939928E-05	9.440735735104137E-05	9.60500491879321E-05	0.0001308404468107909	0.0003334989529705239	0.0002639899482029832	0.00014669200077948083	0.00012781616805377977	0.00024631036337157926	0.0006102282406597145	0.0015504837780616451	0.0006495012693084152	5.1793406044150164E-05	0.0010544762653420209	0.0006362332170662114	0.0001372345779690541	0.00041534361450248935	0.0006282259710096375	3.3871978756597272E-06	0.0003420263593874542	0.00011059862535654055	0.0004360423757524837	5.8712349220530385E-05	0.0002342622019739127	4.496872642843981E-05	0.00027260215545597084	0.0006414576131568828	0.000279885277891846	0.010136078538828483	30	Serotransferrin OS=Homo sapiens OX=9606 GN=TF PE=1 SV=3
29	P04217	5.6365770367949126E-05	9.2519950284137E-05	5.261020431404454E-05	9.155019337976797E-05	0.00010271667223809609	0.00017990544492470331	0.0001745289296438213	0.0001368734743045684	0.00010068097109707891	0.00012469640805166704	0.00011941899669649074	0.00022941723364815862	0.0002539099228680207	0.00016968738208797936	0.00013395904283827612	0.000268918892618913	0.00013291234618737863	4.94625051771164E-05	0.00018269561128627767	0.0001770829899231122	5.322941875805308E-05	7.249243640830383E-05	6.445115769644296E-05	0.00010490752583345572	0.00019521299675864998	0.00011089717299152266	7.32163955479919E-05	7.700792944370348E-05	3.0788240171412195E-05	4.9402372987621345E-05	0.0036615185885347143	30	Alpha-1B-glycoprotein OS=Homo sapiens OX=9606 GN=A1BG PE=1 SV=4
31	Q14515	5.977731665859514E-07	7.631574096061056E-07	2.544047692753602E-06	3.3492459041818695E-06	5.752754898646593E-06	8.788806609350118E-06	4.917596033854596E-07	9.132556611982593E-06	7.585746128755973E-07	3.504785936592736E-06	1.9102159968052064E-06	9.327340012205326E-07	7.711006328392543E-07	2.6951637377701707E-06	7.78702551165794E-06	2.5239832387975813E-07	6.288054482593577E-06	7.963825970868556E-06	4.621459600021621E-06	6.44543924440497E-07	1.6675975543957358E-05	7.193679793594395E-07		1.2298924554779442E-06	5.016751439652482E-06	7.491374524531184E-06	9.386238520120113E-07	2.5979412099473628E-06	1.4355979422331176E-07	2.872433509814685E-06	0.0001072359049370335	29	SPARC-like protein 1 OS=Homo sapiens OX=9606 GN=SPARCL1 PE=1 SV=2
32	Q16819			8.498826539247092E-07	3.689171875815961E-06	1.9515396613576305E-06	7.623531478406861E-07	4.306120383583558E-06	4.593241606274665E-06	1.1619749924666137E-06		1.879037190776576E-06	2.0390611329414197E-06	4.425523213784192E-07	5.904023961471922E-06	6.287749899621093E-06	6.273043066545431E-06	7.88845552581612E-06	1.6653567604705568E-05		4.432165170455015E-06	1.2874515919033073E-06	5.584417950936368E-06		1.5590667454431808E-06			6.817566620975427E-07		3.082959237296594E-07	2.093086909878108E-06	8.062801597896356E-05	22	Meprin A subunit alpha OS=Homo sapiens OX=9606 GN=MEP1A PE=1 SV=2
35	P01042	0.00028764468993730963	0.0003492671260709679	0.0005695237749496814	0.0004410408636186209	0.0008420393268803007	0.0006407231710667474	0.00033970942487002447	0.0011974267501509606	0.00046725445966690156	0.0006497822513266418	0.00031042196329054685	7.478342363349293E-05	0.0001640127892955083	0.0002553350899417787	0.0005421186515517853	2.5701524830883316E-05	0.00036122142100360763	0.00021928854174717402	0.00016917498986554586	4.5315147129761786E-05	0.00017734330392620286	0.00010580713488741108	8.710404260482162E-05	0.0002502847191713617	0.0002710019747781066	0.0003508669237507241	0.00029516079432631017	0.00033324749825746	1.4053082480697428E-05	0.00022013726328824507	0.010056792118299582	30	Kininogen-1 OS=Homo sapiens OX=9606 GN=KNG1 PE=1 SV=2
36	Q9GZM5	0.0001845868202478388	0.0002541226427415419	0.00048773690177048707	0.0003346707998599991	0.0003864566066369362	0.0004145101831357366	0.00016639759649211459	0.0006000910583811761	0.0004341468701787068	0.00035412507062282915	0.00020881430579795774			2.6236743874913538E-05	0.00037889179411000574		4.4790501042400654E-05	2.1927239208475905E-05	9.201937978053232E-06	1.7013883645981024E-05	0.00037456180930504326	1.0934461547770147E-05		5.500023354517026E-06	0.0003820417810398325	0.00025726637167246627	0.00019389024910066398	0.0002543488131960725	6.781303168777179E-06		0.005809045768110298	25	Protein YIPF3 OS=Homo sapiens OX=9606 GN=YIPF3 PE=1 SV=1
37	P19823	2.11240825357111E-06		1.0143115341272609E-05			1.8898678987234889E-06		1.3728725145821175E-05				3.1604507400429675E-06	2.3552079232157125E-05			1.7169982970374128E-05	7.034208493614899E-05	4.9970090499551E-06	1.575991554021979E-07	1.3527278654606656E-06	1.30960557920711E-06	5.604591543941615E-07				2.2530982515260407E-06	2.0735700672334023E-06			1.0190179931749344E-06	0.00015582180163446524	16	Inter-alpha-trypsin inhibitor heavy chain H2 OS=Homo sapiens OX=9606 GN=ITIH2 PE=1 SV=2
41	P08174	2.8065663438279076E-05	4.023219553590614E-06	6.0977427275851015E-05	1.1374794656962427E-05	3.04005890854027E-05	5.0796327702797006E-05	9.126659575735395E-06	2.1930446764202336E-05	1.3292191940616725E-05	1.2810257548538327E-05	2.7921176307778414E-05			6.33501793125931E-07	4.252392716622523E-05		5.957082979248606E-06	6.574073030892962E-07	8.312802579121164E-06	2.0052061987959845E-07	2.117633102389879E-05	6.248745327116308E-08	6.977818744110865E-07	3.54398494055865E-07	4.97151061112855E-05	3.2027076072361006E-05	2.5896365721318773E-05	9.797058213710873E-06	2.876773545613298E-07		0.00046901827860931826	26	Complement decay-accelerating factor OS=Homo sapiens OX=9606 GN=CD55 PE=1 SV=4
42	P10253	6.0936406709738574E-05	3.656146920755458E-05	0.00014061003220365033	0.0001241497485891328	0.00013702528300033818	8.31787353078458E-05	4.329479100940515E-05	0.00016519108759805205	0.00014078136820408257	9.482601237855353E-05	8.651460218068764E-05		7.340832747580524E-07	2.2021762034199747E-05	5.74231170202141E-05		1.4257182171109666E-05	6.320314954996104E-06	2.0833226569556026E-05	1.81536143200683E-06	3.0086982975300088E-05	9.221237306225251E-07	1.1607763233745257E-05	5.607918751705327E-06	0.00010547727167936383	7.480812969807179E-05	9.463605277196957E-05	7.30733356088975E-05	2.2549995710925526E-06	1.936735849928113E-06	0.0016368858977165778	28	Lysosomal alpha-glucosidase OS=Homo sapiens OX=9606 GN=GAA PE=1 SV=4
43	P02671	1.3237086383771676E-05	1.3622002214949127E-05	2.4763199724740903E-05	1.47758479639892E-05	5.7526123832559296E-05	3.594557138475774E-05	1.9516486472279825E-05	2.422516301239575E-05	2.7109398462408767E-05	2.438315500519513E-05	6.176201927302627E-05	0.00993653833934096	0.010785143784979878	0.004072501884200279	0.0002274190590538861	0.00014511226290341746	0.012305841940806382	0.0004027073146411568	6.746627146015825E-05	0.0003231486679988251	5.304107554843351E-05	0.031225556062310325	0.00013907562736203733	0.023275206988577636	0.0001225798091172685	4.6504410472260525E-05	7.125363266088423E-05	2.389642191478269E-05	1.9174240774659386E-05	0.007002866254785562	0.10056190010263887	30	Fibrinogen alpha chain OS=Homo sapiens OX=9606 GN=FGA PE=1 SV=2
45	Q9NZP8	1.1681915199944894E-05	1.136040570398242E-05	2.4584568330331385E-05	1.2923850167869042E-05	3.205240229474587E-05	2.5246658359509794E-05	1.0199016835868317E-05	2.708136095392717E-05	1.7709559569704442E-05	1.7345027126560334E-05	1.2468267195588568E-05	4.849571221175305E-07	1.9571945349225313E-07	9.812743133184483E-07	2.286102879410529E-05		2.2875898984819443E-06	3.7778737742332214E-07	4.900746009563579E-06	9.909614594025511E-07	1.1485041373020565E-05		2.6899406797899685E-06	2.1110037720354516E-07	1.0074069926411235E-05	1.2100128770016312E-05	1.1101106150650926E-05	1.7122091633285855E-05	4.937715104190423E-07		0.0003010103465867346	27	Complement C1r subcomponent-like protein OS=Homo sapiens OX=9606 GN=C1RL PE=1 SV=2
46	P02765	3.129005642747919E-05	5.358386425219038E-05	0.0001091981367728692	2.1749517918756457E-05	0.00011836295016118639	0.00012322515966031782	5.298015322321358E-05	0.00013341472369710934	0.00013041407002806996	6.487844722339192E-05	0.0003068059490080661	0.00012882325723276278	0.00016590634317220328	0.0005369931240341366	0.0002928512166499339	6.0918629831983255E-05	0.0005009910436777336	0.0001414017128065109	0.00019479818628624553	8.013947215275828E-05	0.00010377979073424576	0.00017504577953025437	7.580539165936883E-05	0.00016979166000617658	0.0002614122326407777	0.00030480605093324663	0.00017347331313351009	0.00022631027138554497	5.4659333569089146E-05	0.00018185368288498312	0.004975663520694115	30	Alpha-2-HS-glycoprotein OS=Homo sapiens OX=9606 GN=AHSG PE=1 SV=2
49	Q14624	3.3788102023109656E-05	0.00010283185082005496	9.448670753010635E-05	4.0151001344838367E-05	0.00013899829610793248	0.00012023819032718524	0.00011161506759520002	0.00018305560267264942	6.726264607424042E-05	0.00010820936592085036	6.659100923364388E-05	6.059773978609179E-05	8.288194777402423E-05	0.0001105842068914499	0.00015202688728909155	3.6561040434721534E-05	0.0001661497826700691	8.031463051756419E-05	7.213964665786211E-05	2.4439085333843664E-05	1.8683681986214047E-05	0.00015831975558661717	2.384211077822244E-05	0.0003741524162379922	0.0002732996178939011	0.00020765504290336996	7.688753374307785E-05	0.00010070286584740653	1.193100968622965E-05	7.889779488797902E-05	0.00317729463655554	30	Inter-alpha-trypsin inhibitor heavy chain H4 OS=Homo sapiens OX=9606 GN=ITIH4 PE=1 SV=4
51	P25311	0.0005950462408498339	0.0002931177655154058	0.0004490546947944811	0.00013334364798307373	0.0002974586792520162	0.0002681668669145319	0.0003030493176540453	0.000704768340474661	0.0006069891438310303	0.00031335300369609524	0.0011325036659759317	0.0003608796666212603	0.00010492836772849952	0.0018758697842847858	0.0008263395371192557	0.0001296503787258896	0.002333072186885469	0.001103752369548174	0.0003738459494570935	0.00011221392480621173	8.559151048705087E-05	0.000420179715699135	0.00047877399629734664	0.000587962373228588	0.00266082405203162	0.0015521568393009719	0.0007360428629659835	0.000881246826012825	0.00028212289146487663	0.0006656682156470756	0.02066797281525322	30	Zinc-alpha-2-glycoprotein OS=Homo sapiens OX=9606 GN=AZGP1 PE=1 SV=2
55	P07911	0.001682499783674937	0.0003900045031343674	0.0059804663137039814	0.0007663984651107025	0.0016214938161040423	0.007484025721144127	0.00041027768816331845	0.0012877907690835733	0.0010839249604016883	0.0006128527484643743	0.0040621925211634415	7.055789313913396E-06	1.3742021852080487E-05	0.00034128638322914866	0.0013312344898060917	2.4625967900456592E-06	0.00012795529369785268	0.00040813013424022233	0.00018572571844631782	2.3937071876592377E-05	0.0025073810571373412	0.000239434570769673	0.0012399243821768593	0.0002729224009889575	0.0009206402638450514	0.0014025781078846442	0.0134138637881346	0.0008872369309778363	0.00015308077317826454	2.748362085367469E-05	0.04888800268534772	30	Uromodulin OS=Homo sapiens OX=9606 GN=UMOD PE=1 SV=1
57	P05090	0.00039512805383530125	0.00013839887562517453	0.0006210615180368363	0.0003433833651014732	0.0010092003420610856	0.0004404739190574707	0.00018419963318113674	0.0005390906442347622	0.0002753564908059147	0.0003335184816488434	0.000502295470537457	1.8839798639875106E-05	6.75976945671565E-06	0.00016941254059985185	0.0008481744319848055	1.0326031511331527E-05	0.00016020004378843218	9.324066613600608E-05	4.339921752148059E-05	6.512246306656632E-05	3.7223807026870006E-05	3.1577193484174286E-05	9.879933431061931E-05	0.00013659188390869725	0.0008344392794392081	0.0005314743371043977	0.0006122546600899242	0.0006498250128787637	1.860539390053476E-05	7.274499070184336E-05	0.009221117649675554	30	Apolipoprotein D OS=Homo sapiens OX=9606 GN=APOD PE=1 SV=1
58	P07602	2.6102688082508657E-05	1.889216159383687E-05	0.00011789129113558232	8.498607688678549E-05	8.414245161683235E-05	0.00018406721617310874	1.848508075553989E-05	0.00022052645761594231	8.209372086262891E-05	4.739318397889799E-05	9.260444780093782E-05	4.6540188722329894E-07	5.948200343867657E-08	1.5486758130824704E-05	0.00012265719674145852	2.1995735800639493E-07	1.2270668635299468E-05	2.764675366944065E-05	4.651675625058754E-06	3.422294834133184E-06	2.3738155301378337E-05	6.171149114732902E-07	7.841729678408904E-06	4.652941619602561E-06	0.0002644697103479187	8.557618215154748E-05	0.00034257805491656474	0.00014453104938682074	3.453242789210025E-06	5.432883988674827E-06	0.002046956030479085	30	Prosaposin OS=Homo sapiens OX=9606 GN=PSAP PE=1 SV=2
62	P02760	0.0008261765782874753	0.0005334646066693837	0.001767514432136281	0.0005459034873290863	0.0012569366907394927	0.003065940072474973	0.0005342085603417005	0.0010638465829604345	0.001077868497012145	0.0006825597322314427	0.0028914033157356415	0.000404878900588856	0.00018784982173468618	0.0021842522873067836	0.008595597881426107	0.00015704879001462985	0.0035207852522374412	0.003702460147382694	0.0007593436339073162	0.0004564522702053574	0.00476250063314058	0.0011803921508373248	0.00036351178370055943	0.0013957009838886304	0.004369882425005833	0.005901238840932134	0.00257990532002142	0.0017604855852759982	0.0002658904000749521	0.0012084739785986536	0.058002473642198016	30	Protein AMBP OS=Homo sapiens OX=9606 GN=AMBP PE=1 SV=1
71	Q9HCU0	1.8257796853049974E-05	1.7412207160698476E-05	4.123579971455793E-05	2.2717063571364318E-05	5.3531981745730886E-05	3.7973859832354897E-05	2.0792863017806206E-05	4.361824408874279E-05	3.2041421399083434E-05	4.3429614566753153E-05	1.9640321825599514E-05	3.2986346749147376E-07	3.594153540849306E-07	4.291244704938775E-06	2.252638290302675E-05		5.941839499530587E-06	1.482113708047375E-06	6.67057949990194E-06	3.4016715775700623E-07	7.635698861826559E-06	1.4552860189327653E-06	2.933283681971915E-06	3.954142441667199E-06	9.083563941814387E-06	2.9922658689144053E-05	2.020436568693418E-05	1.824047164813457E-05	1.1871213204835367E-07	1.759248099286691E-06	0.0004879002112722811	29	Endosialin OS=Homo sapiens OX=9606 GN=CD248 PE=1 SV=1
72	P01834	0.0005989264713469023	0.00032064333111341914	0.0016256628461190537	0.00047270405915828185	0.0008203810115247906	0.0008523979363597194	0.00041779626747029495	0.00043663803026709476	0.00057024855510633	0.0006275488381858956	0.0018235972307269603	0.00031523774152129305	0.00037936262284071136	0.0006171380855561021	0.0016317909651279222	0.0003434302699808528	0.0011737608368014298	0.0009191710524868236	0.0011354101203843838	0.0003439922496790291	0.00045713177735651927	0.0002519011528049676	0.00028476661996822687	0.00037564257038331906	0.0034061001116594694	0.00212498412449353	0.0015267682002536556	0.0012240641396326702	0.00011590239087521386	0.00021625423965874332	0.02540935384884361	30	Immunoglobulin kappa constant OS=Homo sapiens OX=9606 GN=IGKC PE=1 SV=2
73	P06396	4.7876200243160066E-05	6.59920274840492E-05	0.00022924275472027976	4.655693737266026E-05	0.00016074548973842135	8.695726665319893E-05	7.6948736979491E-05	4.074859813465167E-05	0.00010252057297110706	7.40542848331303E-05	0.00028230619777289335	1.842745704288742E-05	1.710346293319396E-05	0.00016655065901206414	0.0003483624834644578	1.870518717943685E-05	0.0001792413319800835	9.629794577887286E-05	0.00016048005026689862	5.8396123785724805E-06	5.603343305956226E-05	4.765353932219887E-05	2.6761678886917416E-05	8.908700797569252E-05	0.0002828994637170211	0.00030253987165936827	8.854653458365075E-05	0.00021133768565305183	1.807900213183811E-05	8.832112355341008E-05	0.003436216597482222	30	Gelsolin OS=Homo sapiens OX=9606 GN=GSN PE=1 SV=1
77	P19652	6.376386029600543E-05	3.114311245947183E-05	3.8944591958367976E-05	2.2238561063205925E-05	4.011946059460272E-05	3.637140039233569E-05	3.845801017619633E-05	2.306025797987278E-05	6.412795637259481E-05	7.357707890034339E-05	0.00014917000220541717	5.271166315876836E-05	1.2909191812112557E-05	0.0001599160988617785	8.653021646722837E-05	6.780025887209835E-05	0.0001637414060089824	0.00011195563476904075	1.841090930137938E-05	5.968839259230314E-05	0.0001148907547327377	2.0197231041263768E-05	4.0262347218587787E-05	3.9307214428237626E-05	0.0008946617062449585	0.00017931069443362645	5.29741914762247E-05	0.000110958370430913	3.9081219716952925E-05	5.3131880668022845E-05	0.002859413674633631	30	Alpha-1-acid glycoprotein 2 OS=Homo sapiens OX=9606 GN=ORM2 PE=1 SV=2
78	P04004	1.9528779901457155E-06	4.803611067401704E-06	1.8299725179211943E-05	6.752208501750698E-06	2.2271605763189566E-05	2.109413193113813E-05	5.100764434931703E-06	4.5895522859286744E-05	1.8054567038123975E-05	8.116356967848249E-06	1.901632283116387E-05	8.687576574056384E-07	5.646221477788352E-05	1.8486606223371902E-05	2.5820235499531246E-05	1.3530308117616573E-05	7.782563312482102E-06	2.798101995163802E-06	2.8766066543680328E-06	3.04005654389866E-06	1.7516199116453197E-05	2.1426962822747056E-06	9.010355544900865E-07	1.0886642189904741E-05	3.267066430239479E-05	1.08887261492916E-05	3.0695184351550317E-06	5.83523759830411E-06	6.695307109543435E-07	1.087821087396794E-05	0.00039848160655910433	30	Vitronectin OS=Homo sapiens OX=9606 GN=VTN PE=1 SV=1
81	P10153	5.213673424094442E-05	0.00011035182387561451	0.00023120519323168242	0.00018701845779454278	0.00014082023433132192	0.00011788060111022182	0.000101047886127936	0.0003063977300860418	0.00018326575619259108	0.00017740435190655905	0.0003001524693282688	2.795419003644265E-06		5.89196160452174E-05	9.662040051830997E-05	1.3575970779544505E-06	0.00010623580782139374	0.00011961338853538347	7.408621220117254E-06	9.985044066445483E-06	0.00017198974154535956	1.0435872520951568E-05	1.630741527831878E-05	9.366576354053931E-06	0.00033134642184294344	0.00022225593186689618	0.00016619920468211534	6.126004381079212E-05	1.6871000199516044E-05	2.398252880964502E-05	0.0033406318694247828	29	Non-secretory ribonuclease OS=Homo sapiens OX=9606 GN=RNASE2 PE=1 SV=2
82	P98160	0.0001300351948370939	0.0002641963281395152	0.000453405659966505	0.0001611114674023383	0.000327607961020079	0.00042110018915790005	0.00022467093785875333	0.0006389131567127879	0.00034814067885435433	0.00037167364388884306	0.0005021700078905106	1.9032457680557234E-05	8.131542018572363E-06	0.0002006253593323409	0.0005406876537387296	9.992267341377746E-06	0.00021022380904977517	0.00022742630924509207	0.0002665442030818345	6.729420527060106E-05	0.00018179614753317667	5.451662973024684E-05	5.272072801853415E-05	5.8040509904202364E-05	0.0006769684008627716	0.0008377532322643225	0.0002392808708592166	0.0004480363070052184	4.064661705688357E-05	6.0641539049221985E-05	0.008043384014771357	30	Basement membrane-specific heparan sulfate proteoglycan core protein OS=Homo sapiens OX=9606 GN=HSPG2 PE=1 SV=4
84	Q96PD5	2.369850175378422E-06	5.040621994936578E-06	2.2661634612907954E-07	5.188919991069288E-06	3.1769387296407774E-05	4.263520268939394E-06	6.655218648247655E-06	4.308719425086555E-06	3.2942764216519023E-05	5.3113743444495235E-06	2.741968611082395E-06	7.763482653943715E-06	1.0392774116597558E-05	1.1750318620797978E-05	5.255969676533376E-06	3.898934700289906E-06	2.0110440524250273E-05		3.077447246837126E-06	2.5787477694920003E-06		8.021537735669088E-06	6.504051429851791E-07	3.1961044478750167E-06	4.588504710359269E-06	3.786258788013355E-05	4.560981133086974E-06	3.445395775045555E-05	2.6911423514381896E-06	4.763841942030051E-06	0.00026643613972102045	28	N-acetylmuramoyl-L-alanine amidase OS=Homo sapiens OX=9606 GN=PGLYRP2 PE=1 SV=1
86	P02766	6.097790536782338E-06	8.089111914315595E-06	5.825390261745203E-06	1.2522282211980528E-05	1.8495979943292702E-05	1.5715988253677552E-05	1.6229800841231373E-05	5.643965836378746E-05	2.2799075205969717E-05	2.1749398934386012E-05	2.234073962707954E-05	0.0001494586793369902	6.146599245948468E-05	0.0003374886055595328	9.21954204526677E-06	0.00010299153359479287	0.0004758425370972671	0.0007533732872617054	3.288222112152547E-05	8.712422085774285E-05		0.0001608730904992304	9.221290597436028E-06	0.00017083334822423125	1.4489187787870965E-05	1.9147359512006094E-05	9.649439143213706E-07	1.11233024037463E-05	2.8039746779998137E-05	0.00019923319206409254	0.002830077297211489	29	Transthyretin OS=Homo sapiens OX=9606 GN=TTR PE=1 SV=1
87	P12111	3.6536073388249358E-06	3.7249783141289415E-06	1.0775937667947311E-05	9.475665653826467E-06	1.2099707300349902E-05	1.1822598943321104E-05	3.997156078021498E-06	4.81376113111753E-06	9.827389129795265E-06	6.274369212854407E-06	1.613087486724536E-05	1.9441115013465697E-06	5.529336199649789E-07	2.280094971574533E-05	2.424543319945318E-05		2.1021214001883987E-05	5.896449575970465E-05	4.270773369248952E-06	4.2791088039251735E-06	4.653077367409501E-06	8.238666386209717E-06	1.6168419434543177E-06	7.321560090303194E-06	6.978675406258524E-06	1.635880461753821E-05	5.753291636997399E-06	5.463908932965345E-06	1.5739031336957898E-06	1.2683630954374631E-05	0.00030131742607791205	29	Collagen alpha-3(VI) chain OS=Homo sapiens OX=9606 GN=COL6A3 PE=1 SV=5
89	Q6UXB8	2.2737110563586673E-05	2.2764570854719104E-05	2.5443631645649227E-05	1.6112276503902552E-05	2.2962975932408693E-05	2.502356054920737E-05	1.9428826168532642E-05	3.08796888331935E-05	2.597070896117887E-05	2.4021179618471663E-05	2.565374023022337E-05	1.0883966039928625E-05	2.3032529098215345E-06	1.799991359610376E-05	2.4266478996026587E-05	1.7038739567272098E-07	4.9525177217401545E-05	1.0682246332410531E-05	3.54166716126226E-06	1.9838265424162924E-06	8.18841160129618E-06	6.017916117795785E-06	7.331449936254489E-06	5.448216416010168E-06	2.6495282113475385E-05	2.961505973856895E-05	9.051569031185381E-06	1.5341701015616982E-05	3.6635114193063834E-06	9.626665913111198E-06	0.0005031349693547386	30	Peptidase inhibitor 16 OS=Homo sapiens OX=9606 GN=PI16 PE=1 SV=1
93	O14773	4.299132648836099E-06	7.860011914102191E-06	1.512507684460922E-05	3.710609024322297E-06	1.8676127878812583E-05	2.435132965219738E-05	1.112567096491318E-05	3.19959804669652E-05	2.098925071521257E-05	1.5216819361903775E-05	2.6179374624540795E-05	1.6175864677072195E-07	2.5582580278736417E-06	1.0958264683965527E-05	7.622783381436264E-06		1.0457255116109436E-05	8.387542442266533E-06	4.5650905073716E-06	3.0543639220888484E-07	5.2331142690074885E-06	7.855315181024234E-07	1.6417925936418678E-06	5.89110408638538E-06	2.1225037495005027E-05	5.1777029799687514E-05	4.3064226104202215E-05	6.3104663734306805E-06	3.2325031150249695E-07	3.03682858647297E-06	0.000363834154431856	29	Tripeptidyl-peptidase 1 OS=Homo sapiens OX=9606 GN=TPP1 PE=1 SV=2
94	P09603	9.284834308670108E-06	8.501808836284096E-06	2.117635126005535E-05	1.3471178838945338E-05	2.336172498058065E-05	2.063130464372292E-05	7.913774518364676E-06	1.540343157129427E-05	2.0252463898564116E-05	1.692500149460433E-05	2.8875766721309845E-05	1.0563393302421014E-06		6.338610048959394E-06	7.888745725409405E-05		1.2018738909422538E-05	1.7373762763803865E-05	2.827555236011014E-05	4.429142548642276E-06	7.044813089660634E-06	3.701093192152015E-06	3.6991828120107285E-06	4.2321222410779475E-07	3.240234349406754E-05	5.3045455056198355E-05	1.7438186627534964E-05	2.3300201482469764E-05	1.2285328646408342E-06	3.071050037690122E-06	0.00047953131516820295	28	Macrophage colony-stimulating factor 1 OS=Homo sapiens OX=9606 GN=CSF1 PE=1 SV=2
95	Q9UHI8					1.3060319843845397E-06	1.2924445549221205E-06	4.870453618045592E-07	9.968330726622536E-07	1.2036344848007027E-06	1.6713140332088506E-06	4.4253067492037364E-06	1.1931767406113975E-06	6.431538552695363E-07	5.7189233755996834E-06	3.1707926960076737E-06		5.8641594573207675E-06	2.945332738218002E-05	7.889089972337856E-07	1.2555293358535825E-06		2.194037906609583E-06		2.072804994261634E-06		2.7500539099206847E-06		1.7279388002252889E-06		5.173874898745984E-06	7.338929259082638E-05	20	A disintegrin and metalloproteinase with thrombospondin motifs 1 OS=Homo sapiens OX=9606 GN=ADAMTS1 PE=1 SV=4
96	P01008	3.3678100236297468E-06	6.813186651377597E-06	3.877807165495931E-06	4.240842029974172E-06	8.30744665274334E-06	1.0597386753663634E-05	9.309772213360048E-06	1.3433436162187769E-05	4.033548706613615E-06	9.329327241076894E-06	1.497293804012547E-05	5.4151098751334276E-05	0.0001552310911889234	9.537438488568681E-05	7.802745900381842E-06	6.712544023645762E-05	0.00013067271508966958	6.007167143588165E-05	1.1709385184421122E-05	2.4331879677455883E-05	3.0637051007332365E-06	4.851398380191008E-05	5.275388732433844E-06	8.262221425305835E-05	5.1830107034298164E-06	3.5335023423599546E-05	3.3460668127336296E-06	1.3878051847626207E-05	1.5936343876068664E-05	7.797321137032274E-05	0.0009858809139123765	30	Antithrombin-III OS=Homo sapiens OX=9606 GN=SERPINC1 PE=1 SV=1
97	P61769	6.710026002263125E-06	9.11470002984612E-06	6.524853589153271E-05	1.3714432601956337E-05	3.157473692885973E-05	2.260432099006845E-05	8.759641939923383E-06	4.18284882839414E-05	1.7297328069115108E-05	2.879809902629159E-05	0.0003452111580937783	0.00012524291277848823	0.0001115945949739208	0.0011517582883847637	0.00024595948613679957	6.098731423144684E-05	0.0013060251207293884	0.0036930946408758438	0.00017897805481635224	0.00015735878917904473	3.160952143015343E-05	0.00040096645225465354	7.899035969192525E-05	0.00040519287868613933	0.0001472855104949304	0.0001793639328954802	0.0001281252578335164	6.423450196468009E-05	5.648285109247958E-05	0.0005029652094361167	0.009617077145743698	30	Beta-2-microglobulin OS=Homo sapiens OX=9606 GN=B2M PE=1 SV=1
99	O15240	2.951542581495144E-06	8.661115924221374E-06	2.4611215135832372E-05	1.4466534755095907E-05	7.653224353471623E-06	4.65683468683329E-06	6.516750156835305E-06	4.006702366806579E-06	1.0630815008767639E-05	8.827210544748843E-06	1.2209389176368098E-05	6.225651930431816E-08		2.646545906676542E-07	6.952430417287749E-06		1.6668128829714835E-06	2.415172588530276E-07	1.0000148450866933E-06	6.910536159543787E-07	2.0518349970196576E-05				7.2241735189882665E-06	1.2562719108234991E-05	9.17034390443805E-06	2.518889763653865E-05		3.015758687565237E-07	0.00019103613482775454	24	Neurosecretory protein VGF OS=Homo sapiens OX=9606 GN=VGF PE=1 SV=2
102	Q8WVN6	2.9520872787924705E-05	7.214137187778997E-05	7.035481004005603E-05	3.149097865842033E-05	7.093222468929604E-05	5.7996164112114874E-05	5.997834834760628E-05	6.272526866531805E-05	6.306172243184657E-05	8.675804569817022E-05	4.586758468315678E-05	2.5657077530392205E-06	6.293837392144633E-06	8.36793142174676E-06	0.00019702744389526815	5.208202880673247E-06	3.9130661422913265E-05	1.2415897323721895E-05	4.794693613773702E-05	2.914488059454761E-06	1.3566020172926318E-05	6.496344084602233E-06		9.405990959093865E-06	9.286458286947717E-05	8.397930716652578E-05	4.6086720591328766E-05	1.8558508557024618E-05	6.0910056897165505E-06	2.7609076622446995E-06	0.0012525078860313385	29	Secreted and transmembrane protein 1 OS=Homo sapiens OX=9606 GN=SECTM1 PE=1 SV=2
103	P02763	0.0002354310186366244	0.0002795033151545862	0.00011041975509164023	3.18590231977257E-05	7.610166487867807E-05	8.115462102047401E-05	0.00028039284080342013	6.905163926384042E-05	0.0002302784682639176	0.00011442393607230371	0.00047137188720141146	0.00019531397022875808	6.657957803529156E-05	0.0012217621971492038	0.00025846037429625855	0.0003245389772855721	0.0008586576693286874	0.0018315125131051727	0.00014555867090939868	0.0002386010451910435	0.0009413417041993968	0.0004137576593517506	0.00010059309695059155	0.00023113912840332432	0.001999818056258734	0.0005607938601647278	0.0003452729155184331	0.0003341410459366007	0.00034105576300574533	0.0003318877889166503	0.012720774183819962	30	Alpha-1-acid glycoprotein 1 OS=Homo sapiens OX=9606 GN=ORM1 PE=1 SV=1
104	Q969P0	4.458665779288166E-06	6.4309488309796885E-06	3.034414547463953E-05	7.897234158860781E-06	1.6348724621324973E-05	1.6378220782714415E-05	7.248968370993184E-06	1.4208763918284445E-05	1.1144178253199436E-05	9.380850073105117E-06	1.4313108440305031E-05			6.041492067484153E-07	3.09569045353601E-05		3.7896833981913257E-06	2.7015138218615582E-06	1.4137476752095335E-05	9.115563934537232E-07	9.898957650573752E-06	2.2778099401883764E-06	5.4511182132085676E-06	4.289610510320792E-06	1.3779956633323251E-05	3.076964476000617E-05	1.3681173448494282E-05	1.5739996918588597E-05	6.574125792291271E-07		0.00028780077346533817	26	Immunoglobulin superfamily member 8 OS=Homo sapiens OX=9606 GN=IGSF8 PE=1 SV=1
105	P69905	1.0662731255895328E-05	3.9179359656383275E-06	3.480545717399299E-05	0.0002909220879676715	9.743159668411186E-06	6.89843624219106E-06	4.667117955142618E-06	9.761922350795807E-06	7.088440063750446E-05	1.1901535141029302E-05	2.0625701359761866E-06	7.629915185554789E-06	2.7311635801353572E-05	5.117812858785775E-07		3.6736221267238183E-06	2.8759666288918444E-05	1.86273364258238E-05	3.1624631658099442E-06	5.240653620572609E-07	2.1258625028841494E-05	3.405203503437345E-06	1.07077426973018E-06	9.652221215027936E-07	8.594882898081916E-07	4.843826820176251E-06	7.328215918060495E-07	1.3618933407705638E-05	3.3881935844647664E-07	2.4702780190010133E-07	0.0005937685823297236	29	Hemoglobin subunit alpha OS=Homo sapiens OX=9606 GN=HBA1 PE=1 SV=2
106	P17900	1.51576926021862E-05	7.591699383556367E-06	0.00011201053547135024	2.6799575050145596E-05	1.570372383020915E-05	5.792901130684924E-05	1.006980001346991E-05	1.465143201257309E-05	3.555192815679414E-05	1.2982283809902668E-05	0.0001447141683376147	4.954781818006257E-05	8.755315655399276E-06	6.93002498466964E-05	7.30466121610234E-05	2.4315357301470976E-06	6.829691557762313E-05	0.00014716937725401134	3.208541470258311E-05	2.2097449061573803E-05	6.314287764809802E-05	3.6859467533391844E-06	2.830762293035763E-05	1.288016098023253E-05	6.134654468883918E-05	0.00016969679400117855	7.830570051956697E-05	4.180938946759224E-05	1.0698478608833729E-05	2.470401751588684E-05	0.0014204700712576962	30	Ganglioside GM2 activator OS=Homo sapiens OX=9606 GN=GM2A PE=1 SV=4
107	P07998	2.8032333283704988E-05	8.646003975747142E-06	0.00018624345140187096	3.3077343611893125E-05	7.081966101978161E-05	0.00012145299288432153	9.685141579945826E-06	5.828047342465293E-05	2.5454235259478108E-05	1.0897001761034378E-05	2.7040299575888922E-05	2.8630033952583194E-07		3.871148890992919E-06	9.11274849083996E-05		6.724194048822031E-06	5.3395473065677625E-06	2.5261247477121726E-05	3.343109489043438E-07	4.429555558492605E-05	1.7075558840771537E-06	3.7556969941530807E-06	2.4793162846615953E-06	3.9604728149545836E-05	5.6466031930524296E-05	2.3336009248888834E-05	2.189604117940415E-05	1.9707985291821152E-07	4.3687186262435693E-07	0.0009067480586703772	28	Ribonuclease pancreatic OS=Homo sapiens OX=9606 GN=RNASE1 PE=1 SV=4
113	P12109	2.6070624871981537E-05	1.099485945431405E-05	4.57942009181421E-05	1.4322466124579428E-05	8.28593048195811E-05	4.331283864815276E-05	1.577325916663182E-05	7.99322098365372E-05	2.5596647624878215E-05	4.1852139731158005E-05	3.044881443166471E-05	2.1262133113617563E-07	4.693417608953974E-07	5.325801566282164E-06	2.918144180427569E-05		9.085998425624905E-06	3.2224172186097827E-06	1.8480433934319778E-05	3.880749863998579E-07	2.725584220550039E-06	3.0557711579873823E-07	2.3627398085869094E-06	1.4991297493852458E-06	1.1954063255473031E-05	5.032835414410963E-05	1.7651721768750467E-05	2.7378198951801917E-05	4.260216626763281E-07	7.965897901002309E-07	0.0005987514771223974	29	Collagen alpha-1(VI) chain OS=Homo sapiens OX=9606 GN=COL6A1 PE=1 SV=3
116	Q15828	1.0909741511790152E-05	1.6302480005319733E-05	5.412785782774011E-05	1.7327512004743445E-05	2.107465636996073E-05	2.432723369223608E-05	2.0713026368179944E-05	1.7066930617946486E-05	1.5211769646268243E-05	1.597821788587445E-05	4.731474112338682E-05	1.5183303122719606E-05	4.965733664352151E-06	4.802387429039285E-05	0.00010847656617052342	1.0395507559872005E-05	8.978317921637719E-05	0.00015488774983232862	4.3044529718694164E-05	3.252467013766048E-05	2.225521739483034E-05	5.151266216746382E-05	1.4016659326882447E-05	2.599822544417909E-05	8.305863124772142E-05	9.773543205451227E-05	2.0831668847292856E-05	2.9596554752503916E-05	6.253298910242953E-06	5.802854696843546E-05	0.0011769261778804315	30	Cystatin-M OS=Homo sapiens OX=9606 GN=CST6 PE=1 SV=1
119	P30086	5.210863770595841E-06	2.695222880042897E-06	1.8045461520837725E-05	3.35731103737925E-05	1.902218193112652E-05	8.479536180150216E-06	1.2832261238684006E-05	1.761226575568623E-05	1.2824953778044195E-05	1.5306976875545705E-05	7.480447031400554E-06	1.683662600293225E-06	2.213627783249645E-06	1.551119565236897E-06	2.676271701081487E-06	5.315980308439749E-08	1.2134992895568278E-06	3.890244298777596E-07	1.762268448633285E-06	4.6667239902412985E-07		5.843300780008978E-07	2.2206517080142756E-07	4.1725084131323637E-07	3.0708794468022443E-06	6.8417293553085605E-06	1.7745822288437268E-06	1.0222531089886507E-05	2.8157871202833743E-07	2.26720032440876E-06	0.00019077473460333777	29	Phosphatidylethanolamine-binding protein 1 OS=Homo sapiens OX=9606 GN=PEBP1 PE=1 SV=3
120	P01859	4.27684999050947E-06	5.293148505902874E-06	1.02310441240527E-05	3.5238608867108157E-06	1.9164578353704034E-05	1.8390055572734055E-05	1.2666693816779921E-05	7.055249425131707E-06	1.4024839967349198E-05	1.889172535850131E-05	1.3903402284121009E-05	1.2795587568585161E-05	1.9788218846590563E-05	2.974036007384262E-06		0.00014310085938209037	5.370263659963089E-06		1.867652233086635E-05	1.2043359616524057E-05						5.6761435134094E-06	2.1529123144124E-05	1.4558331647905314E-05	1.484000167142602E-05		0.00039877389567436573	22	Immunoglobulin heavy constant gamma 2 OS=Homo sapiens OX=9606 GN=IGHG2 PE=1 SV=2
122	Q6EMK4	5.660647590333987E-05	5.540451895567692E-05	0.00010718488790223348	9.475346223808588E-05	0.00019171156656122804	0.0001821502602892562	8.176982672972714E-05	0.0003363493488315586	0.0001210018615156059	0.00019286120246130522	5.034364978654777E-05	2.47329733352445E-06	1.8210155744707165E-06	1.3452449519878587E-05	8.479508134521701E-05		4.600355508826385E-05	1.5660140290342645E-06	2.4259110589962422E-05	1.1283644672068353E-06		4.036460634401045E-06	9.604683928846338E-06	5.898873384617094E-06	5.152691395595992E-05	7.857228743425753E-05	6.188293534364711E-05	0.00011646922023389065	4.085375467744237E-06	3.039625117495644E-06	0.0019807523246229823	28	Vasorin OS=Homo sapiens OX=9606 GN=VASN PE=1 SV=1
124	P02750	4.661975466849906E-05	4.1079860422594844E-05	5.2870191021554233E-05	1.4283112143834441E-05	4.0962700621482866E-05	6.37769582230351E-05	5.084965763081247E-05	1.855234677753048E-05	5.413206260548117E-05	2.86628411215382E-05	0.00022574294107041422	2.419574196877504E-05	3.9896885314030546E-05	0.00026123577404404144	0.0005059329864580944	1.9414490102002202E-05	0.000291435140070806	0.0008843887107885768	0.0005793871464683912	4.095847565826121E-05	1.1319049658806084E-05	3.0319100686945556E-05	4.553042998486365E-05	4.045212880615426E-05	0.0005331833638605633	0.00026042537857996664	9.369166346334407E-05	0.00011252027467306854	4.190859503865854E-05	3.986669235255524E-05	0.004493594454284682	30	Leucine-rich alpha-2-glycoprotein OS=Homo sapiens OX=9606 GN=LRG1 PE=1 SV=2
125	P55290	2.6606595428974737E-05	3.4049223017241785E-05	5.174711062757354E-05	3.4087047738799094E-05	8.0361985709412E-05	9.359954807301179E-05	3.253371620049479E-05	6.0738048381152085E-05	8.42338527693876E-05	7.148699881536345E-05	6.826090573068914E-05	2.4627172805622814E-06	2.5207550760700265E-06	3.138314464305354E-05	0.0001265209969765336	5.455364432751488E-07	4.838514560944283E-05	3.396923715567525E-05	5.318180331872269E-05	5.3438423273393835E-06	5.943370976435346E-05	7.664909794057712E-06	2.306288756084519E-05	7.081931555956279E-06	9.151513989453927E-05	0.00010405325838198343	5.744482582024826E-05	9.108817206879353E-05	3.1587921047773783E-06	5.726296843468814E-06	0.001392248135111798	30	Cadherin-13 OS=Homo sapiens OX=9606 GN=CDH13 PE=1 SV=1
126	P12830	3.577809962756329E-05	1.2851255476077867E-05	9.469903703286688E-05	8.338510829258236E-06	2.1641261265987013E-05	5.144423215912136E-05	1.852848872799403E-05	2.6631550839471742E-05	5.081142041384379E-05	1.449758002449224E-05	5.6365955307735925E-05	1.1739433037744043E-06		1.2604036844639874E-05	7.262648399251163E-05		2.5963542465937515E-05	6.333152359150244E-06	2.5113089211577848E-05	1.346290534663699E-06	6.220360273964541E-05		9.334540112151358E-06	5.6782179527341014E-06	0.0002627662886936633	5.942482529768248E-05	4.6502119599248185E-05	3.876299888339818E-05	3.1172650302115094E-06	4.0573070823705577E-07	0.001024943519433639	27	Cadherin-1 OS=Homo sapiens OX=9606 GN=CDH1 PE=1 SV=3
128	Q92820	2.229622565678559E-06	3.007297572988165E-06	7.749002936016588E-06	1.0649142581526236E-05	6.927859066526628E-06	1.0131721958496114E-05	2.032026931938568E-06	1.3208020407240682E-05	7.950170211134594E-06	5.471361671375975E-06	1.7839837745098996E-05		1.0633447996811424E-06	1.1607344814208586E-05	2.604021214917841E-06		2.2749197548111504E-06	4.669020546796146E-06	3.2279719502611745E-06	4.130114513602107E-07	1.9616425564293294E-06			3.275301485881508E-06	5.098421909171577E-06	2.1680500327367192E-05	1.975399553736788E-05	2.860404453909001E-06	6.169432833804751E-07	1.1834165442114964E-05	0.00018013707317567927	26	Gamma-glutamyl hydrolase OS=Homo sapiens OX=9606 GN=GGH PE=1 SV=2
130	P00734	1.807830563110554E-05		4.212769554695891E-05	1.2681779922232777E-05	2.9314920067995388E-05	1.033333741648205E-05		6.941514736308395E-05	2.315571630329289E-05	6.294515575175204E-06	4.834403239822513E-05	0.00011902320695658435	3.8451567709458235E-05	3.5848426079718844E-06	2.212754214536283E-05	1.1809645297637487E-05	1.19589007693727E-05	8.998244152183072E-06	3.2243261200148136E-05	6.103683480857276E-07	0.00010400922743495702	0.000164595127253537	5.547819487608573E-06	0.0011683744413834133	4.3323659913574474E-05	0.0001583270496482293	5.271476945747911E-05	5.586466866144742E-06	3.244764034682485E-05	1.436551290062236E-05	0.002257844744103747	28	Prothrombin OS=Homo sapiens OX=9606 GN=F2 PE=1 SV=2
132	O00468	2.007130136868833E-06	2.9431048176096577E-06	4.043375598015711E-06	3.3966715653451347E-06	9.06244382053043E-06	4.543550798774026E-06	5.0761188865434425E-06	1.2900849775723187E-06	3.6064792860737793E-06	2.8291845728852336E-06	1.721247465244827E-05	3.0159120788585075E-07	1.375401866156365E-07	7.705367664158038E-06	1.3468645010159853E-05		6.648090240386876E-06	1.2644617621137904E-05	7.442741145544666E-06	1.6600321277850381E-06	1.0965335216181743E-05	1.0363378867769445E-06	5.316995371037963E-06	3.7893588208611905E-06	6.194038384389392E-06	2.1482668330961257E-05	8.340689699404384E-06	1.1083484651694176E-05	4.148587733314311E-06	1.2182662847370135E-06	0.00017959500669569907	29	Agrin OS=Homo sapiens OX=9606 GN=AGRN PE=1 SV=6
134	P15289	2.6506876970308198E-06	3.7646483660379892E-06	7.754801051089834E-06	8.184484851709222E-06	1.4235517977103814E-05	8.789862919342572E-06	8.56356024415619E-06	5.509564840350652E-06	1.2810849453459966E-05	6.8432148896317156E-06	8.163028987226959E-06			4.113771143476011E-06	4.28942149793779E-06		1.5064104336110383E-06	2.3836273849439956E-07	2.4096107871980677E-06	1.8949315792559811E-07	7.491542157712583E-07		1.6967989408781707E-06	1.997216155278035E-07	4.370283046806577E-06	1.7390550410946937E-05	1.3837804268932767E-05	9.20956677600005E-06	2.7612930939468395E-07		0.00014774729962004088	25	Arylsulfatase A OS=Homo sapiens OX=9606 GN=ARSA PE=1 SV=3
137	Q01459	4.515268401938608E-06	3.2397022073565006E-06	1.570977230920861E-05	5.848960900106304E-06	1.1187280504835234E-05	7.450487703046522E-06	5.13424594212842E-06	1.169059253973711E-05	1.4410867799998372E-05	3.892319825657111E-06	9.543734557597169E-06	6.043017825105255E-08		4.171702129326939E-06	9.946765690779851E-06		3.1672094150778676E-06	1.2505407665805403E-06	4.4005596360726665E-06	2.383535706488917E-07	8.16079787433185E-06		1.6654555785737153E-06	5.565538433703844E-07	7.706052504585332E-06	1.5244358493411577E-05	9.897908059188224E-06	7.95280094739289E-06	6.729751340623555E-07	9.938809376663828E-07	0.00016870957745093046	27	Di-N-acetylchitobiase OS=Homo sapiens OX=9606 GN=CTBS PE=1 SV=1
140	P05155	3.492389053548947E-05	5.774283911164214E-05	0.00016353751732703687	7.822236384673254E-05	0.00014857923664215615	0.0001519427708786609	6.680421194827044E-05	0.0002349641632719945	0.00015550327459931467	0.00011922744960797088	6.493836054270719E-05	6.164332172170852E-05	0.00015060089052275593	9.857517202341542E-05	8.092510807933617E-05	3.4604317114632895E-05	0.00047243971937563345	0.00013035801369475357	4.9467456435587737E-05	9.121303052364246E-06	1.5917345857648544E-05	0.00010787577735614764	1.4487925428035275E-05	8.795432605668606E-05	5.131951240539219E-05	7.760385611314044E-05	5.4986194416238064E-05	9.41806763271463E-05	3.738690699234616E-06	9.881903854276058E-05	0.002971004723534593	30	Plasma protease C1 inhibitor OS=Homo sapiens OX=9606 GN=SERPING1 PE=1 SV=2
142	P01876	2.521827180644563E-05	8.598151541220957E-06	2.102523513738079E-05	1.0962440534521522E-05	4.621611220977579E-05	7.352524093199933E-05	1.3114143782269595E-05	5.1369948753559564E-05	3.7629193083608545E-05	4.4318548509952205E-05	3.673243606399618E-05	1.557401643956617E-05	2.9044065445841612E-05	4.723527799131417E-06	1.7169339944388954E-05	2.742886673129674E-05	1.0703263046586746E-05	1.568936322971861E-05	2.6185856407662486E-05	4.0063346496370156E-05		9.935723162053967E-06	3.4637920827076677E-06	5.132752535438862E-06	1.2039373449793131E-05	4.986064950170809E-05	3.977204958022556E-05	7.463064708105045E-05	7.72785514888801E-06	4.260212107724022E-06	0.0007621144225448827	29	Immunoglobulin heavy constant alpha 1 OS=Homo sapiens OX=9606 GN=IGHA1 PE=1 SV=2
147	P01034	2.121224574158485E-05	1.976805726735616E-05	5.439536302447489E-05	1.8469307572647034E-05	3.142432052854746E-05	3.161382743310372E-05	1.833922163714876E-05	0.00010726704650923101	3.275423919540179E-05	2.279305712833907E-05	1.3639663657845932E-05	0.00018145906289021102	0.00011872298674518329	0.00038362355250469785	2.778508462048183E-05	1.7134414125179843E-05	0.001248960663731099	0.0036338871463075413	1.2056813592541968E-05	4.3843357464143105E-06	3.816026244167493E-06	0.00048309645868018067	4.4431052501971055E-06	0.0002399533149892921	1.638963363251885E-05	2.8684390243687258E-05	2.3246535015447134E-05	1.5089026345508536E-05	1.5453510967181314E-06	0.00042456881607633114	0.0072405230675330785	30	Cystatin-C OS=Homo sapiens OX=9606 GN=CST3 PE=1 SV=1
148	Q08380	1.4904080323978966E-05	4.505276438609725E-05	5.031561723085835E-05	2.6948482420349013E-05	7.920261416813026E-05	0.00011194124606318803	4.930996970459604E-05	0.00022026042287388511	3.243607654328303E-05	3.074445693946442E-05	2.6984968272306414E-05	5.938588486023312E-07	1.9062595265502989E-06	6.750002678765582E-06	6.35521018327561E-05	3.864112900273722E-07	9.396289206053067E-06	4.401003341750473E-06	1.079872448297473E-05	2.1880127814679236E-06		3.2356997111162253E-06	2.6662597269871805E-06	4.184032118279532E-06	4.8121235481589254E-05	3.229353133043574E-05	2.8304823720270933E-05	9.487398116926427E-06	9.357929546903779E-07	1.6511890571214327E-06	0.0009189533251325019	29	Galectin-3-binding protein OS=Homo sapiens OX=9606 GN=LGALS3BP PE=1 SV=1
[truncated: 539 more rows]

## Sheet: Total from NO-AKI
Protein Index	Locus	1::1_1	1::10_1	1::2_1	1::3_1	1::4_1	1::5_1	1::6_1	1::7_1	1::8_1	1::9_1	2::21_2	2::22_2	2::23_2	2::24_2	2::25_2	2::26_2	2::27_2	2::28_2	2::29_2	2::30_2	3::11_3	3::12_3	3::13_3	3::14_3	3::15_3	3::16_3	3::17_3	3::18_3	3::19_3	3::20_3	Total Signal	Replicate Count	Description
[truncated: 532 more rows]

[truncated: 10 more sheets: Venn - Control Exclusive, Venn - AKI Exclusive, Venn - NO-AKI Exclusive, Venn - Control & AKI, Venn - Control &NO-AKI, Venn - AKI&NO-AKI, Venn - Common to All, Venn - Control, Venn - AKI, Venn - NO-AKI]
